# Supplementary material for: Distinctive characters of Nostoc genomes in cyanolichens
Source: BMC Genomics. 2018 Jun 5;19:434. doi: 10.1186/s12864-018-4743-5 (PMC5987646; doi:10.1186/s12864-018-4743-5)
Supplement: Supplementary file 1 — Nostocales strains used in this study. (XLS 44 kb) [file 12864_2018_4743_MOESM1_ESM.xls]

## Sheet: Nostocales strains
Supplementary Table 5. Nostocales strains used in this study
Strain	Clade	Origin	Assembly accession	BioProject	BioSample	Accession	Genome representation	Release date	Submitter
Anabaena cylindrica PCC 7122 (=NIES-19)		Aquatic, freshwater	GCA_000317695	PRJNA43355	SAMN02232008		Complete Genome	2012/12/07	DOE Joint Genome Institute
Anabaena sp. 90		Aquatic, freshwater	GCA_000312705	PRJNA30803	SAMN02604187		Complete Genome	2012/11/13	University of Helsinki
Anabaena sp. ATCC 33047	Nostoc I clade	Aquatic, marine, estuarial environment	GCA_001597855	PRJNA314517	SAMN04536551	LUHI00000000	Scaffold	2016/03/25	University of Texas at Austin
Anabaena sp. PCC 7108		Aquatic, marine, intertidal zone	GCA_000332135	PRJNA158737	SAMN02261341	AJWF00000000	Scaffold	2013/01/22	DOE Joint Genome Institute
Anabaena sp. WA102		Aquatic, freshwater	GCA_001277295	PRJNA282166	SAMN03568000		Complete Genome	2015/09/01	Oregon State University
Anabaena sp. AL93 (=WA93)		Aquatic, freshwater	GCA_001672085	PRJNA294801	SAMN04028823	LJOU00000000	Contig	2016/06/20	Oregon State University
Anabaena sp. MDT14b		Aquatic, freshwater	GCA_001672195	PRJNA294801	SAMN04028822	LJOV00000000	Contig	2016/06/20	Oregon State University
Anabaena sp. CRKS33		Aquatic, freshwater	GCA_001672075	PRJNA294801	SAMN04028824	LJOT00000000	Contig	2016/06/20	Oregon State University
Anabaena sp. WA113		Aquatic, freshwater	GCA_001672155	PRJNA294801	SAMN04028825	LJOS00000000	Contig	2016/06/20	Oregon State University
Anabaena sp. AL09 (=39864)		Aquatic, freshwater	GCA_001672255	PRJNA294801	SAMN04028827	LJOQ00000000	Scaffold	2016/06/20	Oregon State University
Anabaena sp. LE011-02 (=39865)		Aquatic, freshwater	GCA_001672225	PRJNA294801	SAMN04028828	LJOP00000000	Scaffold	2016/06/20	Oregon State University
Anabaena sp. 4-3	Nostoc I clade	Aquatic, marine, estuarial environment	GCA_001597745	PRJNA314519	SAMN04536954	LUHJ00000000	Scaffold	2016/03/25	University of Texas at Austin
Anabaenopsis circularis NIES-21	Nostoc I clade	Aquatic, freshwater	GCA_002367975	PRJDB5665	SAMD00079795		Chromosome	2017/06/25	Toyohashi University of Technology
Aphanizomenon flos-aquae NIES-81		Aquatic, freshwater	GCA_000521175	PRJNA232534	SAMN02485748	AZYY00000000	Scaffold	2014/01/16	Northern Illinois University
Aphanizomenon flos-aquae 2012/KM1/D3		Aquatic, freshwater	GCA_000789435	PRJNA257725	SAMN02954153	JSDP00000000	Contig	2014/12/04	Vilnius University
Aphanizomenon flos-aquae UKL13-PB		Aquatic, freshwater	GCA_001593825	PRJNA312233	SAMN04495916	LTEC00000000	Contig	2016/03/18	Oregon State University
Aphanizomenon flos-aquae MDT14a		Aquatic, freshwater	GCA_001672095	PRJNA294801	SAMN04028820	LJOX00000000	Contig	2016/06/20	Oregon State University
Aphanizomenon flos-aquae WA102		Aquatic, freshwater	GCA_001672105	PRJNA294801	SAMN04028821	LJOW00000000	Contig	2016/06/20	Oregon State University
Aphanizomenon flos-aquae LD13		Aquatic, freshwater	GCA_001672165	PRJNA294801	SAMN04028819	LJOY00000000	Contig	2016/06/20	Oregon State University
Chrysosporum ovalisporum UAM-MAO		Aquatic, freshwater	GCA_001458455	PRJEB7262	SAMEA2786506	CDHJ00000000	Contig	2015/11/09	ERA7
Aulosira laxa NIES-50	Sister clade to Nostoc II clade	Terrestrial, soil, paddy field	GCA_002368055	PRJDB5665	SAMD00079799		Chromosome	2017/06/25	Toyohashi University of Technology
Calothrix sp. PCC 6303		Aquatic, freshwater	GCA_000317435	PRJNA158041	SAMN02261327		Complete Genome	2012/12/06	DOE Joint Genome Institute
Calothrix sp. PCC 7103		Isolated from herbarium material of Anacystis montana	GCA_000331305	PRJNA159495	SAMN02261256	ALVJ00000000	Scaffold	2013/01/11	DOE Joint Genome Institute
Calothrix sp. PCC 7507	Sister clade to Nostoc II clade	Terrestrial, sphagnum bog	GCA_000316575	PRJNA158683	SAMN02261328		Complete Genome	2012/12/04	DOE Joint Genome Institute
Calothrix rhizosoleniae SC01		Aquatic, marine, symbiotic (diatom)	GCA_900185595	PRJEB19506	SAMEA94537168	FYBH00000000	Contig	2017/06/15	University of California, Santa Cruz
Calothrix brevissima NIES-22	Sister clade to Nostoc II clade	Terrestrial, soil	GCA_002367995	PRJDB5665	SAMD00079796		Chromosome	2017/06/25	Toyohashi University of Technology
Calothrix sp. HK-06 (=Calothrix sp. NIES-2101)		Terrestrial, soil	GCA_001904745	PRJNA347433	SAMN05890688	MRCD00000000	Scaffold	2016/12/14	Qingdao Institute of Bioenergy and Bioprocess Technology
Calothrix elsteri CCALA 953		Littoral, surface of stones	GCA_002289455	PRJNA400784	SAMN07573429	NTFS00000000	Scaffold	2017/09/11	University of Iceland
Calothrix sp. 336/3		Aquatic, freshwater	GCA_000734895	PRJNA255071	SAMN02909965		Complete Genome	2015/05/06	University of Turku, Department of Biochemistry
Calothrix sp. NIES-2098	Sister clade to Nostoc II clade		GCA_002368175	PRJDB5665	SAMD00079805		Complete Genome	2017/06/25	Toyohashi University of Technology
Calothrix sp. NIES-2100	Sister clade to Nostoc II clade		GCA_002368195	PRJDB5665	SAMD00079806		Chromosome	2017/06/25	Toyohashi University of Technology
Calothrix parasitica NIES-267		Aquatic, marine, on seaweed	GCA_002368095	PRJDB5665	SAMD00079801		Chromosome	2017/06/25	Toyohashi University of Technology
Calothrix sp. NIES-4101		Aquatic, freshwater, sediment	GCA_002368375	PRJDB5665	SAMD00081173		Complete Genome	2017/06/25	Toyohashi University of Technology
Calothrix sp. NIES-3974		Aquatic, freshwater, sediment	GCA_002368395	PRJDB5665	SAMD00081174		Complete Genome	2017/06/25	Toyohashi University of Technology
Calothrix sp. NIES-4105		Terrestrial, surface of conrete	GCA_002368415	PRJDB5665	SAMD00081175		Chromosome	2017/06/25	Toyohashi University of Technology
Calothrix sp. NIES-4071		Terrestrial, mass of biological material	GCA_002368455	PRJDB5665	SAMD00081178		Complete Genome	2017/06/25	Toyohashi University of Technology
Chlorogloeopsis fritschii PCC 9212		Aquatic, hot spring	GCA_000317265	PRJNA104963	SAMN02469882	AJLM00000000	Contig	2012/12/05	Heinrich-Heine-University Duesseldorf
Chlorogloeopsis fritschii PCC 6912			GCA_000317285	PRJNA104961	SAMN02469883	AJLN00000000	Contig	2012/12/05	HHU Duesseldorf
Cylindrospermopsis raciborskii CS-505		Aquatic, freshwater	GCA_000175835	PRJNA40109	SAMN02470243	ACYA00000000	Contig	2009/12/15	FLI Jena
Cylindrospermopsis raciborskii ITEP-A1		Aquatic, freshwater	GCA_001586755	PRJNA314253	SAMN04530926	LUBZ00000000	Contig	2016/03/10	University of Sao Paulo
Cylindrospermopsis raciborskii CS-505		Aquatic, freshwater	GCA_001676585	PRJNA323609	SAMN05182239	LYXA00000000	Contig	2016/06/24	Pontificia Universidad Catolica de Chile
Cylindrospermopsis raciborskii CS-508		Aquatic, freshwater	GCA_001858115	PRJNA327084	SAMN05301155	MBQX00000000	Contig	2016/11/01	Pontificia Universidad Catolica de Chile
Cylindrospermopsis raciborskii MVCC14		Aquatic, freshwater	GCA_001858125	PRJNA327088	SAMN05301168	MBQY00000000	Contig	2016/11/01	Pontificia Universidad Catolica de Chile
Cylindrospermopsis raciborskii CENA302		Aquatic, freshwater	GCA_002027345	PRJNA323576	SAMN05181448	MTPU00000000	Contig	2017/03/14	CENA/USP
Cylindrospermopsis raciborskii CENA303		Aquatic, freshwater	GCA_002114155	PRJNA381695	SAMN06579177	NBYN00000000	Contig	2017/04/28	CENA/USP
Cylindrospermopsis raciborskii CYLP		Aquatic, freshwater	GCA_002321935	PRJNA395049	SAMN07370488	NPIK00000000	Scaffold	2017/09/21	Universidade Federal do Rio de Janeiro
Cylindrospermopsis raciborskii CYRF		Aquatic, freshwater	GCA_002321945	PRJNA395050	SAMN07370489	NPIL00000000	Scaffold	2017/09/21	Universidade Federal do Rio de Janeiro
Cylindrospermopsis sp. CR12		Aquatic, freshwater	GCA_001432185	PRJNA300393	SAMN04221094	LMVE00000000	Scaffold	2015/11/05	Singapore-MIT Alliance for Research and Technology
Cylindrospermum stagnale PCC 7417		Terrestrial, soil, green house	GCA_000317535	PRJNA158809	SAMN02261342		Chromosome	2012/12/06	DOE Joint Genome Institute
Dolichospermum circinale AWQC131C		Aquatic, freshwater	GCA_000426905	PRJNA179122	SAMN02471998	APIY00000000	Scaffold	2013/07/12	University of Western Sydney
Dolichospermum circinale AWQC310F		Aquatic, freshwater	GCA_000426925	PRJNA179123	SAMN02471999	APIZ00000000	Scaffold	2013/07/12	University of Western Sydney
Dolichospermum compactum NIES-806		Aquatic, freshwater	GCA_002368115	PRJDB5665	SAMD00079802		Chromosome	2017/06/25	Toyohashi University of Technology
Fischerella muscicola PCC 7414		Aquatic, hot spring	GCA_000317205	PRJNA104967	SAMN02469884	AJLK00000000	Contig	2012/12/05	Heinrich-Heine-University Duesseldorf
Fischerella muscicola SAG 1427-1 (=PCC 73103)		Terrestrial, soil, rice field	GCA_000317245	PRJNA104965	SAMN02469881	AJLJ00000000	Contig	2012/12/05	Heinrich-Heine-University Duesseldorf
Fischerella major NIES-592		Aquatic, hot spring	GCA_001904645	PRJNA347433	SAMN05890685	MRCA00000000	Scaffold	2016/12/14	Qingdao Institute of Bioenergy and Bioprocess Technology
Fischerella thermalis PCC 7521		Aquatic, hot spring	GCA_000317225	PRJNA104969	SAMN02469885	AJLL00000000	Contig	2012/12/05	Heinrich-Heine-University Duesseldorf
Fischerella sp. JSC-11			GCA_000231365	PRJNA61093	SAMN02256526	AGIZ00000000	Contig	2011/10/21	DOE Joint Genome Institute
Fischerella sp. PCC 9431			GCA_000447295	PRJNA158821	SAMN02441755	ALVX00000000	Scaffold	2013/08/15	DOE Joint Genome Institute
Fischerella sp. PCC 9605			GCA_000517105	PRJNA158819	SAMN02597161	ALVT00000000	Scaffold	2014/01/08	DOE Joint Genome Institute
Fischerella sp. PCC 9339			GCA_000315585	PRJNA159505	SAMN02261257	ALVS00000000	Scaffold	2012/11/30	DOE Joint Genome Institute
Fischerella sp. NIES-3754		Aquatic, hot spring, surface of rocks	GCA_001548455	PRJDB4348	SAMD00042785		Complete Genome	2015/12/17	Toyohashi University of Technology
Fischerella sp. NIES-4106		Terrestrial, forest	GCA_002368315	PRJDB5665	SAMD00081167		Chromosome	2017/06/25	Toyohashi University of Technology
Fortiea contorta PCC 7126 (=Microchaeta tenera PCC 7126)	Sister clade to Nostoc II clade	Aquatic, freshwater	GCA_000332295	PRJNA158817	SAMN02261254	ANFJ00000000	Scaffold	2013/01/22	DOE Joint Genome Institute
Hapalosiphon sp. MRB220		Aquatic, freshwater	GCA_001275395	PRJNA293405	SAMN04002543	LIRN00000000	Scaffold	2015/08/27	Singapore-MIT Alliance for Research and Technology
Hassallia byssoidea VB512170		Terrestrial, surface of monuments	GCA_000817785	PRJNA266752	SAMN03174155	JTCM00000000	Scaffold	2015/01/13	Indian Institute Of Chemical biology
Mastigocladopsis repens PCC 10914			GCA_000315565	PRJNA158735	SAMN02261251	ALVW00000000	Scaffold	2012/11/30	DOE Joint Genome Institute
Mastigocladus laminosus 74		Aquatic, hot spring	GCA_001990805	PRJNA350610	SAMN05942614	MNPM00000000	Scaffold	2017/02/09	Indian Institute Of Chemical biology
Mastigocoleus testarum BC008			GCA_000472885	PRJNA163055	SAMN02440714	AXAQ00000000	Scaffold	2013/09/30	DOE Joint Genome Institute
Nodularia spumigena CCY9414		Aquatic, brackish water	GCA_000340565	PRJNA185469	SAMN01915661		Chromosome	2014/04/03	University of Freiburg
Nodularia spumigena CENA596		Aquatic, brackish water	GCA_001623485	PRJNA315832	SAMN04570624	LWAJ00000000	Contig	2016/04/19	Center for Nuclear Energy in Agriculture - University of Sao Paulo
Nodularia sp. NIES-3585		Aquatic, marine, tidal mudflat, sediment	GCA_002218065	PRJDB5665	SAMD00079814	BDUB00000000	Scaffold	2017/06/23	Toyohashi University of Technology
'Nostoc azollae' 0708		Aquatic, freshwater, symbiotic (fern)	GCA_000196515	PRJNA30807	SAMN02598476		Complete Genome	2010/06/14	DOE Joint Genome Institute
Nostoc cycadae WK-1	Nostoc I clade	Terrestrial, symbiotic (cycad)	GCA_002897135	PRJDB4931	SAMD00053836	BDGE00000000	Scaffold	2017/12/22	NODAI Genome Research Center, Tokyo University of Agriculture
Nostoc sp. PCC 7524	Nostoc I clade	Aquatic, hot spring	GCA_000316645	PRJNA158707	SAMN02261333		Complete Genome	2012/12/04	DOE Joint Genome Institute
Nostoc linckia NIES-25	Nostoc II clade	Terrestrial, soil	GCA_002368035	PRJDB5665	SAMD00079798		Chromosome	2017/06/25	Toyohashi University of Technology
Nostoc linckia z18	Nostoc II clade	Terrestrial, soil	GCA_002607925	PRJNA274736	SAMN03338913	LAHJ00000000	Scaffold	2017/10/20	The University of Hong Kong
Nostoc linckia z2	Nostoc II clade	Terrestrial, soil	GCA_002607955	PRJNA274736	SAMN03338898	LAGY00000000	Scaffold	2017/10/20	The University of Hong Kong
Nostoc linckia z1	Nostoc II clade	Terrestrial, soil	GCA_002607965	PRJNA274736	SAMN03338897	LAGX00000000	Scaffold	2017/10/20	The University of Hong Kong
Nostoc linckia z3	Nostoc II clade	Terrestrial, soil	GCA_002608015	PRJNA274736	SAMN03338900	LAGZ00000000	Scaffold	2017/10/20	The University of Hong Kong
Nostoc linckia z4	Nostoc II clade	Terrestrial, soil	GCA_002608075	PRJNA274736	SAMN03338901	LAHA00000000	Scaffold	2017/10/20	The University of Hong Kong
Nostoc linckia z6	Nostoc II clade	Terrestrial, soil	GCA_002608105	PRJNA274736	SAMN03338903	LAHB00000000	Scaffold	2017/10/20	The University of Hong Kong
Nostoc linckia z7	Nostoc II clade	Terrestrial, soil	GCA_002608135	PRJNA274736	SAMN03338899	LAHC00000000	Scaffold	2017/10/20	The University of Hong Kong
Nostoc linckia z8	Nostoc II clade	Terrestrial, soil	GCA_002608145	PRJNA274736	SAMN03338904	LAHD00000000	Scaffold	2017/10/20	The University of Hong Kong
Nostoc linckia z9	Nostoc II clade	Terrestrial, soil	GCA_002608225	PRJNA274736	SAMN03338905	LAHE00000000	Scaffold	2017/10/20	The University of Hong Kong
Nostoc linckia z13	Nostoc II clade	Terrestrial, soil	GCA_002608275	PRJNA274736	SAMN03338908	LAHF00000000	Scaffold	2017/10/20	The University of Hong Kong
Nostoc linckia z16	Nostoc II clade	Terrestrial, soil	GCA_002608325	PRJNA274736	SAMN03338911	LAHI00000000	Scaffold	2017/10/20	The University of Hong Kong
Nostoc linckia z14	Nostoc II clade	Terrestrial, soil	GCA_002608345	PRJNA274736	SAMN03338909	LAHG00000000	Scaffold	2017/10/20	The University of Hong Kong
Nostoc linckia z15	Nostoc II clade	Terrestrial, soil	GCA_002608385	PRJNA274736	SAMN03338910	LAHH00000000	Contig	2017/10/20	The University of Hong Kong
Nostoc sp. PCC 7120	Nostoc I clade	Aquatic, freshwater	GCA_000009705	PRJNA244	SAMD00061094		Complete Genome	2004/05/11	Kazusa DNA Research Institute
Nostoc calcicola FACHB-389	Nostoc II clade	Terrestrial, soil	GCA_001904715	PRJNA347433	SAMN05890684	MRBZ00000000	Scaffold	2016/12/14	Qingdao Institute of Bioenergy and Bioprocess Technology
Nostoc piscinale CENA21	Nostoc I clade	Aquatic, freshwater	GCA_001298445	PRJNA288507	SAMN03796038		Chromosome	2015/09/24	University of California, San Diego
Nostoc punctiforme PCC 73102 (=ATCC 29133)	Nostoc II clade	Terrestrial, symbiotic (cycad)	GCA_000020025	PRJNA216	SAMN02598449		Complete Genome	2008/04/24	US DOE Joint Genome Institute
Nostoc sp. PCC 7107	Nostoc I clade	Aquatic, freshwater	GCA_000316625	PRJNA158705	SAMN02261332		Complete Genome	2012/12/04	DOE Joint Genome Institute
Nostoc carneum NIES-2107	Sister clade to Nostoc II clade		GCA_002368155	PRJDB5665	SAMD00079804		Chromosome	2017/06/25	Toyohashi University of Technology
Nostoc sp. KVJ20	Nostoc II clade	Terrestrial, symbiotic (liverwort)	GCA_001712795	PRJNA310825	SAMN04453661	LSSA00000000	Scaffold	2016/08/25	NorZymeD
Nostoc sp. 'Lobaria pulmonaria cyanobiont'	Nostoc II clade	Terrestrial, symbiotic (lichen)		PRJNA275880	SAMN03354403		Complete Genome		University of Iceland
Nostoc sp. 'Peltigera malacea cyanobiont' DB3992	Nostoc II clade	Terrestrial, symbiotic (lichen)	GCA_002631755	PRJNA389205	SAMN07192327	NSHF00000000	Scaffold	2017/10/23	University of Iceland
Nostoc flagelliforme CCNUN1	Nostoc II clade	Terrestrial, soil	GCA_002813575	PRJNA407846	SAMN07658063		Complete Genome	2017/12/07	Central China Normal University
Nostoc sp. NIES-3756	Nostoc I clade	Terrestrial, soil	GCA_001548375	PRJDB4341	SAMD00042755		Complete Genome	2015/11/18	Toyohashi University of Technology
Nostoc sp. MBR 210	Nostoc I clade	Aquatic, freshwater	GCA_001698435	PRJNA329640	SAMN05416363	MBRD00000000	Scaffold	2016/08/03	Singapore-MIT Alliance for Research and Technology
Nostoc sp. T09	Sister clade to Nostoc II clade	Terrestrial, symbiotic (cycad)	GCA_002154695	PRJNA360300	SAMN06208854	MTAV00000000	Scaffold	2017/05/22	CINVESTAV-Langebio
Nostoc sp. 106C	Sister clade to Nostoc II clade	Terrestrial, symbiotic (cycad)	GCA_002154725	PRJNA360305	SAMN06208961	MTAW00000000	Contig	2017/05/22	CINVESTAV-Langebio
Nostoc sp. RF31Y	Sister clade to Nostoc II clade	Terrestrial, symbiotic (cycad)	GCA_002155185	PRJNA360315	SAMN06209042	MTAX00000000	Scaffold	2017/05/22	CINVESTAV-Langebio
Nostocales cyanobacterium HT-58-2		Terrestrial, soil	GCA_002163975	PRJNA369278	SAMN06283870		Complete Genome	2017/06/02	North Carolina State University
Nostoc sp. NIES-2111	Nostoc I clade	Terrestrial	GCA_002368215	PRJDB5665	SAMD00079809		Chromosome	2017/06/25	Toyohashi University of Technology
Nostoc sp. CALU 996		Terrestrial, soil		PRJNA333978	SAMN05446535		Scaffold		DOE Joint Genome Institute
Nostoc sp. Moss2	Nostoc II clade	Terrestrial, symbiotic (moss)		PRJNA262403	SAMN05661034		Scaffold		DOE Joint Genome Institute
Nostoc sp. Moss3	Nostoc II clade	Terrestrial, symbiotic (moss)		PRJNA262218	SAMN05660697		Scaffold		DOE Joint Genome Institute
Nostoc sp. Moss4	Nostoc II clade	Terrestrial, symbiotic (moss)		Gp0113076 (JGI)	Gb0157304 (JGI)		Scaffold		DOE Joint Genome Institute
Nostoc sp. Moss5	Nostoc I clade	Terrestrial, symbiotic (moss)		Gp0113077 (JGI)	Gb0157305 (JGI)		Scaffold		DOE Joint Genome Institute
Nostoc sp. Moss6	Nostoc I clade	Terrestrial, symbiotic (moss)		Gp0113075 (JGI)	Gb0157306 (JGI)		Scaffold		DOE Joint Genome Institute
Nostoc sp. NIES-4103		Aquatic, freshwater	GCA_002368335	PRJDB5665	SAMD00081169		Chromosome	2017/06/25	Toyohashi University of Technology
Nostoc sp. 'Peltigera membranacea cyanobiont' N6	Nostoc II clade	Symbiotic, lichen		PRJNA279350	SAMN03445855		Complete Genome		University of Iceland
Nostoc sp. 'Peltigera membranacea cyanobiont' 210A	Nostoc II clade	Symbiotic, lichen	GCA_002246015	PRJNA389199	SAMN07191894	NOLJ00000000	Scaffold	2017/08/11	University of Iceland
Nostoc sp. 'Peltigera membranacea cyanobiont' 213	Nostoc II clade	Symbiotic, lichen	GCA_002245975	PRJNA389200	SAMN07191895	NOLI00000000	Scaffold	2017/08/11	University of Iceland
Nostoc sp. 'Peltigera membranacea cyanobiont' 232	Nostoc II clade	Symbiotic, lichen	GCA_002245985	PRJNA389202	SAMN07191897	NOLK00000000	Scaffold	2017/08/11	University of Iceland
Raphidiopsis curvata NIES-932		Aquatic, freshwater	GCA_002368135	PRJDB5665	SAMD00079803		Chromosome	2017/06/25	Toyohashi University of Technology
Raphidiopsis brookii D9		Aquatic, freshwater	GCA_000175855	PRJNA40111	SAMN02470244	ACYB00000000	Contig	2009/12/15	FLI Jena
Richelia intracellularis HH01		Aquatic, marine, symbiotic (diatom)	GCA_000350105	PRJEA104979	SAMEA2272692	CAIY00000000	Contig	2013/03/27	University of California, Santa Cruz
Richelia intracellularis HM01		Aquatic, marine, symbiotic (diatom)	GCA_000350125	PRJEA104981	SAMEA2272302	CAIS00000000	Contig	2013/03/27	University of California, Santa Cruz
Richelia intracellularis RC01		Aquatic, marine, symbiotic (diatom)	GCA_000613065	PRJEB5207	SAMEA3138990	CBZS000000000	Contig	2014/04/03	University of California, Santa Cruz
Richelia intracellularis UBA3481		Aquatic, marine, symbiotic (diatom)	GCA_002377925	PRJNA348753	SAMN06452290	DFQU00000000	Scaffold	2017/09/27	University of Queensland
Richelia intracellularis UBA7409		Aquatic, marine, symbiotic (diatom)	GCA_002470035	PRJNA348753	SAMN06453146	DKMR00000000	Scaffold	2017/10/06	University of Queensland
Richelia sp. UBA3308		Aquatic, marine, microbial mat	GCA_002361335	PRJNA348753	SAMN06452848	DESS00000000	Scaffold	2017/09/26	University of Queensland
Richelia sp. UBA3957		Aquatic, marine, microbial mat	GCA_002385345	PRJNA348753	SAMN06452260	DGDH00000000	Scaffold	2017/09/28	University of Queensland
Richelia sp. UBA3958		Aquatic, marine, microbial mat	GCA_002385315	PRJNA348753	SAMN06452267	DGDG00000000	Scaffold	2017/09/28	University of Queensland
Rivularia sp. PCC 7116		Aquatic, marine	GCA_000316665	PRJNA63147	SAMN02232049		Complete Genome	2012/12/04	DOE Joint Genome Institute
Scytonema hofmannii PCC 7110		Limestone cave	GCA_000346485	PRJNA157363	SAMN02469880	ANNX00000000	Scaffold	2016/03/16	Heinrich-Heine-University Duesseldorf
Scytonema hofmanni UTEX 2349 (=Tolypothrix sp. PCC 9009)			GCA_000582685	PRJNA63425	SAMN00203911	ALWD00000000	Scaffold	2014/02/27	DOE Joint Genome Institute
Scytonema tolypothrichoides VB-61278			GCA_000828085	PRJNA271448	SAMN03274355	JXCA00000000	Scaffold	2015/01/26	Indian Institute Of Chemical biology
Scytonema sp. NIES-4073		Terrestrial, mass of biological material	GCA_002368435	PRJDB5665	SAMD00081176		Chromosome	2017/06/25	Toyohashi University of Technology
Scytonema sp. HK-05 (=NIES-2130)		Terrestrial	GCA_002368235	PRJDB5665	SAMD00079811		Chromosome	2017/06/25	Toyohashi University of Technology
Sphaerospermopsis kisseleviana NIES-73		Aquatic, freshwater	GCA_002368075	PRJDB5665	SAMD00079800		Chromosome	2017/06/25	Toyohashi University of Technology
Sphaerospermopsis aphanizomenoides BCCUSP55		Aquatic, freshwater	GCA_001586785	PRJNA314267	SAMN04531070	LUFH00000000	Contig	2016/03/10	University of Sao Paulo
Tolypothrix sp. PCC 7601	Sister clade to Nostoc II clade	Aquatic, freshwater	GCA_000300115	PRJNA72337	SAMN03450030	AGCR00000000	Scaffold	2012/09/28	McDonnell Genome Institute
Tolypothrix tenuis PCC 7101	Sister clade to Nostoc II clade	Terrestrial	GCA_002368295	PRJDB5665	SAMD00081165		Chromosome	2017/06/25	Toyohashi University of Technology
Tolypothrix campylonemoides VB511288		Terrestrial, surface of buildings	GCA_000828075	PRJNA271449	SAMN03274356	JXCB00000000	Scaffold	2015/01/26	Indian Institute Of Chemical biology
Tolypothrix bouteillei VB521301		Terrestrial, surface of stone monuments	GCA_000760695	PRJNA242379	SAMN02697214	JHEG00000000	Scaffold	2015/01/07	Indian Institute Of Chemical biology
Tolypothrix sp. NIES-4075		Terrestrial, mass of biological material	GCA_002218085	PRJDB5665	SAMD00081171	BDUC00000000	Scaffold	2017/06/23	Toyohashi University of Technology
Trichormus variabilis ATCC 29413 (=Anabaena variabilis ATCC 29413)	Nostoc I clade	Aquatic, freshwater	GCA_000204075	PRJNA10642	SAMN02598253		Complete Genome	2005/09/15	DOE Joint Genome Institute
Trichormus variabilis NIES-23 (=Anabaena variabilis NIES-23)	Nostoc I clade	Aquatic, freshwater	GCA_002368015	PRJDB5665	SAMD00079797		Chromosome	2017/06/25	Toyohashi University of Technology
Trichormus sp. NMC-1		Aquatic, saline water	GCA_001858025	PRJNA324543	SAMN05208169	LZQD00000000	Scaffold	2016/10/31	School of Agriculture, Yunnan University
Fremyella diplosiphon NIES-3275	Sister clade to Nostoc II clade	Aquatic, freshwater	GCA_002368275	PRJDB5665	SAMD00079813		Chromosome	2017/06/25	Toyohashi University of Technology
