# Supplementary material for: Distinctive characters of Nostoc genomes in cyanolichens
Source: BMC Genomics. 2018 Jun 5;19:434. doi: 10.1186/s12864-018-4743-5 (PMC5987646; doi:10.1186/s12864-018-4743-5)
Supplement: Supplementary file 3 — Proteins encoded in 10 most prominent locally collinear blocks in Nostoc punctiforme PCC 73102, Nostoc sp. N6 and Nostoc sp. ‘Lobaria pulmonaria cyanobiont’, identified by Mauve. (XLS 84 kb) [file 12864_2018_4743_MOESM3_ESM.xls]

## Sheet: Sheet1
Supplementary Table 1. Proteins encoded in 10 most prominent locally collinear blocks in Nostoc punctiforme PCC 73102, Nostoc sp. N6 (NPM) and Nostoc sp. 'Lobaria pulmonaria cyanobiont' (NLP), identified by Mauve (Darling et al., 2004). Locus tags of the encoded proteins and sizes on the blocks in each genome are shown. Pseudogenes are denoted with an asterisk (*).
Nostoc punctiforme PCC 73102	Nostoc sp. N6	Nostoc sp. 'Lobaria pulmonaria'	Product	COG number	COG category
Locally collinear block 1 (Npun_R0343–Npun_R0421, 88.1 kb; NPM_0074–NPM_0187, 125 kb; NLP_4694–NLP_4770, 72.8 kb)
Npun_R0343	NPM_0187	NLP_4694	cysteine synthase A	COG0031	E
Npun_F0344	NPM_0186	NLP_4695	hypothetical protein	No COG assigned	No COG assigned
Npun_F0345	NPM_0185	NLP_4696	hypothetical protein	No COG assigned	No COG assigned
Npun_F0346	NPM_0184	NLP_4697	hypothetical protein	No COG assigned	No COG assigned
Npun_F0347	NPM_0183	NLP_4698	hypothetical protein	No COG assigned	No COG assigned
Npun_F0348	NPM_0182	NLP_4699	luciferase-like flavin-dependent oxidoreductase	COG2141	HR
Npun_F0349	NPM_0181	NLP_4700	hypothetical protein	No COG assigned	No COG assigned
Npun_R0357	NPM_0179	NLP_4701	hydrogenase accessory protein HypB	COG0378	O
Npun_R0358	NPM_0178	NLP_4702	hydrogenase nickel incorporation protein HypA	COG0375	R
Npun_R0359	NPM_0177	NLP_4703	hydrogenase expression/formation protein HypE	COG0309	O
Npun_R0360	NPM_0176	NLP_4704	hydrogenase expression/formation protein HypD	COG0409	O
Npun_R0361	NPM_0175	NLP_4705	hydrogenase expression/formation protein HypC/HupF	COG0298	O
Npun_R0362	NPM_0174	NLP_4706	carbamoyltransferase/hydrogenase maturation protein HypF	COG0068	O
Npun_R0363	NPM_0173	NLP_4707	NHL repeat-containing protein	No COG assigned	No COG assigned
Npun_R0364	NPM_0172	NLP_4708	nitrogen fixation protein NifU	COG0694	O
Npun_R0365	NPM_0171	NLP_4709	hypothetical protein	No COG assigned	No COG assigned
Npun_R0366	NPM_0170	NLP_4710	hypothetical protein	No COG assigned	No COG assigned
Npun_R0367	NPM_0169	NLP_4711	hypothetical protein	No COG assigned	No COG assigned
Npun_F0368	NPM_0166	NLP_4713	uptake hydrogenase small subunit HupS	COG1740	C
Npun_F0369	NPM_0165	NLP_4714	uptake hydrogenase large subunit HupL	COG0374	C
Npun_F0373	NPM_0161	NLP_4718	hypothetical protein	No COG assigned	No COG assigned
Npun_F0374	NPM_0160	NLP_4719	hydrogenase maturation protease	COG0680	C
Npun_R0375	NPM_0159	NLP_4720	hypothetical protein	No COG assigned	No COG assigned
Npun_R0376	NPM_0158	NLP_4721	nitroreductase family protein	No COG assigned	No COG assigned
Npun_R0377	NPM_0157	NLP_4722	ankyrin	COG0666	T
Npun_F0378	NPM_0154	NLP_4725	molybdopterin-binding protein	COG3585	H
Npun_R0379	NPM_0153	NLP_4726	iron transporter FeoA	No COG assigned	No COG assigned
Npun_R0380	NPM_0152	NLP_4727	ferredoxin	COG0633	C
Npun_R0381	NPM_0151	NLP_4728	iron-sulfur cluster assembly accessory protein HesB	COG0316	O
Npun_R0382	NPM_0150	NLP_4729	molybdenum cofactor biosynthesis protein ThiF/MoeB/HesA	COG0476	H
Npun_R0383	NPM_0149	NLP_4730	nitrogenase-stabilizing/protective protein NifW	No COG assigned	No COG assigned
Npun_R0384	NPM_0148	NLP_4731	hypothetical conserved protein	COG5420	S
Npun_R0385	NPM_0147	NLP_4732	putative nitrogen fixation protein DUF269	No COG assigned	No COG assigned
Npun_R0386	NPM_0146	NLP_4733	nitrogen fixation protein NifX	No COG assigned	No COG assigned
Npun_R0387	NPM_0145	NLP_4734	nitrogenase molybdenum-iron cofactor biosynthesis protein NifN	COG2710	P
Npun_R0388	NPM_0144	NLP_4735	nitrogenase molybdenum-iron cofactor biosynthesis protein NifE	COG2710	P
Npun_R0389	NPM_0143	NLP_4736	Mo-dependent nitrogenase	No COG assigned	No COG assigned
Npun_R0390	NPM_0142	NLP_4737	nitrogenase molybdenum-iron protein beta chain NifK	COG2710	P
Npun_F0392	NPM_0141	NLP_4739	integrase	No COG assigned	No COG assigned
Npun_R0398	NPM_0136	NLP_4749	protein of unknown function DUF2267	No COG assigned	No COG assigned
Npun_R0400	NPM_0134	NLP_4751	type 11 methyltransferase	COG2226	H
Npun_R0401	NPM_0133	NLP_4752	multi-sensor signal transduction histidine kinase	COG0642	T
Npun_R0404	NPM_0131	NLP_4754	orange carotenoid-binding protein	No COG assigned	No COG assigned
Npun_F0406	NPM_0130	NLP_4757	hypothetical protein	No COG assigned	No COG assigned
Npun_F0410	NPM_0123	NLP_4760	polyphosphate kinase 2	No COG assigned	No COG assigned
Npun_R0415	NPM_0108	NLP_4763	Mo-nitrogenase iron protein subunit NifH	COG1348	P
Npun_R0416	NPM_0107	NLP_4764	globin	No COG assigned	No COG assigned
Npun_R0417	NPM_0106	NLP_4765	iron-sulfur cluster assembly protein NifU	COG0822	O
Npun_R0418	NPM_0105	NLP_4766	cysteine desulfurase NifS	COG1104	E
Npun_R0419	NPM_0077	NLP_4767	4Fe-4S ferredoxin FdxN	COG1149	R
Npun_R0420	NPM_0076	NLP_4768	nitrogenase cofactor biosynthesis protein NifB	COG0535	R
Npun_R0421	NPM_0074	NLP_4770	glucose/sorbosone dehydrogenase	COG2133	G
Locally collinear block 2 (Npun_R1061–Npun_F1089, 37.4 kb; NPM_5508–NPM_5539, 38.8 kb; NLP_5585–NLP_5615, 38 kb)
Npun_R1061	NPM_5508	NLP_5585	family 1 glycosyltransferase	COG0438	M
Npun_R1062	NPM_5509	NLP_5586	O-antigen ligase	No COG assigned	No COG assigned
Npun_R1063	NPM_5510	NLP_5587	family 2 glycosyltransferase	COG1215	N
Npun_R1064	NPM_5511	NLP_5588	group 1 glycosyltransferase	COG0438	M
Npun_R1065	NPM_5512	NLP_5589	family 2 glycosyltransferase	COG0463	M
Npun_R1066	NPM_5513	NLP_5590	group 1 glycosyltransferase	COG0438	M
Npun_R1068	NPM_5515	NLP_5591	ABC transporter ATP-binding protein	COG1132	V
Npun_R1069	NPM_5516	NLP_5592	sugar transferase	No COG assigned	No COG assigned
Npun_R1070	NPM_5517	NLP_5593	exopolysaccharide biosynthesis protein	COG3206	M
Npun_R1071	NPM_5518	NLP_5594	group 1 glycosyltransferase	COG0438	M
Npun_R1072	NPM_5519	NLP_5595	putative homoserine dehydrogenase	COG4091	E
Npun_R1074	NPM_5521	NLP_5596	dTDP-4-dehydrorhamnose 3,5-epimerase	COG1898	M
Npun_R1075	NPM_5522	NLP_5598	phytanoyl-CoA dioxygenase	No COG assigned	No COG assigned
Npun_R1076	NPM_5523	NLP_5599	family 2 glycosyltransferase	COG0463	M
Npun_R1078	NPM_5525	NLP_5601	NAD-dependent epimerase/dehydratase	COG0451	M
Npun_R1079	NPM_5526	NLP_5602	hydroxyglutarate oxidase	COG0579	G
Npun_R1080	NPM_5527	NLP_5603	glucose-1-phosphate cytidylyltransferase	COG1208	JM
Npun_R1081	NPM_5528	NLP_5604	TPR repeat-containing serine/threonine protein kinase	COG4248	R
Npun_R1082	NPM_5529	NLP_5605	serine/threonine protein phosphatase	No COG assigned	No COG assigned
Npun_R1083	NPM_5530	NLP_5606	protein of unknown function YegL/TerY	COG4245	S
Npun_F1084	NPM_5532	NLP_5608	response regulator receiver protein/heterocyst pattern formation protein PatA	COG0784	T
Npun_F1087	NPM_5536	NLP_5612	phenylalanyl-tRNA synthetase subunit beta	COG0072	J
Npun_F1088	NPM_5537	NLP_5614	YciI-like protein	COG2350	R
Npun_F1089	NPM_5539	NLP_5615	protein of unknown function DUF1092	No COG assigned	No COG assigned
Locally collinear block 3 (Npun_F3798–Npun_R3838, 54.9 kb; NPM_6447–NPM_6491, 53.1 kb; NLP_3468–NLP_3510, 45.3 kb)
Npun_F3798	NPM_6447	NLP_3510	hydroxymethylbilane synthase/porphobilinogen deaminase	COG0181	H
Npun_F3799	NPM_6448	NLP_3509	glycogen/starch synthase	COG0297	G
Npun_R3801	NPM_6449	NLP_3508	bilin biosynthesis protein CpeY	No COG assigned	No COG assigned
Npun_F3803	NPM_6451	NLP_3507	hypothetical protein	No COG assigned	No COG assigned
Npun_F3804	NPM_6452	NLP_3506	bilin biosynthesis protein MpeU	COG1413	R
Npun_R3805	NPM_6453	NLP_3504	bilin biosynthesis protein CpeZ	COG1413	R
Npun_R3806	NPM_6454	NLP_3503	phycoerythrin alpha chain	No COG assigned	No COG assigned
Npun_R3807	NPM_6455	NLP_3502	phycoerythrin beta chain	No COG assigned	No COG assigned
Npun_R3808	NPM_6456	NLP_3501	phycobilisome degradation protein NblA	No COG assigned	No COG assigned
Npun_F3809	NPM_6457	NLP_3500	chromophore lyase CpeS/CpcS	No COG assigned	No COG assigned
Npun_F3810	NPM_6458	NLP_3499	hypothetical protein	No COG assigned	No COG assigned
Npun_F3811	NPM_6459	NLP_3498	phycobilisome rod-core linker protein CpcG	No COG assigned	No COG assigned
Npun_R3812	NPM_6460	NLP_3497	23S rRNA pseudouridine synthase D	COG0564	J
Npun_R3813	NPM_6462	NLP_3495	protein of unknown function DUF952	COG3502	S
Npun_R3814	NPM_6464	NLP_3493	haloacid dehalogenase-like hydrolase family protein	COG0526	O
Npun_F3815	NPM_6465	NLP_3491	glutaminase	COG2066	E
Npun_R3817	NPM_6466	NLP_3490	hypothetical protein	COG5373	S
Npun_F3818	NPM_6467	NLP_3489	photosystem I P700 chlorophyll a apoprotein A1	No COG assigned	No COG assigned
Npun_F3819	NPM_6468	NLP_3488	photosystem I P700 chlorophyll a apoprotein A2	No COG assigned	No COG assigned
Npun_R3821	NPM_6473	NLP_3485	hypothetical protein	No COG assigned	No COG assigned
Npun_F3822	NPM_6475	NLP_3483	GDSL family lipase	COG2755	E
Npun_F3823	NPM_6476	NLP_3482	hypothetical protein	No COG assigned	No COG assigned
Npun_R3824	NPM_6477	NLP_3481	PP-loop superfamily ATP-utilizing enzyme	COG1606	R
Npun_R3825	NPM_6478	NLP_3480	signal transduction histidine kinase	COG0642	T
Npun_F3826	NPM_6479	NLP_3479	branched-chain amino acid ABC transporter permease	COG0559	E
Npun_R3827	NPM_6480	NLP_3478	photosystem I 4.8 kDa protein	No COG assigned	No COG assigned
Npun_R3828	NPM_6481	NLP_3477	lipoyl synthase	COG0320	H
Npun_F3829	NPM_6482	NLP_3476	response regulator receiver protein	COG0784	T
Npun_F3830	NPM_6483	NLP_3475*	multi-sensor signal transduction multi-kinase	COG3899	R
Npun_R3832	NPM_6485	NLP_3474*	terpene synthase	No COG assigned	No COG assigned
Npun_F3833	NPM_6486	NLP_3473	response regulator receiver sensor signal transduction histidine kinase	COG4191	T
Npun_F3834	NPM_6487	NLP_3472*	FIST domain protein	COG3287	S
Npun_F3835	NPM_6488	NLP_3471*	signal transduction histidine kinase	COG4191	T
Npun_F3836	NPM_6489	NLP_3470	transcriptional regulator	No COG assigned	No COG assigned
Npun_F3837	NPM_6490	NLP_3469	PAS/PAC sensor signal transduction histidine kinase	COG4191	T
Npun_R3838	NPM_6491	NLP_3468	NAD(P)H-quinone oxidoreductase subunit 2	COG1007	C
Locally collinear block 4 (Npun_R3867–Npun_F3925, 63.1 kb; NPM_1544–NPM_1606, 64.6 kb; NLP_3377–NLP_3435, 62.4 kb)
Npun_R3867	NPM_1606	NLP_3435	hypothetical protein	No COG assigned	No COG assigned
Npun_R3868	NPM_1605	NLP_3434	orotidine 5'-phosphate decarboxylase	COG0284	F
Npun_R3869	NPM_1604	NLP_3433	tyrosyl-tRNA synthetase	COG0162	J
Npun_F3870	NPM_1603	NLP_3432	penicillin-binding protein	COG0744	M
Npun_R3871	NPM_1602	NLP_3431	protein of unknown function DUF1825	No COG assigned	No COG assigned
Npun_R3872	NPM_1600	NLP_3430	molecular chaperone DnaJ domain-containing protein	COG0484	O
Npun_F3873	NPM_1599	NLP_3429	TM2 domain-containing protein	COG2314	S
Npun_F3874	NPM_1598	NLP_3428	DNA uptake protein	COG1555	L
Npun_R3875	NPM_1597	NLP_3427	signal peptidase I	COG0681	U
Npun_F3876	NPM_1596	NLP_3426	polysaccharide deacetylase	COG0726	GM
Npun_R3877	NPM_1594	NLP_3425	glutamate synthase subunit alpha	COG0069	E
Npun_F3878	NPM_1593	NLP_3424	protein of unknown function DUF2233	COG4632	G
Npun_F3879	NPM_1592	NLP_3423	mannose-6-phosphate isomerase	COG0662	G
Npun_F3880	NPM_1591	NLP_3422	iron-sulfur cluster assembly accessory protein IscA	COG0316	O
Npun_F3881	NPM_1590	NLP_3421	30S ribosomal protein S12	COG0048	J
Npun_F3882	NPM_1589	NLP_3420	30S ribosomal protein S7	COG0049	J
Npun_F3883	NPM_1588	NLP_3419	translation elongation factor G	COG0480	J
Npun_F3884	NPM_1587	NLP_3418	translation elongation factor Tu	COG0050	J
Npun_F3885	NPM_1586	NLP_3417	30S ribosomal protein S10	COG0051	J
Npun_F3886	NPM_1585	NLP_3416	ATP-dependent protease LON domain protein	COG2802	S
Npun_R3887	NPM_1584	NLP_3415	prephenate dehydratase	COG0077	E
Npun_F3888	NPM_1583	NLP_3414	protein of unknown function DUF1997	No COG assigned	No COG assigned
Npun_R3889	NPM_1582	NLP_3413	ribonuclease HII	COG0164	L
Npun_R3890	NPM_1581	NLP_3412	ribonuclease E	COG1530	J
Npun_R3891	NPM_1580	NLP_3411	radical SAM domain protein	COG5011	S
Npun_R3892	NPM_1579	NLP_3410	anti-sigma-factor antagonist	COG1366	T
Npun_F3893	NPM_1578	NLP_3409	hypothetical protein	No COG assigned	No COG assigned
Npun_R3894	NPM_1576	NLP_3408	hypothetical protein	No COG assigned	No COG assigned
Npun_F3897	NPM_1575	NLP_3407	ATP-dependent Clp protease adaptor protein ClpS	No COG assigned	No COG assigned
Npun_F3898	NPM_1574	NLP_3406	CAAX amino terminal protease	COG1266	O
Npun_R3900	NPM_1569	NLP_3402	pentapeptide repeat-containing protein	COG1357	S
Npun_R3901	NPM_1568	NLP_3401	metal-dependent phosphohydrolase	No COG assigned	No COG assigned
Npun_R3902	NPM_1567	NLP_3400	radical SAM superfamily enzyme YgiQ	COG1032	R
Npun_F3903	NPM_1566	NLP_3399	protein of unknown function DUF1830	No COG assigned	No COG assigned
Npun_F3904	NPM_1565	NLP_3398	protein of unknown function DUF4079	No COG assigned	No COG assigned
Npun_F3905	NPM_1564	NLP_3397	hypothetical protein	No COG assigned	No COG assigned
Npun_F3906	NPM_1563	NLP_3396	cobalt ABC transporter	COG1135	E
Npun_R3907	NPM_1562	NLP_3395	two component transcriptional regulator	COG0745	TK
Npun_F3908	NPM_1561	NLP_3394	hypothetical protein	No COG assigned	No COG assigned
Npun_R3909	NPM_1560	NLP_3393	monothiol glutaredoxin	COG0278	O
Npun_R3910	NPM_1559	NLP_3392	BolA-like protein	COG0271	T
Npun_R3911	NPM_1558	NLP_3391	hypothetical protein	No COG assigned	No COG assigned
Npun_R3912	NPM_1557	NLP_3390	1-acyl-sn-glycerol-3-phosphate acyltransferase	COG0204	I
Npun_R3913	NPM_1556	NLP_3389	cytidine deaminase	COG0590	J
Npun_R3914	NPM_1555	NLP_3388	GrxC family glutaredoxin	COG0695	O
Npun_R3915	NPM_1554	NLP_3387	protein of unknown function DUF981	No COG assigned	No COG assigned
Npun_F3917	NPM_1553	NLP_3386	fructose-1,6-bisphosphatase	COG1494	G
Npun_F3918	NPM_1552	NLP_3385	glutamyl-tRNA reductase	COG0373	H
Npun_F3919	NPM_1551	NLP_3384	ArsR family transcriptional regulator	No COG assigned	No COG assigned
Npun_F3920	NPM_1550	NLP_3383	protein of unknown function DUF820	COG4636	R
Npun_R3921	NPM_1548	NLP_3381	branched-chain amino acid ABC transporter ATP-binding protein	COG0411	E
Npun_R3922	NPM_1547	NLP_3380	branched-chain amino acid ABC transporter permease	COG4177	E
Npun_F3923	NPM_1546	NLP_3379	hypothetical protein	No COG assigned	No COG assigned
Npun_F3924	NPM_1545	NLP_3378	hypothetical protein	No COG assigned	No COG assigned
Npun_F3925	NPM_1544	NLP_3377	glucose-6-phosphate isomerase	COG0166	G
Locally collinear block 5 (Npun_R3945–Npun_F3985, 45 kb; NPM_4546–NPM_4588, 46.9 kb; NLP_3317–NLP_3360, 51.1 kb)
Npun_R3945	NPM_4546	NLP_3360	G3E family GTPase	COG0523	R
Npun_F3946	NPM_4547	NLP_3359	cysteinyl-tRNA synthetase	COG0215	J
Npun_F3947	NPM_4548	NLP_3358	peptidase U62 modulator of DNA gyrase/TldD protein	COG0312	R
Npun_F3948	NPM_4549	NLP_3357	Zn-dependent protease	COG0312	R
Npun_R3949	NPM_4551	NLP_3355	hypothetical protein	COG3599	D
Npun_R3950	NPM_4552	NLP_3354	phosphopantetheine adenylyltransferase	COG0669	H
Npun_F3951	NPM_4553	NLP_3353	prolipoprotein diacylglyceryl transferase	COG0682	M
Npun_F3952	NPM_4554	NLP_3352	precorrin-4 C11-methyltransferase	COG2875	H
Npun_F3953	NPM_4556	NLP_3351	macrophage migration inhibitory factor (MIF) family protein	No COG assigned	No COG assigned
Npun_F3954	NPM_4557	NLP_3350	50S rRNA methyltransferase	COG0820	J
Npun_F3955	NPM_4558	NLP_3348	hypothetical protein	No COG assigned	No COG assigned
Npun_R3956	NPM_4559	NLP_3347	hypothetical protein	No COG assigned	No COG assigned
Npun_R3957	NPM_4560	NLP_3346	excinuclease ABC subunit C	COG0322	L
Npun_F3958	NPM_4561	NLP_3345	hypothetical protein	No COG assigned	No COG assigned
Npun_R3959	NPM_4562	NLP_3344	response regulator receiver protein	COG0745	TK
Npun_R3960	NPM_4563	NLP_3343	hypothetical protein	No COG assigned	No COG assigned
Npun_R3961	NPM_4564	NLP_3342	succinyldiaminopimelate aminotransferase	COG0436	E
Npun_R3962	NPM_4565	NLP_3341	thioredoxin	COG3118	O
Npun_R3963	NPM_4566	NLP_3340	phage shock protein A	COG1842	KT
Npun_R3964	NPM_4567	NLP_3339	phage shock protein A	COG1842	KT
Npun_R3965	NPM_4568	NLP_3338	hypothetical protein	No COG assigned	No COG assigned
Npun_F3966	NPM_4569	NLP_3337	protein of unknown function DUF721	No COG assigned	No COG assigned
Npun_F3967	NPM_4570	NLP_3336	hypothetical protein	No COG assigned	No COG assigned
Npun_R3968	NPM_4571	NLP_3335	dihydroxynaphthoic acid synthetase	COG0447	H
Npun_F3969	NPM_4572	NLP_3334	protein of unknown function DUF2887	COG5464	L
Npun_R3970	NPM_4576	NLP_3332	2-succinyl-5-enolpyruvyl-6-hydroxy-3-cyclohexene-1-carboxylate synthase	COG1165	H
Npun_F3971	NPM_4577	NLP_3331	dihydroneopterin aldolase	COG1539	H
Npun_F3972	NPM_4578	NLP_3330	response regulator receiver modulated diguanylate cyclase with PAS/PAC sensor	COG2199	T
Npun_F3973	NPM_4579	NLP_3329	maltose O-acetyltransferase	COG0110	R
Npun_R3974	NPM_4580	NLP_3328	calcium binding protein from CcbP	No COG assigned	No COG assigned
Npun_R3977	NPM_4581	NLP_3327	protein of unknown function DUF1517	COG4371	S
Npun_F3978	NPM_4582	NLP_3326	family 1 glycosyltransferase	COG0438	M
Npun_R3981	NPM_4584	NLP_3325	thiamine biosynthesis protein ThiS	COG2104	H
Npun_R3982	NPM_4585	NLP_3324	thiamine-phosphate pyrophosphorylase	COG0352	H
Npun_F3983	NPM_4586	NLP_3323	protein of unknown function DUF1565	COG3420	P
Npun_R3984	NPM_4587	NLP_3318	TetR family transcriptional regulator	COG1309	K
Npun_F3985	NPM_4588	NLP_3317	delta-9 desaturase	No COG assigned	No COG assigned
Locally collinear block 6 (Npun_R4240–Npun_F4272, 40.7 kb; NPM_6568–NPM_6602, 36.7 kb; NLP_2508–NLP_2549, 46.1 kb)
Npun_R4240	NPM_6602	NLP_2549	fructokinase	COG0524	G
Npun_F4241	NPM_6601	NLP_2548	LuxR family transcriptional regulator	COG2197	TK
Npun_F4242	NPM_6600	NLP_2547	hypothetical protein	No COG assigned	No COG assigned
Npun_F4243	NPM_6599	NLP_2546	group 1 glycosyltransferase	COG0438	M
Npun_F4244	NPM_6598	NLP_2545	dTDP-glucose 4,6-dehydratase	COG1088	M
Npun_F4245	NPM_6597	NLP_2542	serine/threonine protein kinase	COG0515	T
Npun_R4246	NPM_6594	NLP_2541	methionine sulfoxide reductase A	COG0225	O
Npun_R4248	NPM_6592	NLP_2531	hypothetical protein	No COG assigned	No COG assigned
Npun_F4249	NPM_6591	NLP_2530	proton extrusion protein PcxA	No COG assigned	No COG assigned
Npun_F4250	NPM_6589	NLP_2529	membrane-bound lytic murein transglycosylase A	COG2821	M
Npun_R4251	NPM_6588	NLP_2528	protein of unknown function DUF3134	No COG assigned	No COG assigned
Npun_R4252	NPM_6587	NLP_2527	hypothetical protein	No COG assigned	No COG assigned
Npun_F4255	NPM_6585	NLP_2525	hypothetical protein	No COG assigned	No COG assigned
Npun_F4256	NPM_6584	NLP_2524	hypothetical protein	No COG assigned	No COG assigned
Npun_F4257	NPM_6583	NLP_2523	hypothetical protein	COG3451	U
Npun_F4258	NPM_6582	NLP_2522	hypothetical protein	No COG assigned	No COG assigned
Npun_F4259	NPM_6581	NLP_2521	hypothetical protein	No COG assigned	No COG assigned
Npun_F4260	NPM_6580	NLP_2520	hypothetical protein	No COG assigned	No COG assigned
Npun_F4261	NPM_6579	NLP_2519	hypothetical protein	No COG assigned	No COG assigned
Npun_F4262	NPM_6578	NLP_2518	hypothetical protein	No COG assigned	No COG assigned
Npun_F4263	NPM_6577	NLP_2517	hypothetical protein	No COG assigned	No COG assigned
Npun_F4264	NPM_6576	NLP_2516	hypothetical protein	No COG assigned	No COG assigned
Npun_F4265	NPM_6575	NLP_2515	hypothetical protein	No COG assigned	No COG assigned
Npun_R4266	NPM_6574	NLP_2514	glycerol-3-phosphate acyltransferase PlsY	COG0344	I
Npun_R4267	NPM_6573	NLP_2513	protein of unknown function DUF3086	COG1196	D
Npun_R4268	NPM_6572	NLP_2512	protein of unknown function DUF3119	No COG assigned	No COG assigned
Npun_R4269	NPM_6571	NLP_2511	ABC transporter permease	COG0767	M
Npun_F4270	NPM_6570	NLP_2510	hypothetical protein	No COG assigned	No COG assigned
Npun_F4271	NPM_6569	NLP_2509	signal peptide peptidase A	COG0616	O
Npun_F4272	NPM_6568	NLP_2508	chorismate mutase	No COG assigned	No COG assigned
Locally collinear block 7 (Npun_F4334–Npun_F4391, 46.2 kb; NPM_1317–NPM_1377, 47.7 kb; NLP_2096–NLP_2153, 47.9 kb)
Npun_F4334	NPM_1317	NLP_2153	hypothetical protein	No COG assigned	No COG assigned
Npun_F4335	NPM_1318	NLP_2152	thylakoid membrane protein of unknown function DUF3318	No COG assigned	No COG assigned
Npun_R4336	NPM_1319	NLP_2151	radical SAM protein	COG0602	R
Npun_F4337	NPM_1320	NLP_2150	anti-sigma-factor antagonist/sugar transfersase	COG2148	M
Npun_R4338	NPM_1321	NLP_2149	protein of unknown function DUF697	No COG assigned	No COG assigned
Npun_R4339	NPM_1323	NLP_2148	L-asparaginase II	No COG assigned	No COG assigned
Npun_R4340	NPM_1324	NLP_2147	protein of unknown function DUF1230/Ycf36	No COG assigned	No COG assigned
Npun_R4341	NPM_1325	NLP_2146	Iojap protein/ribosomal silencing factor RsfS	COG0799	J
Npun_R4342	NPM_1326	NLP_2145	group 1 glycosyltransferase	COG0438	M
Npun_F4343	NPM_1327	NLP_2144	cytosine-specific DNA methyltransferase	COG0270	L
Npun_F4344	NPM_1328	NLP_2143	deoxyribose-phosphate aldolase	COG0274	F
Npun_F4346	NPM_1329	NLP_2142	DNA replication and repair protein RecO	COG1381	L
Npun_F4347	NPM_1330	NLP_2141	major facilitator superfamily transporter	COG2814	G
Npun_F4348	NPM_1331	NLP_2140	group 1 glycosyltransferase	COG0438	M
Npun_R4349	NPM_1335	NLP_2138	Zn-dependent metallopeptidase	No COG assigned	No COG assigned
Npun_R4350	NPM_1336	NLP_2137	preprotein translocase subunit SecG	COG1314	U
Npun_R4351	NPM_1337	NLP_2136	phosphoglycerate mutase	COG0696	G
Npun_R4352	NPM_1338	NLP_2135	ABC transporter ATP-binding protein	COG0488	R
Npun_R4354	NPM_1339	NLP_2134	protein of unknown function DUF2887	COG5464	L
Npun_R4355	NPM_1340	NLP_2133	hypothetical protein	No COG assigned	No COG assigned
Npun_R4357	NPM_1342	NLP_2130	protein of unknown function DUF29	No COG assigned	No COG assigned
Npun_R4358	NPM_1343	NLP_2129	helix-turn-helix DNA-binding protein	COG1396	K
Npun_F4359	NPM_1344	NLP_2128	hypothetical protein	No COG assigned	No COG assigned
Npun_R4360	NPM_1345	NLP_2127	peptide chain release factor 1	COG0216	J
Npun_R4361	NPM_1346	NLP_2126	50S ribosomal protein L31	COG0254	J
Npun_R4362	NPM_1347	NLP_2125	30S ribosomal protein S9	COG0103	J
Npun_R4363	NPM_1348	NLP_2124	50S ribosomal protein L13	COG0102	J
Npun_R4364	NPM_1349	NLP_2123	tRNA pseudouridine synthase A	COG0101	J
Npun_R4365	NPM_1350	NLP_2122	50S ribosomal protein L17	COG0203	J
Npun_R4366	NPM_1351	NLP_2121	DNA-directed RNA polymerase subunit alpha	COG0202	K
Npun_R4367	NPM_1352	NLP_2120	30S ribosomal protein S11	COG0100	J
Npun_R4368	NPM_1353	NLP_2119	30S ribosomal protein S13	COG0099	J
Npun_R4369	NPM_1354	NLP_2118	50S ribosomal protein L36	COG0257	J
Npun_R4370	NPM_1356	NLP_2117	translation initiation factor IF-1	COG0361	J
Npun_R4371	NPM_1357	NLP_2116	adenylate kinase	COG0563	F
Npun_R4372	NPM_1358	NLP_2115	preprotein translocase subunit SecY	COG0201	U
Npun_R4373	NPM_1359	NLP_2114	50S ribosomal protein L15	COG0200	J
Npun_R4374	NPM_1360	NLP_2113	30S ribosomal protein S5	COG0098	J
Npun_R4375	NPM_1361	NLP_2112	50S ribosomal protein L18	COG0256	J
Npun_R4376	NPM_1362	NLP_2111	50S ribosomal protein L6	COG0097	J
Npun_R4377	NPM_1363	NLP_2110	30S ribosomal protein S8	COG0096	J
Npun_R4378	NPM_1364	NLP_2109	50S ribosomal protein L5	COG0094	J
Npun_R4379	NPM_1365	NLP_2108	50S ribosomal protein L24	COG0198	J
Npun_R4380	NPM_1366	NLP_2107	50S ribosomal protein L14	COG0093	J
Npun_R4381	NPM_1367	NLP_2106	30S ribosomal protein S17	COG0186	J
Npun_R4382	NPM_1368	NLP_2105	50S ribosomal protein L29	COG0255	J
Npun_R4383	NPM_1369	NLP_2104	50S ribosomal protein L16	COG0197	J
Npun_R4384	NPM_1370	NLP_2103	30S ribosomal protein S3	COG0092	J
Npun_R4385	NPM_1371	NLP_2102	50S ribosomal protein L22	COG0091	J
Npun_R4386	NPM_1372	NLP_2101	30S ribosomal protein S19	COG0185	J
Npun_R4387	NPM_1373	NLP_2100	50S ribosomal protein L2	COG0090	J
Npun_R4388	NPM_1374	NLP_2099	50S ribosomal protein L23	COG0089	J
Npun_R4389	NPM_1375	NLP_2098	50S ribosomal protein L4	COG0088	J
Npun_R4390	NPM_1376	NLP_2097	50S ribosomal protein L3	COG0087	J
Npun_F4391	NPM_1377	NLP_2096	NAD(P)H-quinone oxidoreductase subunit N	No COG assigned	No COG assigned
Locally collinear block 8 (Npun_F4464–Npun_F4544, 96.4 kb; NPM_1032–NPM_1115, 94.9 kb; NLP_1733–NLP_1816, 92.9 kb)
Npun_F4464	NPM_1115	NLP_1816	phosphomethylpyrimidine kinase	COG0351	H
Npun_F4465	NPM_1114	NLP_1815	hypothetical protein	No COG assigned	No COG assigned
Npun_F4466	NPM_1113	NLP_1814	nitrogen regulatory protein P-II	COG0347	TE
Npun_R4467	NPM_1112	NLP_1813	nucleoside-triphosphate diphosphatase	COG0127	F
Npun_R4468	NPM_1111	NLP_1812	phosphoglucosamine mutase	COG1109	G
Npun_R4471	NPM_1109	NLP_1808	hypothetical protein	No COG assigned	No COG assigned
Npun_R4472	NPM_1108	NLP_1807	chromosome/plasmid segregation protein ParM	No COG assigned	No COG assigned
Npun_R4473	NPM_1107	NLP_1806	SNARE-associated Golgi protein DedA	COG0586	S
Npun_R4474	NPM_1106	NLP_1805	oxidoreductase	COG0673	R
Npun_F4475	NPM_1105	NLP_1804	queuosine biosynthesis protein QueC	COG0603	J
Npun_R4476	NPM_1104	NLP_1803	CBS domain-containing protein	COG1253	R
Npun_R4477	NPM_1103	NLP_1802	hypothetical protein	No COG assigned	No COG assigned
Npun_R4478	NPM_1102	NLP_1801	hypothetical protein	No COG assigned	No COG assigned
Npun_F4479	NPM_1101	NLP_1800	orotate phosphoribosyltransferase	COG0461	F
Npun_F4480	NPM_1100	NLP_1797	ornithine carbamoyltransferase	COG0078	E
Npun_F4481	NPM_1099	NLP_1796	SOS-response transcriptional repressor LexA	COG1974	KT
Npun_F4482	NPM_1098	NLP_1795	DNA phosphorothioation system restriction enzyme	COG1061	KL
Npun_F4483	NPM_1097	NLP_1794	hypothetical protein	No COG assigned	No COG assigned
Npun_F4484	NPM_1096	NLP_1793	DNA sulfur modification protein DndD	COG0419	L
Npun_F4485	NPM_1095	NLP_1792	protein of unknown function DUF820	COG4636	R
Npun_F4487	NPM_1092	NLP_1791	DNA-sulfur modification-associated protein 4	No COG assigned	No COG assigned
Npun_R4490	NPM_1089	NLP_1789	DNA sulfur modification protein DndB	No COG assigned	No COG assigned
Npun_F4491	NPM_1088	NLP_1788	sulfurtransferase DndC	COG0175	EH
Npun_F4493	NPM_1086	NLP_1787	DNA sulfur modification protein DndD	COG0419	L
Npun_F4494	NPM_1084	NLP_1786	DNA sulfur modification protein DndE	No COG assigned	No COG assigned
Npun_F4495	NPM_1083	NLP_1785	DNA phosphorothioation-associated putative methyltransferase	No COG assigned	No COG assigned
Npun_F4496	NPM_1082	NLP_1784	major facilitator superfamily transporter	No COG assigned	No COG assigned
Npun_F4497	NPM_1081	NLP_1783	hypothetical protein	No COG assigned	No COG assigned
Npun_F4498	NPM_1080	NLP_1782	hypothetical protein	No COG assigned	No COG assigned
Npun_F4499	NPM_1079	NLP_1781	GCN5-related N-acetyltransferase	COG0456	J
Npun_F4500	NPM_1078	NLP_1780	PBS lyase HEAT-like repeat-containing protein	COG1413	R
Npun_R4501	NPM_1077	NLP_1779	mannose-6-phosphate isomerase	COG0662	G
Npun_R4502	NPM_1076	NLP_1778	glucose/sorbosone dehydrogenase	COG2133	G
Npun_R4503	NPM_1075	NLP_1777	diguanylate cyclase	COG2200	T
Npun_R4504	NPM_1074	NLP_1776*	histidine kinase	COG2202	T
Npun_R4505	NPM_1073	NLP_1775	uncharacterized lipoprotein YddW	No COG assigned	No COG assigned
Npun_R4506	NPM_1072	NLP_1774	FeS-containing cyanobacterial-specific oxidoreductase	COG1625	C
Npun_R4507	NPM_1071	NLP_1773	UDP pyrophosphate phosphatase UppP	COG1968	I
Npun_F4508	NPM_1070	NLP_1772	protein of unknown function DUF3120	No COG assigned	No COG assigned
Npun_F4509	NPM_1069	NLP_1771	photosystem II complex extrinsic protein precursor U	COG1555	L
Npun_F4510	NPM_1068	NLP_1770	L-aspartate oxidase	COG0029	H
Npun_R4511	NPM_1066	NLP_1768	diguanylate cyclase	COG4252	T
Npun_R4512	NPM_1065	NLP_1767	vitamin K epoxide reductase	COG4243	S
Npun_R4513	NPM_1064	NLP_1766	photosystem I assembly protein BtpA	COG0434	R
Npun_F4514	NPM_1063	NLP_1765	ribosomal protein S12 methylthiotransferase RimO	COG0621	J
Npun_F4515	NPM_1062	NLP_1764	superfamily II DNA/RNA helicase	COG0513	L
Npun_R4516	NPM_1060	NLP_1763	aldo/keto reductase	COG0667	R
Npun_R4517	NPM_1059	NLP_1762	hypothetical protein	No COG assigned	No COG assigned
Npun_R4519	NPM_1056	NLP_1760	protein of unknown function DUF2887	COG5464	L
Npun_F4520	NPM_1055	NLP_1759	PucC protein	No COG assigned	No COG assigned
Npun_F4521	NPM_1054	NLP_1758	inositol monophosphatase	COG0483	G
Npun_F4522	NPM_1053	NLP_1757	hypothetical protein	No COG assigned	No COG assigned
Npun_F4523	NPM_1052	NLP_1756	alcohol dehydrogenase	COG1063	ER
Npun_R4524	NPM_1051	NLP_1755	hypothetical protein	No COG assigned	No COG assigned
Npun_R4525	NPM_1050	NLP_1754	chlorophyll synthase ChlG	COG0382	H
Npun_R4526	NPM_1049	NLP_1753	anion-transporting ATPase	COG0003	P
Npun_R4527	NPM_1048	NLP_1752	protein of unknown function DUF2862	No COG assigned	No COG assigned
Npun_F4532	NPM_1046	NLP_1749	polysaccharide/polyol phosphate ABC transporter permease	COG1682	GM
Npun_F4533	NPM_1045	NLP_1748	polysaccharide/polyol phosphate ABC transporter ATPase	COG1134	GM
Npun_F4534	NPM_1044	NLP_1747	family 1 glycosyltransferase	COG0438	M
Npun_F4538	NPM_1038	NLP_1739	group 1 glycosyltransferase	COG0438	M
Npun_F4539	NPM_1037	NLP_1738	glucose-1-phosphate thymidylyltransferase	COG1209	M
Npun_F4540	NPM_1036	NLP_1737	dTDP-4-dehydrorhamnose 3,5-epimerase	COG1898	M
Npun_F4541	NPM_1035	NLP_1736	dTDP-4-dehydrorhamnose reductase	COG1091	M
Npun_R4542	NPM_1034	NLP_1735	2-phosphosulfolactate phosphatase	COG2045	HR
Npun_F4543	NPM_1033	NLP_1734	CopY family transcriptional regulator	COG3682	K
Npun_F4544	NPM_1032	NLP_1733	peptidase M48	No COG assigned	No COG assigned
Locally collinear block 9 (Npun_R5455–Npun_F5513, 82.8 kb; NPM_6506–NPM_6560, 75 kb; NLP_4398–NLP_4449, 70 kb)
Npun_R5455	NPM_6560	NLP_4398	photosystem II protein D1	No COG assigned	No COG assigned
Npun_R5456	NPM_6559	NLP_4399	alginate O-acetyltransferase	COG1696	M
Npun_R5457	NPM_6558	NLP_4400	hypothetical protein	No COG assigned	No COG assigned
Npun_F5458	NPM_6557	NLP_4401	hypothetical protein	No COG assigned	No COG assigned
Npun_F5459	NPM_6556	NLP_4402	phosphoenolpyruvate carboxylase	COG2352	C
Npun_F5460	NPM_6555	NLP_4403	hypothetical protein	No COG assigned	No COG assigned
Npun_F5461	NPM_6554	NLP_4404	protein of unknown function DUF4090	No COG assigned	No COG assigned
Npun_F5463	NPM_6552	NLP_4405	aldo/keto reductase	COG0667	R
Npun_F5465	NPM_6551	NLP_4407	hypothetical protein	No COG assigned	No COG assigned
Npun_F5466	NPM_6550	NLP_4408	1-deoxy-D-xylulose-5-phosphate synthase	COG1154	HI
Npun_F5471	NPM_6548	NLP_4410	methylthioribose-1-phosphate isomerase	COG0182	E
Npun_R5474	NPM_6547	NLP_4411	isocitrate dehydrogenase	COG0538	C
Npun_F5475	NPM_6546	NLP_4412	GUN4 domain-containing protein	No COG assigned	No COG assigned
Npun_F5477	NPM_6543	NLP_4413	sugar ABC transporter ATP-binding protein	COG3839	G
Npun_F5478	NPM_6541	NLP_4414	superoxide dismutase	COG0605	P
Npun_R5481	NPM_6539	NLP_4415	16S rRNA methyltransferase	COG0357	J
Npun_R5482	NPM_6538	NLP_4416	energy-coupling factor transport system ATP-binding protein	COG1122	PR
Npun_F5483	NPM_6537	NLP_4418	TPR repeat-containing protein	COG4783	R
Npun_F5484	NPM_6536	NLP_4419	protein of unknown function DUF3531	No COG assigned	No COG assigned
Npun_F5485	NPM_6535	NLP_4420	NUDIX hydrolase	No COG assigned	No COG assigned
Npun_R5486	NPM_6534	NLP_4421	antitoxin HicB	COG1598	V
Npun_R5494	NPM_6525	NLP_4428	transcription-repair coupling factor	COG1197	LK
Npun_F5495	NPM_6524	NLP_4429	putative hemolysin	COG1253	R
Npun_R5496	NPM_6523	NLP_4430	aldo/keto reductase	COG1453	R
Npun_R5497	NPM_6522	NLP_4431	non-ribosomal peptide synthetase	COG1020	Q
Npun_F5498	NPM_6521	NLP_4432	exopolysaccharide biosynthesis polyprenyl glycosylphosphotransferase	COG2148	M
Npun_F5499	NPM_6520	NLP_4433	polysaccharide biosynthesis protein	COG2244	M
Npun_F5500	NPM_6519	NLP_4434	group 1 glycosyltransferase	COG0438	M
Npun_F5501	NPM_6518	NLP_4435	O-antigen ligase	COG3307	M
Npun_F5502	NPM_6517	NLP_4436*	group 1 glycosyltransferase	COG0438	M
Npun_F5503	NPM_6516	NLP_4437	GDP-mannose 6-dehydrogenase	COG1004	M
Npun_F5504	NPM_6515	NLP_4438	group 1 glycosyltransferase	COG0438	M
Npun_F5505	NPM_6514	NLP_4440	capsular exopolysaccharide biosynthesis protein	COG0489	D
Npun_R5506	NPM_6513	NLP_4442	parallel beta-helix repeat-containing protein	No COG assigned	No COG assigned
Npun_R5507	NPM_6512	NLP_4443	polysaccharide export protein	COG1596	M
Npun_R5508	NPM_6511	NLP_4444	ABC transporter ATP-binding protein	COG1131	V
Npun_R5509	NPM_6510	NLP_4445	imidazoleglycerol-phosphate dehydratase	COG0131	E
Npun_R5510	NPM_6509	NLP_4446	enoyl-ACP reductase	COG0623	I
Npun_F5511	NPM_6508	NLP_4447	global nitrogen regulator NtcA	COG0664	T
Npun_F5512	NPM_6507	NLP_4448	DUF3084 domain containing conserved protein	COG4372	S
Npun_F5513	NPM_6506	NLP_4449	Holliday junction resolvase-like protein YqgF	No COG assigned	No COG assigned
Locally collinear block 10 (Npun_F5791–Npun_F5838, 54.6 kb; NPM_0746–NPM_0792, 51.4 kb; NLP_1377–NLP_1426, 58 kb)
Npun_F5791	NPM_0792	NLP_1426	protein of unknown function YqgC/DUF456	No COG assigned	No COG assigned
Npun_F5792	NPM_0791	NLP_1425	PEP-CTERM protein-sorting domain-containing protein	No COG assigned	No COG assigned
Npun_R5793	NPM_0790	NLP_1424	PBS lyase HEAT-like repeat-containing protein	COG1413	R
Npun_R5794	NPM_0789	NLP_1423	CBS domain protein	COG2524	K
Npun_R5795	NPM_0788	NLP_1422	DNA mismatch repair protein MutT	COG1051	F
Npun_R5796	NPM_0787	NLP_1421	protein of unknown function DUF760	No COG assigned	No COG assigned
Npun_R5797	NPM_0786	NLP_1420	RNA polymerase sigma factor SigD	COG0568	K
Npun_R5798	NPM_0785	NLP_1419	carbamoyl phosphate synthase large subunit	COG0458	EF
Npun_R5799	NPM_0784	NLP_1418	DPS family ferritin-like protein	COG0783	PV
Npun_F5800	NPM_0783	NLP_1417	hypothetical protein	No COG assigned	No COG assigned
Npun_F5801	NPM_0782	NLP_1416	(Fe-S)-binding protein	COG1905	C
Npun_R5806	NPM_0777	NLP_1413	hypothetical protein	No COG assigned	No COG assigned
Npun_R5810	NPM_0773	NLP_1410	endoribonuclease L-PSP	COG0251	V
Npun_R5813	NPM_0770	NLP_1409	NUDIX family ADP-ribose pyrophosphatase YjhB	COG1051	F
Npun_F5814	NPM_0769	NLP_1408	4-alpha-glucanotransferase	COG1640	G
Npun_R5815	NPM_0768	NLP_1407	cytoskeletal protein RodZ	COG1426	D
Npun_R5816	NPM_0767	NLP_1406	RNA pseudouridine synthase	COG1187	J
Npun_F5817	NPM_0766	NLP_1405	protein of unknown function DUF2993	No COG assigned	No COG assigned
Npun_R5818	NPM_0765	NLP_1404	phosphatidate cytidylyltransferase	COG0575	I
Npun_R5819	NPM_0764	NLP_1403	precorrin-6B methylase	COG2242	H
Npun_F5820	NPM_0763	NLP_1402	serine/threonine protein kinase	COG0515	T
Npun_F5822	NPM_0761	NLP_1400	twin arginine-targeting protein translocase	COG1826	U
Npun_R5823	NPM_0760	NLP_1399	cyanophycin synthetase	COG0769	M
Npun_R5824	NPM_0759	NLP_1398	cyanophycinase	COG4242	QR
Npun_F5825	NPM_0758	NLP_1397	tRNA (guanine-N1)-methyltransferase	COG0336	J
Npun_F5826	NPM_0757	NLP_1396	2-C-methyl-D-erythritol 2,4-cyclodiphosphate synthase	COG0245	I
Npun_F5827	NPM_0756	NLP_1395	peptide ABC transporter substrate-binding protein	COG0747	E
Npun_F5828	NPM_0756	NLP_1395	peptide ABC transporter substrate-binding protein	COG0747	E
Npun_F5829	NPM_0755	NLP_1393	1-(5-phosphoribosyl)-5-amino-4-imidazole-carboxylate (AIR) carboxylase	COG1691	F
Npun_F5830	NPM_0754	NLP_1392	hypothetical protein	No COG assigned	No COG assigned
Npun_F5831	NPM_0753	NLP_1391	argininosuccinate lyase	COG0165	E
Npun_R5832	NPM_0752	NLP_1390	hypothetical protein	No COG assigned	No COG assigned
Npun_F5834	NPM_0750	NLP_1389	NUDIX hydrolase	COG1051	F
Npun_F5835	NPM_0749	NLP_1388	alpha/beta hydrolase fold protein	COG0596	HR
Npun_R5836	NPM_0748	NLP_1379	type III pantothenate kinase	COG1521	H
Npun_F5837	NPM_0747	NLP_1378	flavin reductase domain-containing protein	COG0426	C
Npun_F5838	NPM_0746	NLP_1377	flavin reductase domain-containing protein	COG0426	C
