# Supplementary material for: Distinctive characters of Nostoc genomes in cyanolichens
Source: BMC Genomics. 2018 Jun 5;19:434. doi: 10.1186/s12864-018-4743-5 (PMC5987646; doi:10.1186/s12864-018-4743-5)
Supplement: Supplementary file 4 — Comparison of the minimal bacterial gene set to Nostoc sp. N6 and Nostoc sp. ‘Lobaria pulmonaria cyanobiont’. (XLS 61 kb) [file 12864_2018_4743_MOESM4_ESM.xls]

## Sheet: Sheet1
Supplementary Table 2. Comparison of the minimal bacterial gene set (Gil et al., 2004) to Nostoc sp. N6 and Nostoc sp. 'Lobaria pulmonaria cyanobiont'. Adapted and modified from Ran et al., 2010. Pseudogenes are denoted with an asterisk (*).
Gene symbol	EC number	Product	Nostoc sp. PCC 7120	Anabaena variabilis ATCC 29413	Nostoc punctiforme PCC 73102	Nostoc sp. N6	Nostoc sp. 'Lobaria pulmonaria'
1.1. DNA metabolism
1.1.1. Basic replication machinery
dnaB	3.6.4.12	replicative DNA helicase	all0578	Ava_0330	Npun_F2831	NPM_0997	NLP_1701
dnaE	2.7.7.7	DNA polymerase III subunit alpha	all3578	Ava_1603	Npun_F4872	NPM_4399	NLP_3808
dnaG	2.7.7.-	DNA primase	all1323	Ava_3790	Npun_R3583	NPM_3339	NLP_0651
dnaN	2.7.7.7	DNA polymerase III subunit beta	alr2010	Ava_0002	Npun_R0034	NPM_0529	NLP_0027
dnaN	2.7.7.7	DNA polymerase III subunit beta	alr7569	Ava_C0075	Npun_R0034	NPM_0529	NLP_0027
dnaQ	2.7.7.7	DNA polymerase III subunit epsilon	-	Ava_B0261	-	-	-
dnaX	2.7.7.7	DNA polymerase III subunits gamma and tau	alr4932	Ava_2215	Npun_F4123	NPM_2889	NLP_0814
gyrA	5.99.1.3	DNA gyrase subunit A	all0860	Ava_4464	Npun_F0025	NPM_1649	NLP_2892
gyrA	5.99.1.3	DNA gyrase subunit A	all0441	Ava_2854	Npun_R6377	NPM_6128	NLP_0363
gyrB	5.99.1.3	DNA gyrase subunit B	all5265	Ava_2517	Npun_F6373	NPM_6124	NLP_0358
holA	2.7.7.7	DNA polymerase III subunit delta	alr3444	Ava_3469	Npun_F4117	NPM_6227	NLP_1144
holB	2.7.7.7	DNA polymerase III subunit delta'	all4705	Ava_1963	Npun_F6434	NPM_5766	NLP_1621
hupB		histone family protein DNA-binding protein	asr3935	Ava_1767	Npun_F5010	NPM_6157	NLP_4472
lig	6.5.1.2	DNA ligase, NAD-dependent	all1717	Aazo_3950	Npun_F0173	NPM_5987	NLP_4154
ssb		single-strand DNA-binding protein	alr0088	Ava_1462	Npun_F1842	NPM_2917	-
ssb		single-strand DNA-binding protein	all4779	Ava_2046	Npun_F5942	NPM_3589, NPM_4275	NLP_4664
ssb		single-strand DNA-binding protein	alr7579	Ava_C0119	-	NPM_1793	-
1.1.2. DNA repair, restriction and modification
nth	4.2.99.18	endonuclease III	all3970	Ava_1731	Npun_F4036	NPM_5672	NLP_5423
polA	2.7.7.7	5'-3' exonuclease domain of DNA polymerase I	alr1254	Ava_0581	Npun_F6197	NPM_6279	NLP_2725
ung	3.2.2.27	uracil-DNA glycosylase	-	-	-	-	-
1.2. RNA metabolism
1.2.1. Basic transcription machinery
deaD		ATP-dependent RNA helicase	alr1223	Ava_0642	Npun_F4515	NPM_1062	NLP_1764
greA		transcription elongation factor	-	-	-	-	-
nusA		transcription elongation factor	alr3829	Ava_1870	Npun_R5775	NPM_0971	NLP_1442
nusG		transcription antitermination protein	alr5299	Ava_2551	Npun_F5850	NPM_3671	NLP_0433
rpoA	2.7.7.6	DNA-directed RNA polymerase subunit alpha	all4191	Ava_0715	Npun_R4366	NPM_1351	NLP_2121
rpoB	2.7.7.6	DNA-directed RNA polymerase subunit beta	alr1594	Ava_4207	Npun_F4985	NPM_3052	NLP_5751
rpoC1	2.7.7.6	DNA-directed RNA polymerase subunit gamma	alr1595	Ava_4208	Npun_F4986	NPM_3051	NLP_5752
rpoC2	2.7.7.6	DNA-directed RNA polymerase subunit beta'	alr1596	Ava_4209	Npun_F4987	NPM_3050	NLP_5753
rpoD		RpoD family RNA polymerase sigma factor	all5263	Ava_1410	Npun_F6374	NPM_6125	NLP_0360
1.2.2. Translation
1.2.2.1. Aminoacyl-tRNA synthesis
alaS	6.1.1.7	alanyl-tRNA synthetase	alr2418	Ava_0226	Npun_F0562	NPM_1170	NLP_3662
argS	6.1.1.19	arginyl-tRNA synthetase	all3717	Ava_3561	Npun_R4006	NPM_5637	NLP_2863
asnS	6.1.1.22	asparaginyl-tRNA synthetase	alr3658	Ava_3630	Npun_R0874	NPM_6390	NLP_1504
aspS	6.1.1.12	aspartyl-tRNA synthetase	all2436	Ava_0247	Npun_F3458	NPM_4291	NLP_1172
cysS	6.1.1.16	cysteinyl-tRNA synthetase	all1092	Ava_3718	Npun_F3946	NPM_4547	NLP_3359
glnS	6.1.1.18	glutaminyl-tRNA synthetase	-	-	-	-	-
gltX	6.1.1.17	glutamyl-tRNA synthetase	all3205	Ava_4861	Npun_R1357	NPM_3490	NLP_0228
glyS	6.1.1.14	glycyl-tRNA synthetase subunit beta	alr4111	Ava_0794	Npun_R4010	NPM_5633	NLP_2677
hisS	6.1.1.21	histidyl-tRNA synthetase	all5012	Ava_2260	Npun_R5420	NPM_3895	NLP_3587
ileS	6.1.1.5	isoleucyl-tRNA synthetase	alr1073	Ava_3774	Npun_F1478	NPM_4337	NLP_1693
leuS	6.1.1.4	leucyl-tRNA synthetase	alr3283	Ava_4936	Npun_F4156	NPM_2482	NLP_3644
lysS	6.1.1.6	lysyl-tRNA synthetase	all4071	Ava_3150	Npun_R5202	NPM_6337	NLP_1494
metG	6.1.1.10	methionyl-tRNA synthetase	all0233	Ava_2723	Npun_R0092	NPM_5407	NLP_1346
pheS	6.1.1.20	phenylalanyl-tRNA synthetase subunit alpha	all4845	Ava_2115	Npun_R0940	NPM_3419	NLP_5681
pheT	6.1.1.20	phenylalanyl-tRNA synthetase subunit beta	alr4958	Ava_2221	Npun_F1087	NPM_5536	NLP_5612
proS	6.1.1.15	prolyl-tRNA synthetase	alr5053	Ava_2311	Npun_F0436	NPM_0047	NLP_5221
serS	6.1.1.11	seryl-tRNA synthetase	all3976	Ava_1724	Npun_F4034	NPM_5674	NLP_5425
thrS	6.1.1.3	threonyl-tRNA synthetase	alr0335	Ava_2787	Npun_F5857	NPM_0298	NLP_0953
trpS	6.1.1.2	tryptophanyl-tRNA synthetase	all1269	Ava_2993	Npun_R5070	NPM_2698	NLP_0446
tyrS	6.1.1.1	tyrosyl-tRNA synthetase	alr2982	Ava_0925	Npun_R3869	NPM_1604	NLP_3433
valS	6.1.1.9	valyl-tRNA synthetase	all1318	Ava_2982	Npun_R4682	NPM_0411	NLP_1300
1.2.2.2. tRNA maturation and modification
mnmA	2.1.1.61	tRNA (5-methylaminomethyl-2-thiouridylate)-methyltransferase	all1359	Ava_4065	Npun_F5444	NPM_5062	NLP_3063
mnmE		tRNA modification GTPase	all4677	Ava_1989	Npun_F4302	NPM_0556	NLP_3236
mnmG/gidA		tRNA uridine 5-carboxymethylaminomethyl modification enzyme	alr3561	Ava_3539	Npun_R6439	NPM_5943	NLP_1877
rnpA	3.1.26.5	protein component of ribonuclease P	alr3413	Ava_3433	Npun_R1587	NPM_0613	NLP_5451
pth	3.1.1.29	peptidyl-tRNA hydrolase	all0844	Ava_4448	Npun_F4317	NPM_0566	NLP_1033
iscS	2.8.1.7	cysteine desulfurase	all1457	Ava_3914	Npun_R0418	NPM_0105	NLP_4766
1.2.2.3. Ribosomal proteins
rplA		50S ribosomal subunit protein L1	alr5301	Ava_2553	Npun_F5852	NPM_3673	NLP_0435
rplB		50S ribosomal subunit protein L2	all4212	Ava_0694	Npun_R4387	NPM_1373	NLP_2100
rplC		50S ribosomal subunit protein L3	all4215	Ava_0691	Npun_R4390	NPM_1376	NLP_2097
rplD		50S ribosomal subunit protein L4	all4214	Ava_0692	Npun_R4389	NPM_1375	NLP_2098
rplE		50S ribosomal subunit protein L5	all4203	Ava_0703	Npun_R4378	NPM_1364	NLP_2109
rplF		50S ribosomal subunit protein L6	all4201	Ava_0705	Npun_R4376	NPM_1362	NLP_2111
rplI		50S ribosomal subunit protein L9	all0579	Ava_0329	Npun_F2830	NPM_0998	NLP_1702
rplJ		50S ribosomal subunit protein L10	alr5302	Ava_2554	Npun_F5853	NPM_3674	NLP_0436
rplK		50S ribosomal subunit protein L11	alr5300	Ava_2552	Npun_F5851	NPM_3672	NLP_0434
rplL		50S ribosomal subunit protein L12	alr5303	Ava_2555	Npun_F5854	NPM_3675	NLP_0437
rplM		50S ribosomal subunit protein L13	all4188	Ava_0718	Npun_R4363	NPM_1348	NLP_2124
rplN		50S ribosomal subunit protein L14	all4205	Ava_0701	Npun_R4380	NPM_1366	NLP_2107
rplO		50S ribosomal subunit protein L15	all4198	Ava_0708	Npun_R4373	NPM_1359	NLP_2114
rplP		50S ribosomal subunit protein L16	all4208	Ava_0698	Npun_R4383	NPM_1369	NLP_2104
rplQ		50S ribosomal subunit protein L17	all4190	Ava_0716	Npun_R4365	NPM_1350	NLP_2122
rplR		50S ribosomal subunit protein L18	all4200	Ava_0706	Npun_R4375	NPM_1361	NLP_2112
rplS		50S ribosomal subunit protein L19	alr5297	Ava_2549	Npun_F5848	NPM_3669	NLP_0431
rplT		50S ribosomal subunit protein L20	alr3428	Ava_3448	Npun_R4937	NPM_6687	NLP_4324
rplU		50S ribosomal subunit protein L21	all0147	Ava_1516	Npun_R6114	NPM_5782	NLP_1898
rplV		50S ribosomal subunit protein L22	all4210	Ava_0696	Npun_R4385	NPM_1371	NLP_2102
rplW		50S ribosomal subunit protein L23	all4213	Ava_0693	Npun_R4388	NPM_1374	NLP_2099
rplX		50S ribosomal subunit protein L24	asl4204	Ava_0702	Npun_R4379	NPM_1365	NLP_2108
rpmA		50S ribosomal subunit protein L27	asl0146	Ava_1515	Npun_R6113	NPM_5781	NLP_1897
rpmB		50S ribosomal subunit protein L28	asl2630	Ava_0142	Npun_BR124	NPM_5362	NLP_2573
rpmC		50S ribosomal subunit protein L29	asl4207	Ava_0699	Npun_R4382	NPM_1368	NLP_2105
rpmE		50S ribosomal subunit protein L31	asl4186	Ava_0720	Npun_R4361	NPM_1346	NLP_2126
rpmF		50S ribosomal subunit protein L32	asl3674	Ava_3613	Npun_R0842	NPM_1505	NLP_1531
rpmG		50S ribosomal subunit protein L33	asl4452	Ava_1320	Npun_R4941	NPM_6692	NLP_5794
rpmH		50S ribosomal subunit protein L34	asr3412	Ava_3432	Npun_R1588	NPM_0612	NLP_5452
rpmI		50S ribosomal subunit protein L35	asr3427	Ava_3447	Npun_R4938	NPM_6688	NLP_4325
rpmJ		50S ribosomal subunit protein L36	asl4194	Ava_0712	Npun_R4369	NPM_1354	NLP_2118
rpsB		30S ribosomal subunit protein S2	all4792	Ava_2061	Npun_R5570	NPM_3957	NLP_0554
rpsC		30S ribosomal subunit protein S3	all4209	Ava_0697	Npun_R4384	NPM_1370	NLP_2103
rpsD		30S ribosomal subunit protein S4	alr2737	Ava_4303	Npun_R1720	NPM_3992	NLP_3282
rpsE		30S ribosomal subunit protein S5	all4199	Ava_0707	Npun_R4374	NPM_1360	NLP_2113
rpsF		30S ribosomal subunit protein S6	all4802	Ava_2072	Npun_F5559	NPM_3971	NLP_4302
rpsG		30S ribosomal subunit protein S7	all4339	Ava_1289	Npun_F3882	NPM_1589	NLP_3420
rpsH		30S ribosomal subunit protein S8	all4202	Ava_0704	Npun_R4377	NPM_1363	NLP_2110
rpsI		30S ribosomal subunit protein S9	all4187	Ava_0719	Npun_R4362	NPM_1347	NLP_2125
rpsJ		30S ribosomal subunit protein S10	all4336	Ava_1286	Npun_F3885	NPM_1586	NLP_3417
rpsK		30S ribosomal subunit protein S11	all4192	Ava_0714	Npun_R4367	NPM_1352	NLP_2120
rpsL		30S ribosomal subunit protein S12	all4340	Ava_1290	Npun_F3881	NPM_1590	NLP_3421
rpsM		30S ribosomal subunit protein S13	all4193	Ava_0713	Npun_R4368	NPM_1353	NLP_2119
rpsN		30S ribosomal subunit protein S14	all3969	Ava_1732	Npun_F4037	NPM_5671	NLP_5422
rpsO		30S ribosomal subunit protein S15	asl0749	Ava_4651	Npun_F0723	NPM_4932	NLP_1629
rpsP		30S ribosomal subunit protein S16	asr1953	Ava_4357	Npun_F2858	NPM_5347	NLP_2570
rpsQ		30S ribosomal subunit protein S17	asl4206	Ava_0700	Npun_R4381	NPM_1367	NLP_2106
rpsR		30S ribosomal subunit protein S18	asl4451	Ava_1321	Npun_R4940	NPM_6691	NLP_5795
rpsS		30S ribosomal subunit protein S19	asl4211	Ava_0695	Npun_R4386	NPM_1372	NLP_2101
rpsT		30S ribosomal subunit protein S20	asr1592	Ava_4205	Npun_F4983	NPM_3054	NLP_5749
1.2.2.4. Ribosome function, maturation and modification
ksgA	2.1.1.-	dimethyladenosine transferase	alr3229	Ava_4886	Npun_R4912	NPM_6204	NLP_4350
rbfA		ribosome-binding factor A	alr0063	Ava_2665	Npun_F0703	NPM_0453	NLP_4075
engA		GTP-binding protein	alr0483	Ava_2896	Npun_R1702	NPM_4535	NLP_3922
obg		GTP-binding protein	alr3739	Ava_1586	Npun_F3262	NPM_3775	NLP_5380
ychF		GTP-binding protein	all0723	Ava_4625	Npun_R6366	NPM_4596	NLP_1476
era		GTP-binding protein	alr0912	Ava_4517	Npun_F0483	NPM_0943	NLP_5179
cspR	2.1.1.-	ribosomal methytransferase	alr3352	Ava_3194	Npun_F6077	NPM_3610	NLP_4580
1.2.2.5. Translation factors
efp		elongation factor P	all5058	Ava_2315	Npun_R0440	NPM_0043	NLP_5217
fusA	3.6.5.3	elongation factor G	all4338	Ava_1288	Npun_F3883	NPM_1588	NLP_3419
fusA	3.6.5.3	elongation factor G	alr4383	Ava_3294	Npun_R5063	NPM_2702	NLP_0440
frr		ribosome recycling factor	alr1208	Ava_0629	Npun_F6137	NPM_4604	NLP_1484
hemK	2.1.1.-	N5-glutamine methyltransferase, modulation of release factors activity	alr0115	Ava_1484	Npun_R3856	NPM_6416	NLP_3447
infA		initiation factor IF-1	asl4195	Ava_0711	Npun_R4370	NPM_1356	NLP_2117
infB		initiation factor IF-2	alr3832	Ava_1867	Npun_R5773	NPM_0968	NLP_1445
infC		initiation factor IF-3	all4623	Ava_2038	Npun_F6393	NPM_5703	NLP_5045
lepA		GTP-binding elongation factor	all2508	Ava_0440	Npun_F1552	NPM_3260	NLP_4085
prfA		peptide chain release factor 1 (RF1)	all4185	Ava_0721	Npun_R4360	NPM_1345	NLP_2127
smpB		tmRNA-binding protein	alr5070	Ava_2325	Npun_F0451	NPM_0033	NLP_5206
tsf		elongation factor Ts	all4791	Ava_2060	Npun_R5569	NPM_3958	NLP_0555
tufA	3.6.5.3	elongation factor Tu	all4337	Ava_1287	Npun_F3884	NPM_1587	NLP_3418
1.2.3. RNA degradation
pnp	2.7.7.8	polyribonucleotide nucleotidyltransferase	all4396	Ava_3279	Npun_R3625	NPM_5022	NLP_4963
rnc	3.1.26.3	ribonuclease III	all4107	Ava_0797	Npun_F1233	NPM_2881	NLP_3792
rnc	3.1.26.3	ribonuclease III	alr0280	Ava_3081	Npun_R1331	NPM_3512	NLP_0225
2. Protein processing, folding and secretion
2.1 Protein post-translational modification
map	3.4.11.18	methionine aminopeptidase	alr4150	Ava_0754	Npun_R3725	NPM_6201	NLP_3567
map	3.4.11.18	methionine aminopeptidase	all1019	Ava_3676	Npun_R4996	NPM_6143	NLP_4459
pepA	3.4.11.1	aminopeptidase A/I	alr0237	Ava_2727	Npun_F0097	NPM_6242	NLP_1340
2.2. Protein folding
dnaJ		Hsp70 co-chaperone	alr2447	Ava_0379	Npun_F0123	NPM_5294	NLP_5492
dnaJ		Hsp70 co-chaperone	alr4553	Ava_2507	Npun_F2810	NPM_1025	NLP_1721
dnaK		chaperone Hsp70	alr2446	Ava_0378	Npun_F0122	NPM_5295	NLP_5493
dnaK		chaperone Hsp70	alr1742	Ava_0295	Npun_F0567	NPM_5464	NLP_1997
dnaK		chaperone Hsp70	alr1742	Ava_C0141	Npun_F5907	NPM_5464	NLP_1997
dnaK		chaperone Hsp70	alr2990	Ava_0919	Npun_R5998	NPM_1206	NLP_1187
groEL		class I heat-shock protein	alr1896	Ava_3766	Npun_F1230	NPM_2877	NLP_3782
groEL		class I heat-shock protein	alr3662	Ava_3626	Npun_R0829	NPM_6376	NLP_1510
groES		class I heat-shock protein	alr3661	Ava_3627	Npun_R0830	NPM_6377	NLP_1509
grpE		Hsp70 co-chaperone	alr2445	Ava_0377	Npun_F0121	NPM_5296	NLP_5494
grpE		Hsp70 co-chaperone	all4473	Ava_1312	-	-	-
2.3. Protein translocation and secretion
ffh		protein component of signal recognition particle	alr1952	Ava_4358	Npun_F2857	NPM_5348	NLP_2571
ftsY		signal recognition particle receptor	all1759	Ava_0277	Npun_F0081	NPM_5395	NLP_1357
secA		preprotein translocase subunit (ATPase)	alr4851	Ava_2124	Npun_F0949	NPM_3413	NLP_5674
secE		membrane-embebed preprotein translocase subunit	asr5298	Ava_2550	Npun_F5849	NPM_3670	NLP_0432
secY		membrane-embebed preprotein translocase subunit	all4197	Ava_0709	Npun_R4372	NPM_1358	NLP_2115
2.4. Protein turnover
gcp	3.4.24.57	probable O-sialoglycoprotein endopeptidase	alr0110	Ava_1479	Npun_R3861	NPM_6411	NLP_3442
hflB/ftsH	3.4.24.-	ATP-dependent protease	all4776	Ava_2444	Npun_F1740	NPM_4010	NLP_2239
hflB/ftsH	3.4.24.-	ATP-dependent protease	alr1261	Ava_0575	Npun_F4881	NPM_4389	NLP_3834
hflB/ftsH	3.4.24.-	ATP-dependent protease	all3642	Ava_3190	Npun_R1355	NPM_3493	NLP_0226
hflB/ftsH	3.4.24.-	ATP-dependent protease	all4936	Ava_2234	Npun_R2022	NPM_0320	NLP_0933
lon	3.4.21.53	ATP-dependent protease La	all4335	Ava_1285	Npun_F3886	NPM_1585	NLP_3416
3. Cellular processes
3.1. Cell division
ftsZ		cytoskeletal cell division protein	alr3858	Ava_1837	Npun_R4804	NPM_5925	NLP_1240
3.2. Transport
pitA		low-affinity inorganic phosphate transporter	alr2336	Ava_0155	Npun_R1724	NPM_3996	NLP_3278
ptsG	2.7.1.69	phosphotransferase system (PTS) glucose-specific enzyme II	-	-	Npun_R1176	NPM_3186	NLP_5810
ptsH		histidine-containing phosphocarrier protein of the phosphotransferase system (PTS)	-	-	Npun_R1176	NPM_3186	NLP_5810
ptsI	2.7.3.9	phosphotransferase system (PTS) enzyme I	-	-	Npun_R1176	NPM_3186	NLP_5810
4. Energetic and intermediary metabolism
4.1. Glycolysis
eno	4.2.1.11	enolase	all3538	Ava_3517	Npun_R3508	NPM_5372	NLP_1374
fbaA	4.1.2.13	fructose-1,6-bisphosphate aldolase	all4563	Ava_2492	Npun_F5584	NPM_4498	NLP_5925
gapA	1.2.1.12	glyceraldehyde-3-phosphate dehydrogenase	all2566	Ava_0495	Npun_R0031	NPM_1644	NLP_1025
gap2	1.2.1.13	glyceraldehyde-3-phosphate dehydrogenase (NADP+)	all5062	Ava_2318	Npun_R0444	NPM_0040	NLP_5213
gpmA	5.4.2.1	phosphoglycerate mutase	alr1107	Ava_2177	Npun_F0472	NPM_0950	NLP_5187
gpmA	5.4.2.1	phosphoglycerate mutase	alr3338	Ava_3651	Npun_F6047	NPM_0719	NLP_0042
gpmA	5.4.2.1	phosphoglycerate mutase	all4182	Ava_0723	Npun_R4351	NPM_1337	NLP_2136
ldh	1.1.1.27	L-lactate dehydrogenase	alr0058	Ava_2660	Npun_F2517	NPM_3004	NLP_2888
pfkA	2.7.1.11	6-phosphofructokinase	alr1913	Ava_3044	Npun_R0482	NPM_0944*	NLP_5180
pgi	5.3.1.9	glucose-6-phosphate isomerase	alr1050	Ava_3708	Npun_F3925	NPM_1544	NLP_3377
pgk	2.7.2.3	phosphoglycerate kinase	all4131	Ava_0772	Npun_F5938	NPM_2649	NLP_5889
pykA	2.7.1.40	pyruvate kinase	all4008	Ava_1694	Npun_F4277	NPM_6604	NLP_5123
pykA	2.7.1.40	pyruvate kinase	all2564	Ava_0494	Npun_R0030	NPM_1645	NLP_1026
tpiA	5.3.1.1	triose phosphate isomerase	alr4385	Ava_3290	Npun_R4322	NPM_0569	NLP_1038
4.2. Proton-motive force generation
atpA	3.6.3.14	ATP synthase alpha chain	all0005	Ava_2611	Npun_F4863	NPM_4408	NLP_3852
atpB	3.6.3.15	ATP synthase A chain	all0010	Ava_2616	Npun_F4858	NPM_4413	NLP_3847
atpC	3.6.3.16	ATP synthase epsilon chain	all5038	Ava_2297	Npun_R4416	NPM_0661	NLP_1055
atpD	3.6.3.17	ATP synthase beta chain	all5039	Ava_2298	Npun_R4417	NPM_0660	NLP_1056
atpE	3.6.3.18	ATP synthase C chain	asl0009	Ava_2615	Npun_F4859	NPM_4412	NLP_3848
atpF	3.6.3.19	ATP synthase B chain	all0008	Ava_2614	Npun_F4860	NPM_4411	NLP_3849
atpG	3.6.3.20	ATP synthase gamma chain	all0004	Ava_2610	Npun_F4864	NPM_4407	NLP_3853
atpH	3.6.3.21	ATP synthase delta chain	all0006	Ava_2612	Npun_F4862	NPM_4409	NLP_3851
yidC		essential for proper integration of ATPase into the membrane	alr3415	Ava_3435	Npun_R1585	NPM_0615	NLP_5449
4.3. Penthose phosphate pathway
rpe	5.1.3.1	ribulose-phosphate 3-epimerase	alr0782	Ava_4675	Npun_F1541	NPM_5206	NLP_5075
rpiA	5.3.1.6	ribose 5-phosphate isomerase	all0888	Ava_4491	Npun_R1123	NPM_4445	NLP_4848
fkt	2.2.1.1	transketolase	alr3344	Ava_3645	Npun_R4557	NPM_1280	NLP_2191
fkt	2.2.1.1	transketolase	all4052	Ava_1655	-	NPM_2380*	NLP_3140
fkt	2.2.1.1	transketolase	-	-	Npun_F4396	NPM_1280	NLP_1911
4.4. Lipid metabolism
cdsA	2.7.7.41	phosphatidate cytidylyltransferase	all3875	Ava_1818	Npun_R5818	NPM_0765	NLP_1404
fadD	6.2.1.3	acyl-CoA synthase	alr3602	Ava_3173	Npun_F6411	NPM_2865	NLP_5883
gpsA	1.1.1.94	sn-glycerol-3-phosphate dehydrogenase	all1693	Ava_1163	Npun_F0995	NPM_4158	NLP_2017
plsB	2.3.1.15	sn-glycerol-3-phosphate acyltransferase	-	-	-	-	-
plsC	2.3.1.51	1-acyl-sn-glycerol-3-phosphate acyltransferase	alr0241	Ava_2731	Npun_F0101	NPM_6249	NLP_1335
psd	4.1.1.65	phosphatidylserine decarboxylase	-	-	-	-	-
pssA	2.7.8.8	phosphatidylserine synthase	-	-	-	-	-
4.5. Biosynthesis of nucleotides
adk	2.7.4.3	adenylate kinase	alr0068	Ava_2670	Npun_R2522	NPM_5424	NLP_1859
adk	2.7.4.3	adenylate kinase	all4196	Ava_0710	Npun_R4371	NPM_1357	NLP_2116
dcd	3.5.4.13	dCTP deaminase	all0066	Ava_2668	Npun_F2524	NPM_5422	NLP_1863?
gmk	2.7.4.8	guanylate kinase	alr0106	Ava_1475	Npun_R3865	NPM_6407	NLP_3438
hpt	2.4.2.8	hypoxanthine phosphoribosyltransferase	-	-	-	-	-
ndk	2.7.4.6	nucleoside diphosphate kinase	alr3402	Ava_3424	Npun_R6278	NPM_3759	NLP_4623
nrdE	1.17.4.1	ribonucleoside-diphosphate reductase (major subunit)	all4035	Ava_1670	Npun_F2495	NPM_2566	NLP_3546
nrdF	1.17.4.1	ribonucleoside-diphosphate reductase (minor subunit)	all4035	Ava_1670	Npun_F2495	NPM_2566	NLP_3546
ppa	3.6.1.1	inorganic pyrophosphatase	all3570	Ava_3548	Npun_F2553	NPM_0809	NLP_0676
prsA	2.7.6.1	phosphoribosylpyrophosphate synthase	alr4670	Ava_1994	Npun_F2374	NPM_4248	NLP_1638
pyrG	6.3.4.2	CTP synthase	alr5000	Ava_2267	Npun_F6033	NPM_2615	NLP_0871
thyA	2.1.1.45	thymidylate synthase	-	-	-	-	NLP_1864
thyX	2.1.1.148	thymidylate synthase (FAD)	alr0515	Ava_2917	Npun_R2526	NPM_3454	-
tmk	2.7.4.9	thymidylate kinase	all4708	Ava_1962	Npun_F6527	NPM_0816	NLP_4126
trxA		thioredoxin	all1866	Ava_4761	Npun_F6249	NPM_5889	NLP_2592
trxA		thioredoxin	all2341	Ava_0160	Npun_R3962	NPM_4565	NLP_3341
trxA		thioredoxin	alr0052	Ava_2654	Npun_R5587	NPM_4495	NLP_5922
trxA		thioredoxin	alr3955	Ava_1747	Npun_R6186	NPM_6268	NLP_2735
trxB	1.8.1.9	thioredoxin reductase	all0737	Ava_4637	Npun_R0672	NPM_2609	NLP_0878
trxB	1.8.1.9	thioredoxin reductase	alr2204	Ava_3376	Npun_R0589	NPM_0334	NLP_0376*
upp	2.4.2.9	uracil phosphoribosyltransferase	all2063	Ava_3111	Npun_F4226	NPM_6622	NLP_4554
4.6. Biosynthesis of cofactors
coaA	2.7.1.33	pantothenate kinase	alr3896	Ava_1801	Npun_R5836	NPM_0748	NLP_1379
coaD	2.7.7.3	4'-phospho-pantetheine adenylyltransferase	alr4700	Ava_1966	Npun_R3950	NPM_4552	NLP_3354
coaE	2.7.1.24	dephosphocoenzyme A kinase	all1754	Ava_0282	Npun_R1865	NPM_4960	NLP_3252
dfp	6.3.2.5/4.1.1.36	phosphopantothenate cysteine ligase, 4'-phospho-pantothenyl-L-cysteine decarboxylase	all3111	Ava_3811	Npun_F6058	NPM_3724	NLP_4893
folA	1.5.1.3	dihydrofolate reductase	-	Ava_4321	Npun_F5375	NPM_4467	NLP_4210
folA	1.5.1.3	dihydrofolate reductase	-	-	-	NPM_1975	-
glyA	2.1.2.1	glycine hydroxymethyltransferase	alr4806	Ava_2076	Npun_F5156	NPM_6348	NLP_1230
metK	2.5.1.6	methionine adenosyltransferase	all3244	Ava_4899	-	-	-
metK	2.5.1.6	methionine adenosyltransferase	alr4124	Ava_0780	Npun_F2753	NPM_0591	NLP_0339
nadR	2.7.7.1	adenilyl transferase	-	-	-	-	-
nadV	2.4.2.12	nicotinamide phosphoribosyltransferase	-	-	-	-	-
pdxY	2.7.1.35	pyridoxal kinase	-	-	-	-	-
ribF	2.7.1.26/2.7.7.2	riboflavin kinase, FMN adenylyltransferase	alr4848	Ava_2118	Npun_F0943	NPM_3416	NLP_5678
yloS	2.7.6.2	thiamine pyrophosphokinase	-	-	-	-	-
5. Poorly characterized
mesJ	6.3.4.-	tRNA(Ile)-lysidine synthetase	all0932	Ava_0511	Npun_F5958	NPM_4630	NLP_3547
mraW	2.1.1.-	methyltrasferase	all3354	Ava_3196	Npun_R4969	NPM_3068	NLP_5721
ybeY		conserved hypothetical protein	all0271	Ava_2782	Npun_F1345	NPM_3502	NLP_0215
ycfF		histidine triad (HIT) protein	all4087	Ava_0817	Npun_R2398	NPM_4251	NLP_0586
ycfH	3.1.21.-	putative deoxyribonuclease, TatD family	alr1593	Ava_4206	Npun_F4984	NPM_3053	NLP_5750
yoaE		conserved hypothetical protein	-	-	-	-	-
yqgF		Holliday junction resolvase YqgF	alr3100	Ava_3804	Npun_F0324	NPM_0209	NLP_3708
yraL		tetrapyrrole methylase family protein	all4680	Ava_1987	Npun_R2378	NPM_4258	NLP_1643
