# Supplementary material for: Distinctive characters of Nostoc genomes in cyanolichens
Source: BMC Genomics. 2018 Jun 5;19:434. doi: 10.1186/s12864-018-4743-5 (PMC5987646; doi:10.1186/s12864-018-4743-5)
Supplement: Supplementary file 5 — Comparison of the cyanobacterial core and shell gene set to Nostoc sp. N6 and Nostoc sp. ‘Lobaria pulmonaria cyanobiont’. (XLS 172 kb) [file 12864_2018_4743_MOESM5_ESM.xls]

## Sheet: Sheet1
Supplementary Table 3. Comparison of the cyanobacterial core and shell gene set (Shi & Falkowski, 2008) to Nostoc sp. N6 and Nostoc sp. 'Lobaria pulmonaria cyanobiont'. Adapted and modified from Shi & Falkowski, 2008. Pseudogenes are denoted with an asterisk (*).
Ortholog ID	Core/shell	Gene symbol	Product	Nostoc sp. PCC 7120	Anabaena variabilis ATCC 29413	Nostoc punctiforme PCC 73102	Nostoc sp. N6	Nostoc sp. 'Lobaria pulmonaria'
ort001	Core	accA	acetyl-CoA carboxylase alpha subunit	alr5285	Ava_2535	Npun_R1709	NPM_4526	NLP_3916
ort002	Core	accB	biotin carboxyl carrier protein (BCCP) subunit of acetyl-CoA carboxylase	all5057	Ava_2314	Npun_R0439	NPM_0044	NLP_5218
ort003	Core	accC	acetyl-CoA carboxylase biotin carboxylase subunit	alr0939	Ava_0516	Npun_R5951	NPM_4615	NLP_1595
ort004	Core	accD	acetyl-CoA carboxylase beta subunit	all2364	Ava_0185	Npun_R2799	NPM_6639	NLP_4530
ort005	Core	acpP	acyl carrier protein (ACP)	asr3342	Ava_3647	Npun_R4559	NPM_1282	NLP_2193
ort006	Core	acs	acetyl-coenzyme A synthetase	all4257	Ava_1206	Npun_R6266	NPM_3748	NLP_4636
ort007	Shell	adk	adenylate kinase	all4196	Ava_0710	Npun_R4371	NPM_1357	NLP_2116
ort008	Core	agp	ADP-glucose pyrophosphorylase	all4645	Ava_2020	Npun_R6087	NPM_5805	NLP_0576
ort009	Shell	ahcY	putative adenosylhomocysteinase	alr1414	Ava_3963	Npun_R1054	NPM_5653	NLP_4857
ort010	Core	alaS	alanyl-tRNA synthetase	alr2418	Ava_0226	Npun_F0562	NPM_1170	NLP_3662
ort011	Shell	alr	putative alanine racemase	alr2458	Ava_0390	Npun_F5633	NPM_1134	NLP_2069
ort012	Core	argB	acetylglutamate kinase	alr1245	Ava_0554	Npun_R6289	NPM_6312	NLP_4612
ort013	Shell	argC	N-acetyl-gamma-glutamyl-phosphate reductase	alr3537	Ava_3516	Npun_F3507	NPM_5373	NLP_1375
ort014	Core	argD	putative N-acetylornithine aminotransferase	alr1080	Ava_3730	Npun_R4958	NPM_3078	NLP_5781
ort015	Shell	argF	ornithine carbamoyltransferase	alr4907	Ava_2197	Npun_F4480	NPM_1100	NLP_1797
ort016	Core	argG	argininosuccinate synthase	alr4798	Ava_2068	Npun_R5563	NPM_3967	NLP_4298
ort017	Core	argH	fumarate lyase:delta crystallin	alr3887	Ava_1807	Npun_F5831	NPM_0753	NLP_1391
ort018	Shell	argJ	glutamate N-acetyltransferase/ornithine N-acetyltransferase	alr2073	Ava_3118	Npun_R2358	NPM_0383	NLP_4883
ort019	Shell	argS	arginyl-tRNA synthetase	all3717	Ava_3561	Npun_R4006	NPM_5637	NLP_2863
ort020	Shell	aroA	EPSP synthase (3-phosphoshikimate 1-carboxyvinyltransferase)	all5019	Ava_2259	Npun_F1315	NPM_2512	NLP_5381
ort021	Shell	aroB	3-dehydroquinate synthase	alr1924	Ava_4386	Npun_R5729	NPM_4195	NLP_3844
ort022	Shell	aroC	chorismate synthase	all0797	Ava_0589	Npun_F3573	NPM_2662	NLP_1255
ort023	Shell	aroD	dehydroquinase class II	alr2782	Ava_0032	Npun_R4569	NPM_3430	NLP_4342
ort024	Shell	aroE	shikimate/quinate 5-dehydrogenase	alr2057	Ava_3106	Npun_R4233	NPM_0329	NLP_4571
ort025	Shell	aroK	shikimate kinase	alr1244	Ava_0553	Npun_R6293	NPM_6311	NLP_4608
ort026	Core	asd	aspartate-semialdehyde dehydrogenase	all3680	Ava_3606	Npun_R0848	NPM_1513	NLP_1539
ort027	Shell	aspC	aminotransferases class I	alr4853	Ava_2127	Npun_R0187	NPM_3125	NLP_3615
ort028	Core	aspS	aspartyl-tRNA synthetase:GAD domain:tRNA synthetases, class I	all2436	Ava_0247	Npun_F3458	NPM_4291	NLP_1172
ort029	Shell	atp1	possible ATP synthase protein 1	all0011	Ava_2617	Npun_F4857	NPM_4414	NLP_3846
ort030	Core	atpA	ATP synthase subunit alpha	all0005	Ava_2611	Npun_F4863	NPM_4408	NLP_3852
ort031	Core	atpB	ATP synthase subunit beta	all5039	Ava_2298	Npun_R4417	NPM_0660	NLP_1056
ort032	Core	atpC	ATP synthase subunit gamma	all0004	Ava_2610	Npun_F4864	NPM_4407	NLP_3853
ort033	Shell	atpD	putative ATP synthase delta chain	all0006	Ava_2612	Npun_F4862	NPM_4409	NLP_3851
ort034	Core	atpE	putative ATP synthase epsilon subunit	all5038	Ava_2297	Npun_R4416	NPM_0661	NLP_1055
ort035	Shell	atpF	putative ATP synthase B chain	all0007	Ava_2613	Npun_F4861	NPM_4410	NLP_3850
ort036	Shell	atpG	putative ATP synthase subunit B'	all0008	Ava_2614	Npun_F4860	NPM_4411	NLP_3849
ort037	Core	atpH	ATP synthase subunit C	asl0009	Ava_2615	Npun_F4859	NPM_4412	NLP_3848
ort038	Core	atpI	ATP synthase subunit A	all0010	Ava_2616	Npun_F4858	NPM_4413	NLP_3847
ort039	Shell	bioB	biotin synthase	alr1921	Ava_4389	Npun_R5730	NPM_4193	NLP_4009
ort040	Shell	birA	putative biotin-acetyl-CoA-carboxylase ligase	alr5256	Ava_1418	Npun_F0057	NPM_1259	NLP_2169
ort041	Shell	cad	Orn/Lys/Arg decarboxylases family 1	all4887	Ava_2157	Npun_F0489	NPM_0937	NLP_5111
ort042	Core	carA	carbamoyl-phosphate synthase small chain	alr1155	Ava_4410	Npun_R1193	NPM_3204	NLP_3735
ort043	Core	carB	carbamoyl phosphate synthetase large subunit	alr3809	Ava_1893	Npun_R5798	NPM_0785	NLP_1419
ort044	Core	cbbA/cfxA/fbaA/fda	fructose-bisphosphate/sedoheptulose-1,7-bisphosphate alsolase	all4563	Ava_2492	Npun_F5584	NPM_4498	NLP_5925
ort045	Shell	cbiA	putative cobyrinic acid a,c-diamide synthase	alr3934	Ava_1768	Npun_R4057	NPM_5580	NLP_5565
ort046	Shell	cbiD	cobalamin biosynthesis protein D	all2847	Ava_1053	Npun_R0711	NPM_0460	NLP_4069
ort047	Shell	cbiG	bifunctional cbiH protein and precorrin-3B C17-methyltransferase	all0453	Ava_2863	Npun_R4781	NPM_5137	NLP_5163
ort048	Shell	ccdA	putative c-type cytochrome biogenesis protein CcdA	alr3122	Ava_3823	Npun_R5678	NPM_2971	NLP_0082
ort049	Core		ABC transporter, multidrug efflux family	all2146	Ava_3017	Npun_F2735	NPM_4916	NLP_5137
ort050	Shell		putative L-cysteine/cystine lyase	alr3210	Ava_4866	Npun_F1365	NPM_3349	NLP_0233
ort051	Shell		tRNA (5-methylaminomethyl-2-thiouridylate)-methyltransferase	all1359	Ava_4065	Npun_F5444	NPM_5062	NLP_3063
ort052	Shell		4a-hydroxytetrahydrobiopterin dehydratase (PCD)	asr4549	Ava_2511	Npun_F4554	NPM_1022	NLP_1725
ort053	Core		ABC transporter, ATP-binding component	alr2493	Ava_0425	Npun_F4823	NPM_0876	NLP_3189
ort054	Core		ABC transporter, membrane component	alr2492	Ava_0424	Npun_F4822	NPM_0875	NLP_3188
ort055	Shell		ABC transporter, membrane component	alr2494	Ava_0426	Npun_F4824	NPM_0877	NLP_3190
ort056	Shell		ABC transporter, multidrug efflux family	alr4715	Ava_1955	Npun_F4143	NPM_0867	NLP_3133
ort057	Shell		ABC transporter, possibly multidrug efflux	all0640	Ava_4572	Npun_R5737	NPM_4187	NLP_4013
ort058	Shell		alkyl hydroperoxide reductase	all2556	Ava_0485	Npun_F2425	NPM_2979	NLP_0169
ort059	Core		ATP-dependent protease La (LON) domain	all4335	Ava_1285	Npun_F3886	NPM_1585	NLP_3416
ort060	Shell		biotin/lipoate A/B protein ligase family	alr1961	Ava_4350	Npun_F6359	NPM_0543	NLP_4894
ort061	Shell		BolA family protein	asr0798	Ava_0590	Npun_R3910	NPM_1559	NLP_3392
ort062	Core		carboxyl-terminal processing protease	all2500	Ava_0432	Npun_F5056	NPM_6320	NLP_4493
ort063	Shell		CinA-like protein	alr4808	Ava_2078	Npun_F5157	NPM_6349	NLP_1229
ort064	Core		conserved hypothetical membrane protein	asl2061	Ava_3109	Npun_F4228	NPM_6620	NLP_4556
ort065	Core		conserved hypothetical membrane protein	all0492	Ava_2907	Npun_R4266	NPM_6574	NLP_2514
ort066	Shell		conserved hypothetical protein	alr3919	Ava_1778	Npun_F0905	NPM_1626	NLP_5713
ort067	Shell		conserved hypothetical protein	asl1962	Ava_4349	Npun_R3574	NPM_2664	NLP_2896
ort068	Shell		conserved hypothetical protein	alr1158	Ava_4412	Npun_R1191	NPM_3202	NLP_3733
ort069	Shell		conserved hypothetical protein	all0748	Ava_4650	Npun_F0724	NPM_4931	NLP_1630
ort070	Shell		conserved hypothetical protein	alr3655	Ava_3633	Npun_R0876	NPM_6393	NLP_1501
ort071	Shell		conserved hypothetical protein	alr4576	Ava_2476	Npun_R0890	NPM_1610	NLP_5859
ort072	Shell		conserved hypothetical protein	asl2557	Ava_0486	Npun_F2424	NPM_2980	NLP_0170
ort073	Shell		conserved hypothetical protein	all3259	Ava_4913	Npun_F4102	NPM_6211	NLP_1130
ort074	Shell		conserved hypothetical protein	alr2014	Ava_0006	Npun_F5484	NPM_6536	NLP_4419
ort075	Shell		conserved hypothetical protein	alr1349	Ava_5042	Npun_F0820	NPM_6185	NLP_1563
ort076	Core		conserved hypothetical protein	alr1612	Ava_4223	Npun_R0867	NPM_6191	NLP_1557
ort077	Shell		conserved hypothetical protein	alr5129	Ava_2373	Npun_R4752	NPM_1408	NLP_3880
ort078	Shell		conserved hypothetical protein	all3821	Ava_1879	Npun_F5789	NPM_0977	NLP_1428
ort079	Shell		conserved hypothetical protein	alr2431	Ava_0241	Npun_R6017	NPM_3474	NLP_0104
ort080	Shell		conserved hypothetical protein	all4508	Ava_3374	Npun_R0053	NPM_1263	NLP_2173
ort081	Shell		conserved hypothetical protein	asl4507	Ava_3373	Npun_R0052	NPM_1264	NLP_2174
ort082	Shell		conserved hypothetical protein	all5166	Ava_2413	Npun_F5021	NPM_6334	NLP_4485
ort083	Shell		conserved hypothetical protein	all0646	Ava_4577	Npun_F5171	NPM_6365	NLP_1214
ort084	Shell		conserved hypothetical protein	alr3357	Ava_3205	Npun_F4975	NPM_3062	NLP_5740
ort085	Shell		conserved hypothetical protein	all2545	Ava_0477	Npun_R4920	NPM_6666	NLP_0533
ort086	Shell		conserved hypothetical protein	alr2751	Ava_4317	Npun_F0086	NPM_5400	NLP_1362
ort087	Shell		conserved hypothetical protein	all1758	Ava_0278	Npun_F0082	NPM_5396	NLP_1358
ort088	Shell		conserved hypothetical protein	alr2762	Ava_0014	Npun_R5096	NPM_2727	NLP_1200
ort089	Shell		conserved hypothetical protein	all3908	Ava_1789	Npun_R2541	NPM_0796	NLP_3167
ort090	Shell		conserved hypothetical protein	alr4810	Ava_2081	Npun_F6622	NPM_0549	NLP_3076
ort091	Shell		conserved hypothetical protein	alr2709	Ava_4277	Npun_F5581	NPM_4501	NLP_5926
ort092	Shell		conserved hypothetical protein	all2707	Ava_4275	Npun_R5579	NPM_4503	NLP_5928
ort093	Shell		conserved hypothetical protein	alr3454	Ava_3476	Npun_F3646	NPM_3698	NLP_4947
ort094	Core		conserved hypothetical protein	alr4957	Ava_2222	Npun_R1144	NPM_2869	NLP_5255
ort095	Core		conserved hypothetical protein	asr1611	Ava_4222	Npun_R6368	NPM_4598	NLP_1477
ort096	Shell		conserved hypothetical protein	asr2378	Ava_0197	Npun_F0496	NPM_0929	NLP_5103
ort097	Core		conserved hypothetical protein	all3257	Ava_4911	Npun_R1556	NPM_0640	NLP_4920
ort098	Core		conserved hypothetical protein	alr5284	Ava_2534	Npun_R1710	NPM_4525	NLP_3915
ort099	Core		conserved hypothetical protein	alr5283	Ava_2533	Npun_R1711	NPM_4524	NLP_3914
ort100	Shell		conserved hypothetical protein	all5255	Ava_1419	Npun_R0056	NPM_1260	NLP_2170
ort101	Core		conserved hypothetical protein	alr1093	Ava_3717	Npun_R3945	NPM_4546	NLP_3360
ort102	Shell		conserved hypothetical protein	all0200	Ava_2692	Npun_R0697	NPM_0447	NLP_4083
ort103	Core		conserved hypothetical protein	all4664	Ava_1999	Npun_R4738	NPM_4127	NLP_1282
ort104	Shell		conserved hypothetical protein	all4665	Ava_1998	Npun_R4741	NPM_4129	NLP_1279
ort105	Shell		conserved hypothetical protein	all0949	Ava_0527	Npun_R5530	NPM_4510	NLP_5941
ort106	Shell		conserved hypothetical protein	alr0297	Ava_3064	Npun_F3494	NPM_1239	NLP_0658
ort107	Shell		conserved hypothetical protein	alr3414	Ava_3434	Npun_R1586	NPM_0614	NLP_5450
ort108	Shell		conserved hypothetical protein	all4296	Ava_1248	Npun_R1580	NPM_0623	NLP_5444
ort109	Shell		conserved hypothetical protein	alr0116	Ava_1485	Npun_R3855	NPM_6417	NLP_3448
ort110	Shell		conserved hypothetical protein	alr3980	Ava_1721	Npun_R4030	NPM_5677	NLP_5429
ort111	Shell		conserved hypothetical protein	alr2572	Ava_0501	Npun_R0564	NPM_5461	NLP_1993
ort112	Shell		conserved hypothetical protein	alr3351	Ava_3193	Npun_F6076	NPM_5761	NLP_4579
ort113	Shell		conserved hypothetical protein	alr1286	Ava_3010	Npun_R3824	NPM_6477	NLP_3481
ort114	Shell		conserved hypothetical protein	alr5126	Ava_2340	Npun_R3608	NPM_4242	NLP_0723
ort115	Shell		conserved hypothetical protein	alr4075	Ava_3145	Npun_F5207	NPM_6342	NLP_1585
ort116	Shell		conserved hypothetical protein	asr4076	Ava_3144	Npun_F5208	NPM_6343	NLP_1584
ort117	Shell		conserved hypothetical protein	alr3863	Ava_1833	Npun_R5256	NPM_3860	NLP_3944
ort118	Shell		conserved hypothetical protein	alr4216	Ava_0690	Npun_F4391	NPM_1377	NLP_2096
ort119	Shell		conserved hypothetical protein	asl4325	Ava_1275	Npun_F3897	NPM_1575	NLP_3407
ort120	Shell		conserved hypothetical protein	alr1215	Ava_0634	Npun_F4508	NPM_1070	NLP_1772
ort121	Shell		conserved hypothetical protein	all1220	Ava_0639	Npun_R4512	NPM_1065	NLP_1767
ort122	Shell		conserved hypothetical protein	all4101	Ava_0805	Npun_F1239	NPM_0517	NLP_3787
ort123	Shell		conserved hypothetical protein	all4102	Ava_0804	Npun_F1238	NPM_3023	NLP_3788
ort124	Core		conserved hypothetical protein	alr2298	Ava_0116	Npun_F5351	NPM_2744	NLP_4795
ort125	Shell		conserved hypothetical protein	all2381	Ava_0199	Npun_R0497	NPM_0897	NLP_5101
ort126	Core		conserved hypothetical protein	alr2385	Ava_0203	Npun_F0501	NPM_0893	NLP_5097
ort127	Shell		conserved hypothetical protein	alr2386	Ava_0204	Npun_F0502	NPM_0892	NLP_5096
ort128	Core		conserved hypothetical protein	asr4321	Ava_1272	Npun_R3935	NPM_1529	NLP_3370
ort129	Core		conserved hypothetical protein	all1732	Ava_0303	Npun_F1518	NPM_5182	NLP_4998
ort130	Shell		conserved hypothetical protein	alr3399	Ava_3421	Npun_R6281	NPM_2683	NLP_4620
ort131	Shell		conserved hypothetical protein	all0783	Ava_2992	Npun_R5069	NPM_2699	NLP_0445
ort132	Shell		conserved hypothetical protein	all3354	Ava_3196	Npun_R4969	NPM_3068	NLP_5721
ort133	Shell		conserved hypothetical protein	all0271	Ava_2782	Npun_F1345	NPM_3502	NLP_0215
ort134	Shell		conserved hypothetical protein	all0268	Ava_2779	Npun_F1348	NPM_3499	NLP_0212
ort135	Shell		conserved hypothetical protein	all0513	Ava_2915	Npun_F2528	NPM_3452	NLP_1866
ort136	Shell		conserved hypothetical protein	all0745	Ava_4647	Npun_R4633	NPM_3279	NLP_3692
ort137	Shell		conserved hypothetical protein	alr1600	Ava_4213	Npun_F6233	NPM_5876	NLP_3729
ort138	Shell		conserved hypothetical protein	all5037	Ava_2296	Npun_R6094	NPM_6714	NLP_5731
ort139	Shell		conserved hypothetical protein	all5088	Ava_2368	Npun_R4467	NPM_1112	NLP_1813
ort140	Shell		conserved hypothetical protein	all1610	Ava_4221	Npun_F6369	NPM_4599	NLP_1478
ort141	Shell	ycf60	conserved hypothetical protein	all4804	Ava_2074	Npun_F5557	NPM_3973	NLP_4304
ort142	Shell		conserved hypothetical protein	asl3981	Ava_1720	Npun_F4029	NPM_5678	NLP_5430
ort143	Shell		conserved hypothetical protein	all0185	Ava_2677	Npun_F5114	NPM_2705	NLP_0460
ort144	Shell		conserved hypothetical protein	alr1278	Ava_3002	Npun_R5117	NPM_2687	NLP_0457
ort145	Shell		conserved hypothetical protein	alr2449	Ava_0381	Npun_F0125	NPM_5292	NLP_5490
ort146	Shell		conserved hypothetical protein	asl4395	Ava_3280	Npun_R5514	NPM_6241	NLP_4450
ort147	Shell		conserved hypothetical protein	alr4394	Ava_3281	Npun_F5513	NPM_6506	NLP_4449
ort148	Shell		conserved hypothetical protein	alr4393	Ava_3282	Npun_F5512	NPM_6507	NLP_4448
ort149	Core		conserved hypothetical protein	alr5067	Ava_2322	Npun_F0448	NPM_0036	NLP_5209
ort150	Shell		conserved hypothetical protein	all2705	Ava_4273	Npun_F2904	NPM_6087	NLP_1685
ort151	Shell		conserved hypothetical protein	alr4005	Ava_1699	Npun_F3759	NPM_5440	NLP_3216
ort152	Shell		conserved hypothetical protein	all1162	Ava_4416	Npun_R5926	NPM_4093	NLP_0079
ort153	Core		conserved hypothetical protein	alr0786	Ava_0566	Npun_R1915	NPM_3764	NLP_5993
ort154	Core		conserved hypothetical protein	asl4181	Ava_0724	Npun_R4350	NPM_1336	NLP_2137
ort155	Shell		conserved hypothetical protein	alr4650	Ava_2013	Npun_R6069	NPM_3606	NLP_0585
ort156	Shell	ycf37	conserved hypothetical protein	alr3430	Ava_3450	Npun_R4935	NPM_6685	NLP_4322
ort157	Shell		conserved hypothetical protein	alr2890	Ava_1012	Npun_R2882	NPM_3882	NLP_5277
ort158	Core		conserved hypothetical protein	alr5152	Ava_2403	Npun_R5251	NPM_3084	NLP_3290
ort159	Core		conserved hypothetical protein	alr2980	Ava_0927	Npun_R3871	NPM_1602	NLP_3431
ort160	Shell		conserved hypothetical protein	alr4016	Ava_1686	Npun_R4268	NPM_6572	NLP_2512
ort161	Shell		conserved hypothetical protein	asr3830	Ava_1869	Npun_R5774	NPM_0970	NLP_1443
ort162	Shell		conserved hypothetical protein	alr3828	Ava_1871	Npun_R5776	NPM_0972	NLP_1441
ort163	Shell		conserved hypothetical protein	all0355	Ava_2804	Npun_F3954	NPM_4557	NLP_3350
ort164	Shell		conserved hypothetical protein	alr4537	Ava_1404	Npun_F4500	NPM_1078	NLP_1780
ort165	Shell		conserved hypothetical protein	asr0043	Ava_2645	Npun_R0113	NPM_5308	NLP_1324
ort166	Shell	ycf35	conserved hypothetical protein	alr0044	Ava_2646	Npun_R0112	NPM_5309	NLP_1325
ort167	Core		conserved hypothetical protein	all0876	Ava_4480	Npun_R1028	NPM_2528	NLP_3157
ort168	Shell		conserved hypothetical protein	asr0485	Ava_2898	Npun_R1700	NPM_4538	NLP_3924
ort169	Shell		conserved hypothetical protein	alr0486	Ava_2899	Npun_R1699	NPM_4539	NLP_3925
ort170	Core		conserved hypothetical protein	all3678	Ava_3608	Npun_R0846	NPM_1511	NLP_1537
ort171	Core		conserved hypothetical protein	alr0487	Ava_2900	Npun_R1698	NPM_4540	NLP_3926
ort172	Core		conserved hypothetical protein	alr3603	Ava_3174	Npun_F6412	NPM_2866	NLP_5882
ort173	Shell		conserved hypothetical protein	all4825	Ava_2095	Npun_F3487	NPM_1229	NLP_0664
ort174	Shell		conserved hypothetical protein	alr3444	Ava_3469	Npun_F4117	NPM_6227	NLP_1144
ort175	Shell		conserved hypothetical protein	all1367	Ava_4018	Npun_F4991	NPM_3043	NLP_4683
ort176	Shell		conserved hypothetical protein	alr2450	Ava_0382	Npun_F0126	NPM_5288	NLP_5487
ort177	Shell		conserved hypothetical protein	all3013	Ava_0898	Npun_R5436	NPM_5058	NLP_3839
ort178	Shell		conserved hypothetical protein	all2716	Ava_4284	Npun_F3560	NPM_1450	NLP_5974
ort179	Shell		conserved hypothetical protein	alr3100	Ava_3804	Npun_F0324	NPM_0209	NLP_3708
ort180	Core		conserved hypothetical protein	alr3101	Ava_3805	Npun_F0325	NPM_0208	NLP_3709
ort181	Shell		conserved hypothetical protein	alr3102	Ava_3806	Npun_F0327	NPM_0206	NLP_3711
ort182	Shell		conserved hypothetical protein	asr2474	Ava_0406	Npun_F6582	NPM_5113	NLP_4117
ort183	Shell		conserved hypothetical protein	alr4979	Ava_2255	Npun_R6528	NPM_2895	NLP_4809
ort184	Core		conserved hypothetical protein	alr4169	Ava_0735	Npun_R4341	NPM_1325	NLP_2146
ort185	Core		conserved hypothetical protein	alr4171	Ava_0733	Npun_R4339	NPM_1323	NLP_2148
ort186	Shell		conserved hypothetical protein	all0443	Ava_2856	Npun_R6379	NPM_6130	NLP_0365
ort187	Shell		conserved hypothetical protein	all4869	Ava_2139	Npun_R3911	NPM_1558	NLP_3391
ort188	Core		conserved hypothetical protein	all2996	Ava_0913	Npun_F5990	NPM_1201	NLP_5778
ort189	Core		conserved hypothetical protein	all1076	Ava_3734	Npun_R0854	NPM_1519	NLP_1545
ort190	Shell		conserved hypothetical protein	alr4943	Ava_2229	Npun_R5132	NPM_4320	NLP_5635
ort191	Core	ycf3	cyanobacterial conserved hypothetical protein	all3193	Ava_3891	Npun_R3525	NPM_3449	NLP_0918
ort192	Shell		cytidine/deoxycytidylate deaminase family protein	all4872	Ava_2142	Npun_R3913	NPM_1556	NLP_3389
ort193	Shell		protein of unknown function DUF170	asr1344	Ava_5046	Npun_R3981	NPM_4584	NLP_3325
ort194	Shell		exodeoxyribonuclease III	all5306	Ava_2559	Npun_R2707	NPM_3839	NLP_5626
ort195	Shell		ferric uptake regulator family	all2473	Ava_0405	Npun_R6581	NPM_5112	NLP_4118
ort196	Core		FKBP-type peptidyl-prolyl cis-trans isomerase (PPIase)	alr0577	Ava_0331	Npun_R2832	NPM_0996	NLP_1699
ort197	Core		glutaredoxin-like protein	alr0799	Ava_0591	Npun_R3909	NPM_1560	NLP_3393
ort198	Core		GTP1/Obg family GTP-binding protein	alr3739	Ava_1586	Npun_F3262	NPM_3775	NLP_5380
ort199	Shell		GTP-binding protein ERA homolog	alr0912	Ava_4517	Npun_F0483	NPM_0943	NLP_5179
ort200	Shell		hemolysin-like protein	all0906	Ava_4511	Npun_R5264	NPM_4482	NLP_3265
ort201	Core		HIT (histidine triad) family protein	all4087	Ava_0817	Npun_R2398	NPM_4251	NLP_0586
ort202	Core		HNH endonuclease family protein	all2457	Ava_0389	Npun_R5632	NPM_1135	NLP_2068
ort203	Shell		Inositol monophosphatase family protein	all2917	Ava_0983	Npun_F1159	NPM_0244	NLP_4094
ort204	Shell		leucine aminopeptidase	alr0237	Ava_2727	Npun_F0097	NPM_6242	NLP_1340
ort205	Shell		MazG family protein	alr0512	Ava_2914	Npun_R2716	NPM_0911	NLP_0179
ort206	Core		MRP protein homolog	alr0652	Ava_4583	Npun_R5166	NPM_6359	NLP_1219
ort207	Shell		NifS-like aminotransferase class V	alr2505	Ava_0437	Npun_R6475	NPM_5796	NLP_1670
ort208	Core		NifU-like protein	asr1309	Ava_3034	Npun_R1549	NPM_3263	NLP_4088
ort209	Core		nucleoside diphosphate kinase	alr3402	Ava_3424	Npun_R6278	NPM_3759	NLP_4623
ort210	Shell		NusB family protein	all1760	Ava_0276	Npun_F0080	NPM_5394	NLP_1356
ort211	Shell		phosphoglucomutase/ phosphomannomutase family protein	all5089	Ava_2367	Npun_R4468	NPM_1111	NLP_1812
ort212	Shell		phytoene dehydrogenase related enzyme	all5123	Ava_2342	Npun_R2959	NPM_4286	NLP_5657
ort213	Shell		poly A polymerase family	all3136	Ava_3833	Npun_F4459	NPM_5416	NLP_0121
ort214	Shell		possible ATPase	alr5095	Ava_2362	Npun_F4475	NPM_1105	NLP_1804
ort215	Core		possible 3Fe-4S ferredoxin	alr0045	Ava_2647	Npun_R0111	NPM_5310	NLP_1326
ort216	Shell		possible ABC transporter	alr0181	Ava_2674	Npun_R1427	NPM_5501	NLP_2899
ort217	Shell		possible ABC transporter, ATP-binding component	alr4068	Ava_1638	Npun_R1131	NPM_4450	NLP_5997
ort218	Core		possible ABC transporter, ATP-binding component	alr0180	Ava_2673	Npun_R1428	NPM_5500	NLP_2900
ort219	Shell		possible apolipoprotein N-acyltransferase	all0859	Ava_4463	Npun_F0026	NPM_1648	NLP_2891
ort220	Shell		possible ATP phosphoribosyltransferase	alr1965	Ava_4346	Npun_F6361	NPM_4591	NLP_5845
ort221	Shell		possible deoxyribonuclease similar to TatD	alr1593	Ava_4206	Npun_F4984	NPM_3053	NLP_5750
ort222	Shell		possible Fe-S oxidoreductase	all1211	Ava_0632	Npun_R4506	NPM_1072	NLP_1774
ort223	Core		possible Fe-S oxidoreductase	alr1222	Ava_0641	Npun_F4514	NPM_1063	NLP_1765
ort224	Shell		possible FKBP-type peptidyl-prolyl cis-trans isomerase	alr3681	Ava_3605	Npun_F0849	NPM_1514	NLP_1540
ort225	Shell		possible glycosyltransferase	all4793	Ava_2064	Npun_F5566	NPM_3962	NLP_0559
ort226	Core		possible heme transporter	all0936	Ava_0513	Npun_F5955	NPM_4620	NLP_1598
ort227	Shell		possible kinase	alr4515	Ava_3381	Npun_F0289	NPM_3158	NLP_4290
ort228	Shell		possible Maf-like protein implicated in septum formation	all3075	Ava_0836	Npun_F5518	NPM_6658	NLP_0544
ort229	Core		possible magnesium protoprophyrin IX methyltransferase	alr3201	Ava_3899	Npun_R1575	NPM_0628	NLP_2220
ort230	Shell		possible membrane associated protease	all3785	Ava_1546	Npun_R0514	NPM_0885	NLP_5088
ort231	Shell		possible menaquinone biosynthesis methyltransferase	alr5252	Ava_1422	Npun_R4434	NPM_3551	NLP_4331
ort232	Shell		possible MesJ homolog	all0932	Ava_0511	Npun_F5958	NPM_4630	NLP_3547
ort233	Core		possible nitrilase	alr2001	Ava_5061	Npun_R5585	NPM_4497	NLP_5924
ort234	Shell		possible polyA polymerase	all3989	Ava_1708	Npun_F0285	NPM_3153	NLP_4286
ort235	Shell		possible recombination protein O (RecO)	alr4175	Ava_0729	Npun_F4346	NPM_1329	NLP_2142
ort236	Shell		possible ribosome-binding factor A	alr0063	Ava_2665	Npun_F0703	NPM_0453	NLP_4075
ort237	Shell	ntpJ	potassium transport system membrane component TrkG	all1802	Ava_4805	Npun_F6024	NPM_2629	-
ort238	Core		possible transcriptional regulator	asl2551	Ava_0483	Npun_F4241	NPM_6601	NLP_2548
ort239	Shell		possible tRNA/rRNA methyltransferase	alr1159	Ava_4413	Npun_R1190	NPM_3201	NLP_3732
ort240	Core		predicted sugar kinase	all4751	Ava_1921	Npun_R4161	NPM_5241	NLP_3650
ort241	Shell		prephenate dehydrogenase	all1141	Ava_4397	Npun_R0978	NPM_4902	NLP_0798
ort242	Shell		probable 2-phosphosulfolactate phosphatase	all2568	Ava_0497	Npun_R4542	NPM_1034	NLP_1735
ort243	Shell		probable esterase	all3113	Ava_3813	Npun_F6056	NPM_3722	NLP_4891
ort244	Core		probable glycosyltransferase	alr4178	Ava_0727	Npun_F4348	NPM_1331	NLP_2140
ort245	Core		probable GTP-binding protein	all0723	Ava_4625	Npun_R6366	NPM_4596	NLP_1476
ort246	Core		probable methylthioadenosine phosphorylase	alr4054	Ava_1653	Npun_F6610	NPM_6069	NLP_4047
ort247	Core		probable oxidoreductase	all5094	Ava_2363	Npun_R4474	NPM_1106	NLP_1805
ort248	Shell		probable ribonuclease II	all4450	Ava_1322	Npun_R4939	NPM_6690	NLP_5796
ort249	Shell		probable tRNA/rRNA methyltransferase	alr4542	Ava_1407	Npun_F2298	NPM_3408	NLP_5666
ort250	Core		protein secretion component, Tat family	all2456	Ava_0387	Npun_R0139	NPM_5276	NLP_5479
ort251	Shell		putative 6-phosphogluconolactonase, Pgl, DevB	alr1602	Ava_4215	Npun_R2520	NPM_5426	NLP_1857
ort252	Shell		putative carbohydrate kinase, FGGY family	all4656	Ava_2006	Npun_R4730	NPM_4119	NLP_1290
ort253	Shell		putative chromosome segregation protein, SMC ATPase superfamily	alr1128	Ava_4689	Npun_R5741	NPM_4183	NLP_4018
ort254	Shell		putative circadian phase modifier CpmA homolog	alr3885	Ava_1809	Npun_F5829	NPM_0755	NLP_1393
ort255	Shell		putative D-alanyl-D-alanine dipeptidase	all4116	Ava_0787	Npun_R0488	NPM_0938	NLP_5115
ort256	Shell		putative deoxyribose-phosphate aldolase	alr4174	Ava_0730	Npun_F4344	NPM_1328	NLP_2143
ort257	Core		putative dihydrolipoamide acetyltransferase component (E2) of pyruvate dehydrogenase complex	alr3606	Ava_3176	Npun_F6414	NPM_2868	NLP_5880
ort258	Shell		putative dihydroorotase	alr3339	Ava_3650	Npun_F6048	NPM_0720	NLP_0041
ort259	Shell		putative DNA helicase	alr0489	Ava_2902	Npun_R1696	NPM_4542	NLP_3928
ort260	Shell		putative DNA ligase	all1717	Ava_0313	Npun_F0173	NPM_5987	NLP_4154
ort261	Shell		putative DnaK-type molecular chaperone (Hsp70 family)	alr1264	Ava_0572	Npun_R2724	NPM_0830	NLP_5905
ort262	Shell		putative endonuclease	all3970	Ava_1731	Npun_F4036	NPM_5672	NLP_5423
ort263	Shell		putative fructokinase	alr0517	Ava_2919	Npun_R4240	NPM_6602	NLP_2549
ort264	Shell		putative glucokinase	alr2973	Ava_0933	Npun_R5075	NPM_4076	NLP_0161
ort265	Shell		putative glycerol dehydrogenase	alr2764	Ava_0016	Npun_R5095	NPM_4051	NLP_1202
ort266	Shell	glgA	putative glycogen synthase	alr1879	Ava_4775	Npun_F3799	NPM_6448	NLP_3509
ort267	Shell		putative glycosyltransferase	all4933	Ava_2217	Npun_R4124	NPM_2890	NLP_0815
ort268	Shell		putative GPH family sugar transporter	alr3705	Ava_3583	Npun_F1762	NPM_3457	NLP_2250
ort269	Core		putative GTP-binding protein	alr0483	Ava_2896	Npun_R1702	NPM_4535	NLP_3922
ort270	Shell		putative hydroxyacylglutathione hydrolase	all0580	Ava_0328	Npun_F2829	NPM_0999	NLP_1703
ort271	Shell		putative inner membrane protein	alr3415	Ava_3435	Npun_R1585	NPM_0615	NLP_5449
ort272	Shell		putative ldpA protein	alr2308	Ava_0125	Npun_F5363	NPM_2753	NLP_1625
ort273	Shell		putative lipoprotein signal peptidase	alr4577	Ava_2475	Npun_R0889	NPM_1609	NLP_5860
ort274	Shell		putative low molecular weight protein-tyrosine-phosphatase	alr5068	Ava_2323	Npun_F0449	NPM_0035	NLP_5208
ort275	Shell		putative multidrug efflux ABC transporter	alr2372	Ava_0191	Npun_F0490	NPM_0935	NLP_5109
ort276	Core		putative multidrug efflux ABC transporter	alr1978	Ava_4342	Npun_R0570	NPM_4926	NLP_2001
ort277	Core		putative multidrug efflux ABC transporter	alr2373	Ava_0192	Npun_F0491	NPM_0934	NLP_5108
ort278	Shell		putative NADH dehydrogenase, transport associated	alr4094	Ava_0810	Npun_R1623	NPM_3274	NLP_5512
ort279	Shell		putative oxidoreductase, aldo/keto reductase family	alr5260	Ava_1414	Npun_F0061	NPM_1255	NLP_2165
ort280	Shell		putative phosphatidate cytidylyltransferase	all3875	Ava_1818	Npun_R5818	NPM_0765	NLP_1404
ort281	Core	trkA	potassium transport system NAD-binding component TrkA	all1800	Ava_4804	Npun_F6025	NPM_2628	-
ort282	Shell		putative ribosomal-protein-alanine acetyltransferase	alr2998	Ava_0911	Npun_R5988	NPM_1199	NLP_5776
ort283	Shell		putative rRNA (adenine-N6,N6)-dimethyltransferase	alr3229	Ava_4886	Npun_R4912	NPM_6204	NLP_4350
ort284	Shell		putative tetrapyrrole methylase family protein	all4680	Ava_1987	Npun_R2378	NPM_4258	NLP_1643
ort285	Shell		putative thiophen/furan oxidation protein	all4677	Ava_1989	Npun_F4302	NPM_0556	NLP_3236
ort286	Shell		putative tRNA/rRNA methyltransferase (SpoU family)	alr3352	Ava_3194	Npun_F6077	NPM_3610	NLP_4580
ort287	Shell		putative uracil phosphoribosyltransferase	all2063	Ava_3111	Npun_F4226	NPM_6622	NLP_4554
ort288	Shell	ycf48	similar to plant photosystem II stability/assembly factor	alr3844	Ava_1856	Npun_F5550	NPM_3981	NLP_4312
ort289	Shell		similar to secreted protein MPB70 precursor	all4374	Ava_3303	Npun_R4578	NPM_3443	NLP_3805
ort290	Shell		sugar fermentation stimulation protein	alr3085	Ava_4859	Npun_R2533	NPM_0984	NLP_2867
ort291	Shell		thymidylate kinase	all4708	Ava_1962	Npun_F6527	NPM_0816	NLP_4126
ort292	Core		transcriptional-repair coupling factor	all5215	Ava_2767	Npun_R5494	NPM_6525	NLP_4428
ort293	Core		two-component response regulator	all1736	Ava_0301	Npun_F1516	NPM_5180	NLP_5000
ort294	Core		UvrD/REP helicase	all4495	Ava_3361	Npun_R1007	NPM_5088	NLP_2029
ort295	Shell		YGGT family, conserved hypothetical integral membrane protein	asl0940	Ava_0517	Npun_F5950	NPM_4614	NLP_1594
ort296	Core		zinc metallopeptidase M20/M25/M40 family	all2102	Ava_1059	Npun_F0970	NPM_2852	NLP_6012
ort297	Shell	chlB	light-independent protochlorophyllide reductase ChlB subunit	alr3441	Ava_3466	Npun_R4932	NPM_6681	NLP_4348
ort298	Core	chlD	protoporphyrin IX magnesium chelatase subunit ChlD	all0278	Ava_3084	Npun_F1336	NPM_3509	NLP_0221
ort299	Core	chlG	chlorophyll synthase 33 kD subunit	all4480	Ava_3341	Npun_R4525	NPM_1050	NLP_1754
ort300	Core	chlH	protoporphyrin IX magnesium chelatase subunit ChlH	all4365	Ava_3311	Npun_F2940	NPM_2844	NLP_3196
ort301	Core	chlI	protoporphyrin IX magnesium-chelatase subunit ChlI	all0152	Ava_1519	Npun_F6313	NPM_0280	NLP_1902
ort302	Shell	chlL	protochlorophyllide reductase iron-sulfur	all5078	Ava_2332	Npun_R4422	NPM_1305	NLP_2211
ort303	Shell	chlN	possible light-independent protochlorophyllide reductase subunit	all5076	Ava_2330	Npun_R4420	NPM_1307	NLP_2213
ort304	Core	chlP	geranylgeranyl hydrogenase	alr0128	Ava_1497	Npun_F3720	NPM_2562	NLP_3562
ort305	Core	clpC	endopeptidase Clp ATP-binding chain C	alr2999	Ava_0910	Npun_R5987	NPM_1198	NLP_5775
ort306	Core	clpP3	ATP-dependent Clp protease proteolytic subunit 3	all4357	Ava_1305	Npun_R0987	NPM_2591	NLP_0890
ort307	Shell	clpP4	ATP-dependent Clp protease proteolytic subunit 4	all4358	Ava_1306	Npun_R0988	NPM_2590	NLP_0891
ort308	Core	clpX	putative ATP-dependent protease ATP-binding subunit ClpX	alr3684	Ava_3603	Npun_F0851	NPM_1516	NLP_1542
ort309	Core	coaD	putative pantetheine-phosphate adenylyltransferase	alr4700	Ava_1966	Npun_R3950	NPM_4552	NLP_3354
ort310	Shell	coaE	putative dephospho-CoA kinase	all1754	Ava_0282	Npun_R1865	NPM_4960	NLP_3252
ort311	Shell	cobA	putative uroporphyrin-III c-methyltransferase	alr0520	Ava_2922	Npun_R1873	NPM_4952	NLP_0747
ort312	Shell	cobB	cobyric acid synthase CobB	alr2377	Ava_0196	Npun_F0495	NPM_0930	NLP_5104
ort313	Shell	cobC	putative alpha-ribazole-5'-P phosphatase	alr3338	Ava_3651	Npun_F6047	NPM_0719	NLP_0042
ort314	Shell	cobD	putative cobalamin biosynthetic protein	alr2082	Ava_3127	Npun_F2898	NPM_6000	NLP_5821
ort315	Shell	cobI	precorrin-2 C20-methyltransferase	all0455	Ava_2865	Npun_F6483	NPM_5774	NLP_2326
ort316	Shell	cobL	putative precorrin-6y methylase	all3722	Ava_3558	Npun_R3284	NPM_3381	NLP_3604
ort317	Shell	cobM	putative precorrin-4 C11-methyltransferase	all4698	Ava_1968	Npun_F3952	NPM_4554	NLP_3352
ort318	Shell	cobN	cobalamin biosynthetic protein CobN	alr1689	Ava_1167	Npun_R0999	NPM_4154	NLP_2021
ort319	Core	cobO	possible cob(I)alamin adenosyltransferase	all3802	Ava_1898	Npun_F4089	NPM_4378	NLP_0070
ort320	Shell	cobS	cobalamin-5-phosphate synthase CobS	alr0379	Ava_2824	Npun_R0273	NPM_3141	NLP_4274
ort321	Shell	cobU	putative cobinamide kinase	all3174	Ava_3872	Npun_F5616	NPM_5111	NLP_3909
ort322	Shell	cobW	putative cobalamin synthesis protein	all3392	Ava_3407	Npun_F0650	NPM_5054	NLP_0270
ort323	Shell	crtB/pys	phytoene synthases	alr1833	Ava_4794	Npun_R2771	NPM_0676	NLP_4500
ort324	Core	crtE	geranylgeranyl pyrophosphate synthase	alr0213	Ava_2704	Npun_F3770	NPM_3225	NLP_4188
ort325	Shell	ctaB	putative protoheme IX farnesyltransferase	all0948	Ava_0526	Npun_R5529	NPM_4509	NLP_5940
ort326	Shell	cysD	ATP-sulfurylase	all5138	Ava_2382	Npun_F5448	NPM_5067	NLP_3059
ort327	Core	cysE	serine acetyltransferase	all4037	Ava_1668	Npun_R5750	NPM_4354	NLP_1603
ort328	Shell	cysH	phosphoadenosine phosphosulfate reductase	all4464	Ava_3330	Npun_R5591	NPM_4491	NLP_3894
ort329	Core	cysS	cysteinyl-tRNA synthetase	all1092	Ava_3718	Npun_F3946	NPM_4547	NLP_3359
ort330	Shell	cytM	cytochrome cM	all1365	Ava_4020	Npun_F4992	NPM_3041	NLP_4681
ort331	Core	dapA	dihydrodipicolinate synthase	all3679	Ava_3607	Npun_R0847	NPM_1512	NLP_1538
ort332	Core	dapB	dihydrodipicolinate reductase	alr2542	Ava_0474	Npun_F4916	NPM_6662	NLP_0537
ort333	Shell	dapF	diaminopimelate epimerase	alr2048	Ava_3088	Npun_R5229	NPM_4262	NLP_2805
ort334	Shell	ddlB	D-alanine-D-alanine ligase	all0980	Ava_0360	Npun_R6628	NPM_5331	NLP_6040
ort335	Core	degT	putative pleiotropic regulatory protein	alr3012	Ava_0899	Npun_F5435	NPM_5057	NLP_3838
ort336	Shell	dfp	putative p-pantothenate cysteine ligase and p-pantothenenoylcysteine decarboxylase	all3111	Ava_3811	Npun_F6058	NPM_3724	NLP_4893
ort337	Shell	dgkA	possible diacylglycerol kinase	all0270	Ava_2781	Npun_F1346	NPM_3501	NLP_0214
ort338	Core	dnaA	chromosomal replication initiator protein DnaA	alr2009	Ava_0001	Npun_F0001	NPM_0001	NLP_0001
ort339	Core	dnaE	DNA polymerase III alpha subunit	all3578	Ava_1603	Npun_F4872	NPM_4399	NLP_3808
ort340	Shell	dnaG	putative DNA primase	all1323	Ava_3790	Npun_R3583	NPM_3339	NLP_0651
ort341	Core	dnaJ	DnaJ protein	alr2447	Ava_0379	Npun_F0123	NPM_5294	NLP_5492
ort342	Core	dnaK2	molecular chaperone DnaK2, heat shock protein Hsp70-2	alr1742	Ava_0295	Npun_F0567	NPM_5464	NLP_1997
ort343	Core	dnaN	DNA polymerase III beta subunit	alr2010	Ava_0002	Npun_R0034	NPM_0529	NLP_0027
ort344	Shell	dnaX	DNA polymerase gamma and tau subunits	alr4932	Ava_2215	Npun_F4123	NPM_2889	NLP_0814
ort345	Core	dxr	1-deoxy-D-xylulose 5-phosphate reductoisomerase	alr4351	Ava_1300	Npun_R5970	NPM_1187	NLP_1579
ort346	Core	dxs	1-deoxy-D-xylulose 5-phosphate synthase	alr0599	Ava_4532	Npun_F5466	NPM_6550	NLP_4408
ort347	Core	efp	translation elongation factor EF-P	all5058	Ava_2315	Npun_R0440	NPM_0043	NLP_5217
ort348	Core	eno	enolase	all3538	Ava_3517	Npun_R3508	NPM_5372	NLP_1374
ort349	Core	fabF	3-oxoacyl-[acyl-carrier-protein] synthase II	alr3343	Ava_3646	Npun_R4558	NPM_1281	NLP_2192
ort350	Core	fabG	3-oxoacyl-[acyl-carrier protein] reductase	alr1894	Ava_3764	Npun_F2349	NPM_2875	NLP_3780
ort351	Core	fabI	enoyl-[acyl-carrier-protein] reductase	all4391	Ava_3284	Npun_R5510	NPM_6509	NLP_4446
ort352	Core	fabZ	(3R)-hydroxymyristoyl-[acyl carrier protein] dehydratase	alr2271	Ava_0096	Npun_F2930	NPM_4016	NLP_2353
ort353	Core	ffh	signal recognition particle protein (SRP54)	alr1952	Ava_4358	Npun_F2857	NPM_5348	NLP_2571
ort354	Shell	fmt	putative methionyl-tRNA formyltransferase	alr3460	Ava_3481	Npun_F3651	NPM_3693	NLP_4939
ort355	Shell	folB	possible dihydroneopterin aldolase	alr3512	Ava_3225	Npun_F3971	NPM_4577	NLP_3331
ort356	Shell	folC	putuative bifunctional dihydrofolate/folylpolyglutamate synthase	alr1026	Ava_3683	Npun_F5003	NPM_6150	NLP_4466
ort357	Shell	folD	methylenetetrahydrofolate dehydrogenase	alr0212	Ava_2703	Npun_F3769	NPM_3226	NLP_4187
ort358	Shell	folK	possible 2-amino-4-hydroxy-6-hydroxy-methyldihydropteridine pyrophosphokinase	asr2953	Ava_0949	Npun_F4648	NPM_2807	NLP_4792
ort359	Shell	folP	putative dihydropteroate synthase	alr4386	Ava_3289	Npun_R4321	NPM_0568	NLP_1037
ort360	Shell	fpg	formamidopyrimidine-DNA glycolase (FAPY-DNA glycolase)	alr4320	Ava_1271	Npun_R3936	NPM_1530	NLP_3369
ort361	Core	ftsH3	cell division protein FtsH3	all4936	Ava_2234	Npun_R2022	NPM_0320	NLP_0933
ort362	Shell	ftsI	putative peptidoglycan synthetase (pbp transpeptidase domain)	alr0718	Ava_4620	Npun_F0168	NPM_5983	NLP_4158
ort363	Shell	ftsW	cell division protein FtsW	all0154	Ava_1521	Npun_R4834	NPM_4441	NLP_3995
ort364	Core	ftsY	signal recognition particle docking protein FtsY	all1759	Ava_0277	Npun_F0081	NPM_5395	NLP_1357
ort365	Core	ftsZ	cell division protein FtsZ	alr3858	Ava_1837	Npun_R4804	NPM_5925	NLP_1240
ort366	Shell	fumC	fumarate hydratase	alr3724	Ava_3556	Npun_F2551	NPM_0806	NLP_0673
ort367	Shell	fur	ferric uptake regulator family	all1691	Ava_1165	Npun_F0997	NPM_4156	NLP_2019
ort368	Core	fusA	elongation factor EF-G	all4338	Ava_1288	Npun_F3883	NPM_1588	NLP_3419
ort369	Core	gap2	glyceraldehyde 3-phosphate dehydrogenase (NADP+)	all5062	Ava_2318	Npun_R0444	NPM_0040	NLP_5213
ort370	Core	gatA	glutamyl-tRNA (Gln) amidotransferase subunit A	all1053	Ava_3747	Npun_R1308	NPM_5128	NLP_2687
ort371	Core	gatB	glutamyl-tRNA (Gln) amidotransferase subunit B	alr1396	Ava_3952	Npun_R2359	NPM_0382	NLP_4884
ort372	Core	gatC	glutamyl-tRNA (Gln) amidotransferase subunit C	asl3192	Ava_3890	Npun_R3524	NPM_3450	NLP_0919
ort373	Core	gcpE	GcpE protein	all2501	Ava_0433	Npun_F5054	NPM_6321	NLP_4492
ort374	Shell	gcsH	putative glycine cleavage H-protein	all4608	Ava_2761	Npun_R3755	NPM_2848	NLP_2370
ort375	Shell	gcvP	glycine cleavage system P-protein	all4607	Ava_2762	Npun_R3754	NPM_2847	NLP_2371
ort376	Shell	gcvT	putative glycine cleavage T-protein (aminomethyl transferase)	all4609	Ava_2760	Npun_R3756	NPM_2849	NLP_2369
ort377	Core	gidA	glucose inhibited division protein A	alr3561	Ava_3539	Npun_R6439	NPM_5943	NLP_1877
ort378	Shell	gidB	putative glucose inhibited division protein B	alr3182	Ava_3880	Npun_R5481	NPM_6539	NLP_4415
ort379	Core	glgB	1,4-alpha-glucan branching enzyme	all0713	Ava_4616	Npun_R0164	NPM_5979	NLP_4155
ort380	Core	glmS	glutamine-fructose-6-phosphate transaminase (isomerizing)	alr3464	Ava_3485	Npun_F5214	NPM_6010	NLP_4231
ort381	Shell	glmU	UDP-N-acetylglucosamine pyrophosphorylase	alr3921	Ava_1776	Npun_F0907	NPM_1628	NLP_5711
ort382	Core	glnA	glutamine synthetase, glutamate-ammonia ligase	alr2328	Ava_0147	Npun_R5387	NPM_4480	NLP_3270
ort383	Core	glnB	nitrogen regulatory protein P-II	all2319	Ava_0137	Npun_F4466	NPM_1113	NLP_1814
ort384	Core	cbbF/glpX/fbp	fructose-1,6-bisphosphatase/sedoheptulose-1,7-bisphosphatase	alr1041	Ava_3697	Npun_F3917	NPM_1553	NLP_3386
ort385	Core	glsF	ferredoxin-dependent glutamate synthase, Fd-GOGAT	alr4344	Ava_1294	Npun_R3877	NPM_1594	NLP_3425
ort386	Shell	gltA	citrate synthase	alr0222	Ava_2713	Npun_R5627	NPM_1140	NLP_2061
ort387	Shell	gltX	glutamyl-tRNA synthetase	all3205	Ava_4861	Npun_R1357	NPM_3490	NLP_0228
ort388	Core	glyA	serine hydroxymethyltransferase (SHMT)	alr4806	Ava_2076	Npun_F5156	NPM_6348	NLP_1230
ort389	Core	glyQ	glycyl-tRNA synthetase alpha subunit	all1985	Ava_4336	Npun_R1642	NPM_4936	NLP_5759
ort390	Shell	glyS	putative glycyl-tRNA synthetase beta subunit	alr4111	Ava_0794	Npun_R4010	NPM_5633	NLP_2677
ort391	Core	gnd	6-phosphogluconate dehydrogenase	alr5275	Ava_2527	Npun_R6307	NPM_0287	NLP_3668
ort392	Shell	grpE	putative heat shock protein GrpE	alr2445	Ava_0377	Npun_F0121	NPM_5296	NLP_5494
ort393	Core	gshB	putative glutathione synthetase	all3859	Ava_1836	Npun_F4803	NPM_5924	NLP_1241
ort394	Core	guaA	GMP synthase (glutamine-hydrolysing)	all2846	Ava_1054	Npun_R0710	NPM_0459	NLP_4070
ort395	Core	guaB	putative IMP dehydrogenase	alr0051	Ava_2653	Npun_R5588	NPM_4494	NLP_5921
ort396	Core	gyrA	DNA gyrase subunit A	all0860	Ava_4464	Npun_F0025	NPM_1649	NLP_2892
ort397	Core	gyrB	DNA gyrase subunit B	all5265	Ava_2517	Npun_F6373	NPM_6124	NLP_0358
ort398	Core	hemA	possible glutamyl-tRNA reductase	alr1042	Ava_3699	Npun_F3918	NPM_1552	NLP_3385
ort399	Core	hemC	porphobilinogen deaminase	alr1878	Ava_4774	Npun_F3798	NPM_6447	NLP_3510
ort400	Core	hemE	uroporphyrinogen decarboxylase (URO-D)	all3909	Ava_1788	Npun_R2542	NPM_0797	NLP_3168
ort401	Core	hemH	ferrochelatase	alr3751	Ava_1574	Npun_F2510	NPM_4984	NLP_0191
ort402	Shell	hemK	possible protoporphyrinogen oxidase	alr0115	Ava_1484	Npun_R3856	NPM_6416	NLP_3447
ort403	Core	hemL	glutamate-1-semialdehyde 2,1-aminomutase	alr3265	Ava_4920	Npun_R4096	NPM_4385	NLP_1125
ort404	Shell	hemN	possible oxygen independent coproporphyrinogen III oxidase	all4956	Ava_2223	Npun_F1145	NPM_2870	NLP_5254
ort405	Shell	hisA	phosphoribosylformimino-5-aminoimidazole carboxamide ribotide isomerase	all4506	Ava_3372	Npun_R0051	NPM_1265	NLP_2175
ort406	Core	hisB	imidazoleglycerol-phosphate dehydratase	all4390	Ava_3285	Npun_R5509	NPM_6510	NLP_4445
ort407	Shell	hisC	aminotransferase classI	alr3936	Ava_1766	Npun_F5011	NPM_6158	NLP_4473
ort408	Core	hisF	imidazole glycerol phosphate synthase subunit HisF (cyclase)	alr2895	Ava_1007	Npun_R4405	NPM_0670	NLP_1042
ort409	Shell	hisH	glutamine amidotransferase class I	all1368	Ava_4017	Npun_F4990	NPM_3044	NLP_4684
ort410	Core	hisIE	histidine biosynthesis bifunctional protein HisIE	all3263	Ava_4918	Npun_F4098	NPM_4387	NLP_1126
ort411	Core	ho1	heme oxygenase	all1897	Ava_3767	Npun_F0643	NPM_5046	NLP_5319
ort412	Shell	holB	DNA polymerase III delta' subunit	all4705	Ava_1963	Npun_F6434	NPM_5766	NLP_1621
ort413	Core	htpG	heat shock protein HtpG	alr2323	Ava_0141	Npun_F3515	NPM_5363	NLP_2574
ort414	Core	ileS	isoleucyl-tRNA synthetase	alr1073	Ava_3774	Npun_F1478	NPM_4337	NLP_1693
ort415	Core	ilvB	acetolactate synthase	all4613	Ava_2757	Npun_R1735	NPM_4003	NLP_2228
ort416	Core	ilvC	ketol-acid reductoisomerase	all2315	Ava_0133	Npun_F3618	NPM_6034	NLP_0245
ort417	Core	ilvN	acetolactate synthase small subunit	alr4627	Ava_2035	Npun_F1890	NPM_3087	NLP_0905
ort418	Shell	infA	translation initiation factor IF-1	asl4195	Ava_0711	Npun_R4370	NPM_1356	NLP_2117
ort419	Core	infB	translation initiation factor IF-2	alr3832	Ava_1867	Npun_R5773	NPM_0968	NLP_1445
ort420	Core	infC	translation initiation factor IF-3	all4623	Ava_2038	Npun_F6393	NPM_5703	NLP_5045
ort421	Shell	ispD	putative 2C-methyl-D-erythritol 4-phosphate cytidylyltransferase	all5167	Ava_2414	Npun_F5020	NPM_6335	NLP_4484
ort422	Shell	ispE	putative 4-diphosphocytidyl-2C-methyl-D-erythritol kinase (CMK)	alr3230	Ava_4887	Npun_R4911	NPM_6205	NLP_4351
ort423	Core	kprS	ribose-phosphate pyrophosphokinase	alr4670	Ava_1994	Npun_F2374	NPM_4248	NLP_1638
ort424	Core	lepA	GTP-binding protein LepA	all2508	Ava_0440	Npun_F1552	NPM_3260	NLP_4085
ort425	Core	leuA	2-isopropylmalate synthase	alr4840	Ava_2111	Npun_R4081	NPM_5994	NLP_5690
ort426	Core	leuB	3-isopropylmalate dehydrogenase	alr1313	Ava_2987	Npun_R2802	NPM_6636	NLP_4533
ort427	Shell	leuD	3-isopropylmalate dehydratase small subunit	all1416	Ava_3966	Npun_F0163	NPM_0031	NLP_4141
ort428	Core	leuS	leucyl-tRNA synthetase	alr3283	Ava_4936	Npun_F4156	NPM_2482	NLP_3644
ort429	Core	lipA	lipoic acid synthetase	all1694	Ava_1162	Npun_F0994	NPM_4159	NLP_2016
ort430	Shell	lipB	putative lipoate-protein ligase B	alr3185	Ava_3883	Npun_F2874	NPM_2641	NLP_5295
ort431	Core	lpdA	putative dihydrolipoamide dehydrogenase	alr4745	Ava_1927	Npun_R4179	NPM_5260	NLP_3982
ort432	Core	lpxA	UDP-N-acetylglucosamine acyltransferase	alr2272	Ava_0097	Npun_F2931	NPM_4015	NLP_2354
ort433	Shell	lpxB	lipid-A-disaccharide synthetase	alr2274	Ava_0098	Npun_F2932	NPM_4014	NLP_2355
ort434	Core	lpxC	UDP-3-O-acyl N-acetylglucosamine deacetylase	alr2270	Ava_0095	Npun_F2929	NPM_4017	NLP_2352
ort435	Core	lrtA	light repressed protein A homolog	all3184	Ava_3882	Npun_R2873	NPM_2640	NLP_5296
ort436	Core	lysA	diaminopimelate decarboxylase	all2997	Ava_0912	Npun_F5989	NPM_1200	NLP_5777
ort437	Core	lysC	aspartate kinase	alr3644	Ava_3642	Npun_R4597	NPM_5096	NLP_4035
ort438	Shell	lysS	lysyl-tRNA synthetase	all4071	Ava_3150	Npun_R5202	NPM_6337	NLP_1494
ort439	Core	lytB	LytB protein homolog	all0985	Ava_2949	Npun_R3286	NPM_3383	NLP_0639
ort440	Shell	malQ	putative 4-alpha-glucanotransferase	alr3871	Ava_1822	Npun_F5814	NPM_0769	NLP_1408
ort441	Core	map	putative methionine aminopeptidase	all1019	Ava_3676	Npun_R4996	NPM_6143	NLP_4459
ort442	Shell	menA	1,4-dihydroxy-2-naphthoate (DHNA) octaprenyltransferase	alr0033	Ava_2633	Npun_R6460	NPM_0917	NLP_4376
ort443	Shell	metG	putative methionyl-tRNA synthetase	all0233	Ava_2723	Npun_R0092	NPM_5407	NLP_1346
ort444	Core	metK	S-adenosylmethionine synthetase	alr4124	Ava_0780	Npun_F2753	NPM_0591	NLP_0339
ort445	Shell	miaA	tRNA delta-2-isopentenylpyrophosphate (IPP) transferase	alr5266	Ava_2518	Npun_R6372	NPM_6123	NLP_0357
ort446	Core	miaB	2-methylthioadenine synthetase	alr1312	Ava_3037	Npun_R0775	NPM_5475	NLP_1881
ort447	Shell	minC	possible septum site-determining protein	alr3455	Ava_3477	Npun_F3647	NPM_3697	NLP_4946
ort448	Core	minD	putative septum site-determining protein MinD	alr3456	Ava_3478	Npun_F3648	NPM_3696	NLP_4945
ort449	Core	minE	possible septum site-determining protein MinE	asr3457	Ava_3479	Npun_F3649	NPM_3695	NLP_4944
ort450	Core	moeB	molybdopterin biosynthesis protein	all2906	Ava_0994	Npun_F2020	NPM_2957	NLP_0935
ort451	Shell	mraY	putative phospho-N-acetylmuramoyl-pentapeptide-transferase	all4316	Ava_1267	Npun_F3940	NPM_1534	NLP_3365
ort452	Shell	murB	UDP-N-acetylenolpyruvoylglucosamine reductase	alr5066	Ava_2321	Npun_F0447	NPM_0037	NLP_5210
ort453	Shell	murC	probable UDP-N-acetylmuramate-alanine ligase	alr5065	Ava_2320	Npun_F0446	NPM_0038	NLP_5211
ort454	Shell	murD	UDP-N-acetylmuramoylalanine-D-glutamate ligase	alr4112	Ava_0793	Npun_R4009	NPM_5634	NLP_2676
ort455	Shell	murE	UDP-N-acetylmuramyl-tripeptide synthetase	all1663	Ava_1147	Npun_R2486	NPM_5458	NLP_3238
ort456	Shell	murF	UDP-N-acetylmuramoylalanyl-D-glutamyl-2,6-diaminopimelate-D-alanyl-D-alanyl ligase	all0036	Ava_2637	Npun_F4185	NPM_0842	NLP_3259
ort457	Shell	murG	undecaprenyl-PP-MurNAc-pentapeptide-UDPGlcNAc GlcNAc transferase	alr0477	Ava_2890	Npun_F2411	NPM_0003	NLP_1259
ort458	Shell	murI	putative aspartate and glutamate racemases:glutamate racemase	alr0094	Ava_1467	Npun_F1847	NPM_2912	NLP_4669
ort459	Shell	mutS	putative DNA mismatch repair protein MutS family	all0049	Ava_2651	Npun_F0104	NPM_6252	NLP_1332
ort460	Shell	mutS	putative DNA mismatch repair protein	alr3638	Ava_3186	Npun_R3761	NPM_6436	NLP_4319
ort461	Core	nadA	quinolinate synthetase A protein	all4673	Ava_1991	Npun_R6452	NPM_0927	NLP_4385
ort462	Shell	nadB	putative L-aspartate oxidase	alr1217	Ava_0636	Npun_F4510	NPM_1068	NLP_1770
ort463	Shell	nadC	nicotinate-nucleotide pyrophosphorylase:quinolinate phosphoriobsyltransferase	all2091	Ava_3136	Npun_F5252	NPM_3858	NLP_0510
ort464	Shell	nadE	putative glutamine dependent NAD(+) synthetase	alr2485	Ava_0417	Npun_F5712	NPM_0728	NLP_5027
ort465	Core	nblS	two-component sensor histidine kinase	alr3511	Ava_3226	Npun_R3716	NPM_5445	NLP_4247
ort466	Core	ndhA	NADH dehydrogenase I chain 1	alr0223	Ava_2714	Npun_R5626	NPM_1141	NLP_2060
ort467	Core	ndhB	NADH dehydrogenase I chain 2	all4883	Ava_2153	Npun_R3838	NPM_6491	NLP_3468
ort468	Core	ndhC	NADH dehydrogenase I chain 3	all3842	Ava_1858	Npun_R5548	NPM_3983	NLP_4314
ort469	Core	ndhD	NADH dehydrogenase I chain 4	alr3957	Ava_1745	Npun_R6182	NPM_6262	NLP_2743
ort470	Core	ndhE	NADH dehydrogenase I chain 4L or K	alr0226	Ava_2717	Npun_R5622	NPM_1144	NLP_2057
ort471	Core	ndhF	NADH dehydrogenase I chain 5	alr3956	Ava_1746	Npun_R6185	NPM_6267	NLP_2736
ort472	Core	ndhG	NADH dehydrogenase I chain 6	alr0225	Ava_2716	Npun_R5623	NPM_1143	NLP_2058
ort473	Core	ndhI	NADH dehydrogenase I chain I	alr0224	Ava_2715	Npun_R5624*	NPM_1142	NLP_2059
ort474	Core	ndhJ	NADH dehydrogenase I chain J	all3840	Ava_1860	Npun_R5546	NPM_3985	NLP_4316
ort475	Core	ntcA	global nitrogen regulatory protein, Crp family transcriptional regulator	alr4392	Ava_3283	Npun_F5511	NPM_6508	NLP_4447
ort476	Core	nusA	N utilization substance protein A	alr3829	Ava_1870	Npun_R5775	NPM_0971	NLP_1442
ort477	Core	nusG	transcription antitermination protein NusG	alr5299	Ava_2551	Npun_F5850	NPM_3671	NLP_0433
ort478	Core	pabA	para-aminobenzoate synthase component II	all0269	Ava_2780	Npun_F1347	NPM_3500	NLP_0213
ort479	Shell	panB	putative ketopantoate hydroxymethyltransferase	all1522	Ava_3909	Npun_R4193	NPM_0849	NLP_0538
ort480	Shell	panC	putative bifunctional pantothenate synthetase/cytidylaten kinase	alr2936	Ava_0964	Npun_R6492	NPM_5320	NLP_2334
ort481	Core	pcr/por	light dependent protochlorophyllide oxido-reductase	all1743	Ava_0294	Npun_R2763	NPM_0598	NLP_3796
ort482	Shell	pcyA	ferredoxin-dependent biliverdin reductase	alr3707	Ava_3585	Npun_R5577	NPM_6657	NLP_0546
ort483	Core	pdhA	pyruvate dehydrogenase E1 alpha subunit	alr2708	Ava_4276	Npun_F5580	NPM_4502	NLP_5927
ort484	Shell	pdxA	putative pyridoxal phosphate biosynthetic protein PdxA	alr4755	Ava_1918	Npun_F4164	NPM_5238	NLP_3653
ort485	Shell	pdxJ	pyridoxal phosphate biosynthetic protein PdxJ	all0218	Ava_2709	Npun_R3775	NPM_3220	NLP_4193
ort486	Shell	petA	apocytochrome f	all2452	Ava_0384	Npun_R0131	NPM_5280	NLP_5483
ort487	Core	petB	apocytochrome b6	alr3421	Ava_3441	Npun_F0310	NPM_0221	NLP_3696
ort488	Shell	petC	cytochrome b6f complex subunit (Rieske iron-sulfur protein)	all2453	Ava_0385	Npun_R0132	NPM_5279	NLP_5482
ort489	Core	petD	cytochrome b6f complex subunit 4	alr3422	Ava_3442	Npun_F0311	NPM_0220	NLP_3697
ort490	Core	petF2	ferredoxin	all2919	Ava_0981	Npun_F1157	NPM_0242	NLP_4092
ort491	Core	petG	cytochrome b6f complex subunit 5	asr1366	Ava_4019	Not annotated	NPM_3042	NLP_4682
ort492	Core	petH	ferredoxin-NADP reductase (FNR)	all4121	Ava_0782	Npun_R2751	NPM_0589	NLP_0341
ort493	Shell	pgi	glucose-6-phosphate isomerase	alr1050	Ava_3708	Npun_F3925	NPM_1544	NLP_3377
ort494	Shell	cbbK/pgk	phosphoglycerate kinase	all4131	Ava_0772	Npun_F5938	NPM_2649	NLP_5889
ort495	Core	pgmI	phosphoglycerate mutase, co-factor-independent (iPGM)	all4182	Ava_0723	Npun_R4351	NPM_1337	NLP_2136
ort496	Shell	pgsA	CDP-diacylglycerol-glycerol-3-phosphate 3-phosphatidyltransferase	all4063	Ava_1643	Npun_R2550	NPM_0805	NLP_0672
ort497	Core	pheA	chorismate mutase-prephenate dehydratase	alr4334	Ava_1284	Npun_R3887	NPM_1584	NLP_3415
ort498	Core	pheS	phenylalanyl-tRNA synthetase	all4845	Ava_2115	Npun_R0940	NPM_3419	NLP_5681
ort499	Shell	pheT	phenylalanyl-tRNA synthetase beta subunit	alr4958	Ava_2221	Npun_F1087	NPM_5536	NLP_5612
ort500	Core	phoH	PhoH-like phosphate starvation-inducible protein	alr1956	Ava_4354	Npun_F2860	NPM_5345	NLP_2568
ort501	Shell	plsC	putative 1-acyl-sn-glycerol-3-phosphate acyltransferase	alr0241	Ava_2731	Npun_F0101	NPM_6249	NLP_1335
ort502	Core	plsX	fatty acid/phospholipid synthesis protein PlsX	alr0238	Ava_2728	Npun_F0098	NPM_6243	NLP_1339
ort503	Core	pnp	polyribonucleotide nucleotidyltransferase	all4396	Ava_3279	Npun_R3625	NPM_5022	NLP_4963
ort504	Core	polA	DNA polymerase I	alr1254	Ava_0581	Npun_F6197	NPM_6279	NLP_2725
ort505	Core	ppa	inorganic pyrophosphatase	all3570	Ava_3548	Npun_F2553	NPM_0809	NLP_0676
ort506	Core	ppc	phosphoenolpyruvate carboxylase	all4861	Ava_2134	Npun_F5459	NPM_6556	NLP_4402
ort507	Shell	ppk	putative polyphosphate kinase	alr3593	Ava_3165	Npun_F5758	NPM_6173	NLP_1466
ort508	Shell	ppx	putative exopolyphosphatase	all3552	Ava_3530	Npun_R4665	NPM_3111	NLP_4863
ort509	Core	prfB	peptide chain release factor RF-2	all0273	Ava_2784	Npun_F1343	NPM_3504	NLP_0217
ort510	Core	prfC	peptide chain release factor RF-3	all4379	Ava_3298	Npun_R3846	NPM_6428	NLP_3458
ort511	Shell	priA	primosomal protein N' (replication factor Y)	all4248	Ava_1197	Npun_R0306	NPM_3176	NLP_1165
ort512	Shell	prmA	putative methyltransferase for ribosomal protein L11	alr1891	Ava_3760	Npun_R5217	NPM_4921	NLP_4972
ort513	Shell	proB	putative glutamate 5-kinase	alr3103	Ava_3807	Npun_F0328	NPM_0205	NLP_3712
ort514	Shell	proC	putative pyrroline-5-carboxylate reductase	alr0488	Ava_2901	Npun_R1697	NPM_4541	NLP_3927
ort515	Shell	proS	prolyl-tRNA synthetase	alr5053	Ava_2311	Npun_F0436	NPM_0047	NLP_5221
ort516	Core	psaA	photosystem I P700 chlorophyll a apoprotein subunit Ia (PsaA)	alr5154	Ava_2405	Npun_F3818	NPM_6467	NLP_3489
ort517	Core	psaB	photosystem I P700 chlorophyll a apoprotein subunit Ib (PsaB)	alr5155	Ava_2406	Npun_F3819	NPM_6468	NLP_3488
ort518	Core	psaC	photosystem I iron-sulfur center subunit	asr3463	Ava_3484	Npun_F5213	NPM_6009	NLP_4232
ort519	Core	psaD	photosystem I reaction center subunit II	all0329	Ava_4722	Npun_R5148	NPM_0292	NLP_0968
ort520	Core	psaE	photosystem I subunit IV	asr4319	Ava_1270	Npun_R3937	NPM_1531	NLP_3368
ort521	Core	psbB	photosystem II chlorophyll-binding protein CP47	all0138	Ava_1507	Npun_R2471	NPM_2827	NLP_4178
ort522	Core	psbC	photosystem II chlorophyll-binding protein CP43	alr4291	Ava_1243	Npun_R3636	NPM_5028	NLP_4958
ort523	Core	psbE	cytochrome b559 alpha chain	asr3845	Ava_1855	Npun_F5551	NPM_3980	NLP_4311
ort524	Core	psbF	cytochrome b559 beta chain	asr3846	Ava_1854	Npun_F5552	NPM_3979	NLP_4310
ort525	Core	psbH	photosystem II 10 kDa phosphoprotein	asl0846	Ava_4450	Npun_F4315	NPM_0564	NLP_1029
ort526	Core	psbJ	putative photosystem II reaction center J protein	asr3848	Ava_1852	Npun_F5554	NPM_3977	NLP_4308
ort527	Shell	psbK	photosystem II 4 Kda protein PsbK precursor	asl0885	Ava_4488	Npun_F0276	NPM_3144	NLP_4277
ort528	Shell	psbL	photosystem II reaction center L protein (psII 5 Kd protein)	asr3847	Ava_1853	Npun_F5553	NPM_3978	NLP_4309
ort529	Core	psbN	photosystem II reaction centre N protein	asr0847	Ava_4451	Npun_R4314	NPM_0563	NLP_1028
ort530	Shell	psbO	photosystem II manganese-stabilizing polypeptide	all3854	Ava_1843	Npun_F4810	NPM_5931	NLP_1234
ort531	Shell	pth	putative peptidyl-tRNA hydrolase (PTH)	all0844	Ava_4448	Npun_F4317	NPM_0566	NLP_1033
ort532	Core	purA	adenylosuccinate synthetase	alr4784	Ava_2053	Npun_F0612	NPM_2579	NLP_2669
ort533	Core	purB	fumarate lyase:adenylosuccinate lyase	alr3395	Ava_3410	Npun_R2512	NPM_4980	NLP_0189
ort534	Shell	purC	SAICAR synthetase	alr2268	Ava_0093	Npun_F2927	NPM_4019	NLP_2350
ort535	Shell	purD	phosphoribosylglycinamide synthetase	alr3510	Ava_3227	Npun_F2438	NPM_5444	NLP_4244
ort536	Core	purE	phosphoribosylaminoimidazole carboxylase	alr0989	Ava_2953	Npun_R5266	NPM_2763	NLP_0497
ort537	Shell	purF	glutamine amidotransferase class-II:phosphoribosyl transferase	all3651	Ava_3637	Npun_F0881	NPM_6398	NLP_1495
ort538	Shell	purK	phosphoribosylaminoimidazole carboxylase	alr2742	Ava_4308	Npun_R4072	NPM_6651	NLP_2851
ort539	Core	purL	phosphoribosylformylglycinamidine synthetase II	all3652	Ava_3636	Npun_F0880	NPM_6397	NLP_1496
ort540	Shell	purM	phosphoribosyl formylglycinamidine cyclo-ligase	alr3525	Ava_3213	Npun_R6489	NPM_5324	NLP_2331
ort541	Shell	purN	phosphoribosylglycinamide formyltransferase	all0788	Ava_0564	Npun_F3274	NPM_3766	NLP_5818
ort542	Shell	purQ	phosphoribosylformylglycinamidine synthase	alr2475	Ava_0407	Npun_F6583	NPM_5114	NLP_4116
ort543	Core	murA	UDP-N-glucosamine 1-carboxyvinyltransferase	all0174	Ava_1435	Npun_R5719	NPM_4205	NLP_0504
ort544	Core	pykF	pyruvate kinase	all4008	Ava_1694	Npun_F4277	NPM_6604	NLP_5123
ort545	Shell	pyrB	aspartate carbamoyltransferase	all1681	Ava_1174	Npun_F5181	NPM_1482	NLP_3104
ort546	Shell	pyrD	dihydroorotate dehydrogenase	all4272	Ava_1222	Npun_F0913	NPM_3542	NLP_5699
ort547	Shell	pyrE	orotate phosphoribosyltransferase	alr5099	Ava_2358	Npun_F4479	NPM_1101	NLP_1800
ort548	Shell	pyrF	orotidine 5'-phosphate decarboxylase	alr2983	Ava_0924	Npun_R3868	NPM_1605	NLP_3434
ort549	Core	pyrG	glutamine amidotransferase class-I:CTP synthase	alr5000	Ava_2267	Npun_F6033	NPM_2615	NLP_0871
ort550	Core	pyrR	possible pyrimidine operon regulatory protein PyrR	alr2083	Ava_3128	Npun_F2899	NPM_5999	NLP_5820
ort551	Shell	queA	queuosine biosynthesis protein	alr1798	Ava_4802	Npun_R6027	NPM_2625	NLP_0863
ort552	Shell	radA	putative DNA repair protein RadA	alr3823	Ava_1877	Npun_R5787	NPM_0979	NLP_1430
ort553	Core	cbbL/rbcL	ribulose bisphosphate carboxylase large chain	alr1524	Ava_3907	Npun_F4195	NPM_0851	NLP_0540
ort554	Core	rbcR	putative Rubisco transcriptional regulator	all3953	Ava_1749	Npun_F6188	NPM_6270	NLP_2733
ort555	Shell	cbbS/rbcS	ribulose bisphosphate carboxylase small chain	alr1526	Ava_3905	Npun_F4197	NPM_0853	NLP_0542
ort556	Core	recA	RecA bacterial DNA recombination protein	all3272	Ava_4925	Npun_F2914	NPM_6234	NLP_1822
ort557	Shell	recF	putative DNA repair and genetic recombination protein RecF	all3374	Ava_3391	Npun_R6169	NPM_4340	NLP_2764
ort558	Shell	recG	ATP-dependent DNA helicase	all4789	Ava_2058	Npun_R5567	NPM_3960	NLP_0557
ort559	Shell	recN	putative DNA repair protein	alr4961	Ava_2236	Npun_R4676	NPM_0418	NLP_1306
ort560	Core	recR	RecR protein	alr4977	Ava_2253	Npun_F4120	NPM_2886	NLP_5259
ort561	Core	ribA	possible GTP cyclohydrolase II	all3536	Ava_3515	Npun_R3506	NPM_5374	NLP_1376
ort562	Shell	ribD	riboflavin biosynthesis protein	all0082	Ava_1457	Npun_F0008	NPM_4648	NLP_5078
ort563	Core	ribE	putative riboflavin synthase alpha chain	all5258	Ava_1416	Npun_R0059	NPM_1257	NLP_2167
ort564	Shell	ribF	putative riboflavin kinase/FAD synthase	alr4848	Ava_2118	Npun_F0943	NPM_3416	NLP_5678
ort565	Core	ribH	putative 6,7-dimethyl-8-ribityllumazine synthase or riboflavin synthase	alr3993	Ava_1704	Npun_R0283	NPM_3151	NLP_4284
ort566	Shell	rimM	possible 16S rRNA processing protein RimM	alr2812	Ava_1091	Npun_F1948	NPM_4326	NLP_0831
ort567	Core	rluD	putative pseudouridylate synthase specific to ribosomal large subunit	alr0522	Ava_2924	Npun_R3812	NPM_6460	NLP_3497
ort568	Shell	rnd	putative ribonuclease D	all3791	Ava_1914	Npun_R4168	NPM_5231	NLP_3656
ort569	Core	rne	ribonuclease E	alr4331	Ava_1281	Npun_R3890	NPM_1581	NLP_3412
ort570	Shell	rnhB	ribonuclease HII	alr4332	Ava_1282	Npun_R3889	NPM_1582	NLP_3413
ort571	Core	rpaA	two-component response regulator	all0129	Ava_1498	Npun_F3659	NPM_5733	NLP_0860
ort572	Core	rpaB	two-component response regulator	all3822	Ava_1878	Npun_F5788	NPM_0978	NLP_1429
ort573	Core	cbbE/rpe/ppe	ribulose-5-phosphate 3-epimerase	alr0782	Ava_4675	Npun_F1541	NPM_5206	NLP_5075
ort574	Shell	cbbI/rpiA/ppi	putative ribose 5-phosphate isomerase A	all0888	Ava_4491	Npun_R1123	NPM_4445	NLP_4848
ort575	Core	rpl10	50S ribosomal protein L10	alr5302	Ava_2554	Npun_F5853	NPM_3674	NLP_0436
ort576	Core	rpl11	50S ribosomal protein L11	alr5300	Ava_2552	Npun_F5851	NPM_3672	NLP_0434
ort577	Core	rpl12	50S ribosomal protein L7/L12	alr5303	Ava_2555	Npun_F5854	NPM_3675	NLP_0437
ort578	Core	rpl13	50S ribosomal protein L13	all4188	Ava_0718	Npun_R4363	NPM_1348	NLP_2124
ort579	Core	rpl15	50S ribosomal protein L15	all4198	Ava_0708	Npun_R4373	NPM_1359	NLP_2114
ort580	Core	rpl16	50S ribosomal protein L16	all4208	Ava_0698	Npun_R4383	NPM_1369	NLP_2104
ort581	Core	rpl17	50S ribosomal protein L17	all4190	Ava_0716	Npun_R4365	NPM_1350	NLP_2122
ort582	Core	rpl18	50S ribosomal protein L18	all4200	Ava_0706	Npun_R4375	NPM_1361	NLP_2112
ort583	Core	rpl19	possible 50S ribosomal protein L19	alr5297	Ava_2549	Npun_F5848	NPM_3669	NLP_0431
ort584	Core	rpl2	50S ribosomal protein L2	all4212	Ava_0694	Npun_R4387	NPM_1373	NLP_2100
ort585	Core	rpl20	50S ribosomal protein L20	alr3428	Ava_3448	Npun_R4937	NPM_6687	NLP_4324
ort586	Core	rpl21	50S ribosomal protein L21	all0147	Ava_1516	Npun_R6114	NPM_5782	NLP_1898
ort587	Core	rpl22	50S ribosomal protein L22	all4210	Ava_0696	Npun_R4385	NPM_1371	NLP_2102
ort588	Core	rpl23	50S ribosomal protein L23	all4213	Ava_0693	Npun_R4388	NPM_1374	NLP_2099
ort589	Core	rpl24	50S ribosomal protein L24	asl4204	Ava_0702	Npun_R4379	NPM_1365	NLP_2108
ort590	Core	rpl27	50S ribosomal protein L27	asl0146	Ava_1515	Npun_R6113	NPM_5781	NLP_1897
ort591	Core	rpl28	50S ribosomal protein L28	asl2630	Ava_0142	Npun_BR124	NPM_5362	NLP_2573
ort592	Shell	rpl29	50S ribosomal protein L29	asl4207	Ava_0699	Npun_R4382	NPM_1368	NLP_2105
ort593	Core	rpl3	50S ribosomal protein L3	all4215	Ava_0691	Npun_R4390	NPM_1376	NLP_2097
ort594	Core	rpl32	50S ribosomal protein L32	asl3674	Ava_3613	Npun_R0842	NPM_1505	NLP_1531
ort595	Core	rpl33	50S ribosomal protein L33	asl4452	Ava_1320	Npun_R4941	NPM_6692	NLP_5794
ort596	Core	rpl35	50S ribosomal protein L35	asr3427	Ava_3447	Npun_R4938	NPM_6688	NLP_4325
ort597	Core	rpl4	50S ribosomal protein L4	all4214	Ava_0692	Npun_R4389	NPM_1375	NLP_2098
ort598	Core	rpl5	50S ribosomal protein L5	all4203	Ava_0703	Npun_R4378	NPM_1364	NLP_2109
ort599	Core	rpl6	50S ribosomal protein L6	all4201	Ava_0705	Npun_R4376	NPM_1362	NLP_2111
ort600	Shell	rpl9	50S ribosomal protein L9	all0579	Ava_0329	Npun_F2830	NPM_0998	NLP_1702
ort601	Core	rplN	50S ribosomal protein L14	all4205	Ava_0701	Npun_R4380	NPM_1366	NLP_2107
ort602	Core	rpoA	RNA polymerase alpha subunit	all4191	Ava_0715	Npun_R4366	NPM_1351	NLP_2121
ort603	Core	rpoB	DNA-directed RNA polymerase beta chain	alr1594	Ava_4207	Npun_F4985	NPM_3052	NLP_5751
ort604	Core	rpoC2	RNA polymerase beta' subunit	alr1596	Ava_4209	Npun_F4987	NPM_3050	NLP_5753
ort605	Core	rpoZ	putative DNA-directed RNA polymerase (omega chain)	asr4648	Ava_2015	Npun_R6071	NPM_3608	NLP_0583
ort606	Core	rps10	30S ribosomal protein S10	all4336	Ava_1286	Npun_F3885	NPM_1586	NLP_3417
ort607	Core	rps11	30S ribosomal protein S11	all4192	Ava_0714	Npun_R4367	NPM_1352	NLP_2120
ort608	Core	rps12	30S ribosomal protein S12	all4340	Ava_1290	Npun_F3881	NPM_1590	NLP_3421
ort609	Core	rps13	30S ribosomal protein S13	all4193	Ava_0713	Npun_R4368	NPM_1353	NLP_2119
ort610	Core	rps14	30S ribosomal protein S14	all3969	Ava_1732	Npun_F4037	NPM_5671	NLP_5422
ort611	Core	rps15	30S ribosomal protein S15	asl0749	Ava_4651	Npun_F0723	NPM_4932	NLP_1629
ort612	Core	rps17	30S ribosomal protein S17	asl4206	Ava_0700	Npun_R4381	NPM_1367	NLP_2106
ort613	Core	rps18	30S ribosomal protein S18	asl4451	Ava_1321	Npun_R4940	NPM_6691	NLP_5795
ort614	Core	rps19	30S ribosomal protein S19	asl4211	Ava_0695	Npun_R4386	NPM_1372	NLP_2101
ort615	Core	rps1	30S ribosomal protein S1, homolog A	all0136	Ava_1505	Npun_R2469	NPM_2829	NLP_4180
ort616	Core	rps2	30S ribosomal protein S2	all4792	Ava_2061	Npun_R5570	NPM_3957	NLP_0554
ort617	Core	rps3	30S ribosomal protein S3	all4209	Ava_0697	Npun_R4384	NPM_1370	NLP_2103
ort618	Core	rps6	30S ribosomal protein S6	all4802	Ava_2072	Npun_F5559	NPM_3971	NLP_4302
ort619	Core	rps7	30S ribosomal protein S7	all4339	Ava_1289	Npun_F3882	NPM_1589	NLP_3420
ort620	Core	rps8	30S ribosomal protein S8	all4202	Ava_0704	Npun_R4377	NPM_1363	NLP_2110
ort621	Shell	rpsD	30S ribosomal protein S4	alr2737	Ava_4303	Npun_R1720	NPM_3992	NLP_3282
ort622	Core	rpsE	30S ribosomal protein S5	all4199	Ava_0707	Npun_R4374	NPM_1360	NLP_2113
ort623	Core	rpsT	30S ribosomal protein S20	asr1592	Ava_4205	Npun_F4983	NPM_3054	NLP_5749
ort624	Core	rrf	ribosome recycling factor protein Rrf	alr1208	Ava_0629	Npun_F6137	NPM_4604	NLP_1484
ort625	Shell	rsuA	putative pseudouridylate synthase specific to ribosomal small subunit	all3873	Ava_1820	Npun_R5816	NPM_0767	NLP_1406
ort626	Core	rub	probable rubredoxin	alr3843	Ava_1857	Npun_F5549	NPM_3982	NLP_4313
ort627	Shell	ruvB	Holliday junction DNA helicase RuvB	all2894	Ava_1008	Npun_F4406	NPM_0669	NLP_1043
ort628	Core	ruvC	Holliday junction resolvase RuvC	all2297	Ava_0115	Npun_R5350	NPM_2743	NLP_4794
ort629	Core	sds	polyprenyl synthetase, solanesyl diphosphate synthase	alr0096	Ava_1469	Npun_R1834	NPM_2910	NLP_4671
ort630	Core	secA	preprotein translocase SecA subunit	alr4851	Ava_2124	Npun_F0949	NPM_3413	NLP_5674
ort631	Core	secD	preprotein translocase subunit	all0121	Ava_1490	Npun_F3850	NPM_6422	NLP_3453
ort632	Shell	secF	preprotein translocase subunit	all0120	Ava_1489	Npun_F3851	NPM_6421	NLP_3452
ort633	Core	secY	preprotein translocase SecY subunit	all4197	Ava_0709	Npun_R4372	NPM_1358	NLP_2115
ort634	Core	serA	putative D-3-phosphoglycerate dehydrogenase (PGDH)	alr1890	Ava_3759	Npun_R5218	NPM_4922	NLP_4971
ort635	Core	serS	putative seryl-tRNA synthetase	all3976	Ava_1724	Npun_F4034	NPM_5674	NLP_5425
ort636	Core	sigA	putative principal RNA polymerase sigma factor	all5263	Ava_1410	Npun_F6374	NPM_6125	NLP_0360
ort637	Core	sir	ferredoxin-sulfite reductase	alr1348	Ava_5043	Npun_F0818	NPM_6183	NLP_1565
ort638	Core	smpB	tmRNA binding protein SmpB	alr5070	Ava_2325	Npun_F0451	NPM_0033	NLP_5206
ort639	Core	spoT	guanosine-3',5'-bis(diphosphate) 3'-diphosphatase, (ppGpp)ase	all1549	Ava_4989	Npun_F5595	NPM_4487	NLP_3898
ort640	Shell	spoU	tRNA/rRNA methyltransferase (SpoU)	alr0175	Ava_1436	Npun_F5720	NPM_4204	NLP_0505
ort641	Core	ssb	single-stranded DNA-binding protein	alr0088	Ava_1462	Npun_F1842	NPM_2917	NLP_4664
ort642	Core	surE	survival protein SurE	alr4846	Ava_2116	Npun_F0941	NPM_3418	NLP_5680
ort643	Core	tal	transaldolase	all2563	Ava_0493	Npun_R0029	NPM_1646	NLP_1027
ort644	Core	tgt	tRNA-guanine transglycosylase	alr1885	Ava_3755	Npun_F0275	NPM_3143	NLP_4276
ort645	Core	thiC	thiamin biosynthesis protein	all0982	Ava_0357	Npun_R3700	NPM_6704	NLP_2887
ort646	Shell	thiE	thiamine monophosphate synthase (TMP)	alr1343	Ava_5047	Npun_R3982	NPM_4585	NLP_3324
ort647	Core	thiG	thiamin biosynthesis protein	all3519	Ava_3219	Npun_R4062	NPM_6096	NLP_3819
ort648	Shell	thiL	putative thiamine monophosphate kinase	alr5061	Ava_2317	Npun_F0443	NPM_0041	NLP_5214
ort649	Shell	thrA	homoserine dehydrogenase	all4120	Ava_0783	Npun_R2750	NPM_0588	NLP_0342
ort650	Core	thrB	putative homoserine kinase	alr0346	Ava_2794	Npun_R2297	NPM_4035	NLP_5363
ort651	Core	thrC	threonine synthase	all2072	Ava_3117	Npun_F0743	NPM_5486	NLP_6031
ort652	Core	cbbT/tktA	transketolase	alr3344	Ava_3645	Npun_R4557	NPM_1280	NLP_2191
ort653	Shell	topA	prokaryotic DNA topoisomerase	alr2780	Ava_0030	Npun_R4571	NPM_3432	NLP_4344
ort654	Core	cbbJ/tpiA	triosephosphate isomerase	alr4385	Ava_3290	Npun_R4322	NPM_0569	NLP_1038
ort655	Shell	tpx	thioredoxin peroxidase	alr4641	Ava_2024	Npun_F6082	NPM_5800	NLP_0572
ort656	Core	trpB	tryptophan synthase beta subunit	all3794	Ava_1911	Npun_R4173	NPM_5226	NLP_3661
ort657	Core	trpC	indole-3-glycerol phosphate synthase	alr4746	Ava_1926	Npun_R4178	NPM_5259	NLP_3981
ort658	Shell	trpE	anthranilate synthase component I and chorismate binding enzyme	all0328	Ava_4721	Npun_R5147	NPM_0291	NLP_0969
ort659	Shell	trpF	phosphoribosylanthranilate isomerase	all5288	Ava_2538	Npun_F1706	NPM_4529	NLP_3919
ort660	Core	trpS	tryptophanyl-tRNA synthetase	all1269	Ava_2993	Npun_R5070	NPM_2698	NLP_0446
ort661	Shell	truA	tRNA pseudouridine synthase A	all4189	Ava_0717	Npun_R4364	NPM_1349	NLP_2123
ort662	Shell	truB	putative tRNA pseudouridine 55 synthase	alr1543	Ava_4983	Npun_F1187	NPM_3198	NLP_0391
ort663	Core	trxA	thioredoxin	alr0052	Ava_2654	Npun_R5587	NPM_4495	NLP_5922
ort664	Core	tsf	putative elongation factor EF-Ts	all4791	Ava_2060	Npun_R5569	NPM_3958	NLP_0555
ort665	Core	tufA	elongation factor EF-Tu	all4337	Ava_1287	Npun_F3884	NPM_1587	NLP_3418
ort666	Shell	txlA	thioredoxin-like protein TxlA	alr0570	Ava_0338	Npun_F0195	NPM_4373	NLP_1972
ort667	Core	typA	tyrosine binding protein	all4140	Ava_0763	Npun_F0974	NPM_4460	NLP_6008
ort668	Shell	tyrA	chorismate mutase	all4012	Ava_1690	Npun_F4272	NPM_6568	NLP_2508
ort669	Core	tyrS	tyrosyl-tRNA synthetase	alr2982	Ava_0925	Npun_R3869	NPM_1604	NLP_3433
ort670	Shell	ubiA	probable 4-hydroxybenzoate-octaprenyltransferase	alr3553	Ava_3531	Npun_F4666	NPM_3110	NLP_4864
ort671	Shell	uppS	undecaprenyl pyrophosphate synthetase (UPPS)	all2995	Ava_0914	Npun_F5991	NPM_1202	NLP_5779
ort672	Core	uvrA	excinuclease ABC subunit A	alr3716	Ava_3591	Npun_F6100	NPM_6724	NLP_5837
ort673	Core	uvrB	excinuclease ABC subunit B	all1132	Ava_4680	Npun_R0467	NPM_0953	NLP_5190
ort674	Core	uvrC	Excinuclease ABC subunit C (UvrC)	alr2728	Ava_4295	Npun_R3957	NPM_4560	NLP_3346
ort675	Core	valS	valyl-tRNA synthetase	all1318	Ava_2982	Npun_R4682	NPM_0411	NLP_1300
ort676	Shell	ycf34	conserved hypothetical protein	asr3137	Ava_3834	Npun_R4458	NPM_5415	NLP_0120
ort677	Shell	ycf39	putative chaperon-like protein for quinone binding in photosystem I	all4752	Ava_1920	Npun_R4162	NPM_5240	NLP_3651
ort678	Shell	ycf4	photosystem I assembly protein (Ycf4 family)	all4289	Ava_1241	Npun_F3638	NPM_5030	NLP_4956
ort679	Shell	ycf44	putative c-type cytochrome biogenesis protein Ccs1	alr3123	Ava_3824	Npun_R5677	NPM_2972	NLP_0081
ort680	Shell	yvoC	putative prolipoprotein diacylglyceryl transferase	all4699	Ava_1967	Npun_F3951	NPM_4553	NLP_3353
ort681	Shell	zam	putative acetazolamide conferring resistance protein Zam	alr1240	Ava_0549	Npun_F6222	NPM_6307	NLP_4604
ort682	Core	zwf	glucose-6-phosphate dehydrogenase	all4019	Ava_1682	Npun_F4025	NPM_5584	NLP_3051
