# Supplementary material for: Distinctive characters of Nostoc genomes in cyanolichens
Source: BMC Genomics. 2018 Jun 5;19:434. doi: 10.1186/s12864-018-4743-5 (PMC5987646; doi:10.1186/s12864-018-4743-5)
Supplement: Supplementary file 6 — Orthologous groups enriched in different clades. (XLS 756 kb) [file 12864_2018_4743_MOESM6_ESM.xls]

## Sheet: Nostoc_II clade_sister_clade
Supplementary Table 4. Orthogous groups enriched in different clades.
A. Orthologous groups enriched in Nostoc II clade and Sister clade
Group	Product	Nostoc sp. N6	Nostoc sp. 210A	Nostoc sp. 213	Nostoc sp. 232	Nostoc sp. ‘L. pulmonaria’	Nostoc sp. ‘P. malacea’	Nostoc punctiforme PCC 73102	Nostoc sp. KVJ20	Nostoc sp. Moss2	Nostoc flagelliforme CCNUN1	Nostoc calcicola FACHB 389	Nostoc sp. Moss3	Nostoc sp. Moss4	Nostoc linckia NIES-25	Nostoc linckia z1	Nostoc linckia z2	Nostoc linckia z3	Nostoc linckia z4	Nostoc linckia z6	Nostoc linckia z7	Nostoc linckia z8	Nostoc linckia z9	Nostoc linckia z13	Nostoc linckia z14	Nostoc linckia z15	Nostoc linckia z16	Nostoc linckia z18	Aulosira laxa NIES-50	Calothrix brevissima NIES-22	Calothrix sp. NIES-2098	Calothrix sp. NIES-2100	Calothrix sp. PCC 7507	Fortiea contorta PCC 7126	Fremyella diplosiphon NIES-3275	Nostoc carneum NIES-2107	Nostoc sp. 106C	Nostoc sp. RF31Y	Nostoc sp. T09	Tolypothrix sp. PCC 7601	Tolypothrix tenuis PCC 7101	Occurence in Nostoc I clade
group_3950	prevent-host-death protein	NPM_0064		OYD99435	OYE02048	NLP_2929	PHM07513	ACC81259	ODH01603	2631156089	AUB38863		2634119953	2631171683	BAY76052	PHJ57881	PHJ56902	PHJ60530	PHJ78911	PHJ80400	PHJ88136	PHK02007	PHK06143	PHK13302	PHK12897	PHK30150	PHK39557	PHK28290	BAZ75128	BAY66218		BAY26582	AFY30583		BAY90726	BAY29829			OUL34950	EKF04445	BAZ00949	2
group_328	YcfA-like protein	NPM_0072	OYD94846	OYD99441	OYE05246		PHM08145	ACC81908	ODH01600	2631156096	AUB38354	OKH29535	2634119464	2631177022	BAY74279	PHJ67883	PHJ77521	PHJ72823	PHJ86403	PHJ91175	PHJ99087	PHK07396	PHK05390	PHK20143	PHK18835	PHK29630	PHK46314	PHK37841	BAZ73449	BAY65253	BAY09248	BAY22144	AFY30637			BAY31255	OUL20660	OUL30876	OUL37393		BAY98117	8
group_4007	NADPH:quinone reductase	NPM_0075	OYD94849	OYD99445			PHM10324		ODH01570	2631156100	AUB39503		2634122021	2631177027	BAY74284	PHJ66683	PHJ65394	PHJ67085	PHJ81636	PHJ89969	PHJ95216	PHJ98700	PHK07360	PHK21378	PHK16330	PHK34131	PHK44903	PHK35216		BAY66216	BAY10271	BAY26580	AFY30588	KB235931_197	BAY90735	BAY29822	OUL35003	OUL21639	OUL34952	EKF04435		2
group_3504	globin	NPM_0107	OYD94858	OYD99450	OYE02502	NLP_4764	PHM10335	ACC79195	ODH01576	2631156108	AUB39515	OKH32884	2634115804	2631177032	BAY74291	PHJ60689	PHJ71450	PHJ62199	PHJ80115	PHJ83758	PHJ97306	PHK03722	PHK10053	PHK25861	PHK20585	PHK40559	PHK46721	PHK34233	BAZ75159	BAY66203	BAY10199	BAY23679	AFY30593	KB235931_203	BAY90764	BAY29784	OUL35008	OUL21644	OUL34643	EKF04400	BAZ00918	5
group_3874	hypothetical protein	NPM_0124	OYD93804	OYD99458	OYE02497	NLP_4748	PHM10738					OKH32871	2634117244	2631173101		PHJ60368	PHJ67203	PHJ68145	PHJ70855	PHJ84678	PHJ82848	PHJ91315	PHJ96216	PHK09955	PHK10090	PHK27185	PHK37937	PHK27795	BAZ72649	BAY60288		BAY20405	AFY30605		BAY93432	BAY32454	OUL33260	OUL27219	OUL36012	EKE99338	BAY96843	1
group_2525	hypothetical protein	NPM_0132	OYD94875	OYD99468	OYE02488		PHM07372		ODH01767	2631157532	AUB35888		2634115787	2631177041		PHJ60700	PHJ71461	PHJ62210	PHJ80126	PHJ83769	PHJ97317	PHK03711	PHK10042	PHK25872	PHK20596	PHK40570	PHK46732	PHK34244	BAZ74927	BAY64214	BAY07037		AFY33127	KB235930_3112	BAY89106	BAY30546	OUL19266	OUL18788	OUL28499	EKF05482	BAZ01151	9
group_3553	protein of unknown function DUF2887	NPM_0168	OYD89320	OYD99504	OYE01567	NLP_4712	PHM11207	ACC82366	ODG99823	2631159682	AUB38404	OKH41649	2634117783	2631177085	BAY74674	PHJ56594	PHJ66895	PHJ65344	PHJ80986	PHJ83082	PHJ89000	PHJ95574	PHK03918	PHK17536	PHK14108	PHK33051	PHK43704	PHK29461		BAY63040	BAY09825		AFY31082	KB235930_1107			OUL33885		OUL35738			3
group_4034	hypothetical protein	NPM_0201	OYD90631	OYD99537	OYE03152	NLP_3716	PHM09679	ACC79114			AUB39621	OKH34231	2634115737	2631177126	BAY74394	PHJ68578	PHJ76179	PHJ70745	PHJ84025	PHJ80823	PHK00248	PHK06179	PHK12722	PHK26485	PHK22522	PHK41323	PHK47509	PHK37104	BAZ75836	BAY61272	BAY13890	BAY20607			BAY90964	BAY28808	OUL17716	OUL17359	OUL20620	EKE99790	BAZ00243	0
group_3668	trypsin-like serine protease with C-terminal PDZ domain	NPM_0305	OYD90331	OYD88626	OYE02761	NLP_3019		ACC81748			AUB34611	OKH33994	2634116696	2631173865	BAY79980	PHJ67478	PHJ74844	PHJ72502	PHJ85002	PHJ91884	PHJ99386	PHK06034	PHK12268	PHK13871	PHK19143	PHK41906	PHK40768	PHK36832	BAZ74042	BAY61517	BAY13972	BAY23155			BAY92796	BAY35246	OUL26820	OUL22776	OUL33331	EKF04143	BAZ02035	6
group_3808	trypsin-like serine protease with C-terminal PDZ domain	NPM_0306	OYD90329	OYD88624	OYE02763	NLP_3017	PHM07681	ACC81747			AUB34610	OKH33995	2634116695	2631173866	BAY79981	PHJ67477	PHJ74843	PHJ72501	PHJ85001	PHJ91883	PHJ99387	PHJ94982	PHK12267	PHK13872	PHK14026	PHK41905	PHK40769	PHK36833	BAZ74043	BAY61518	BAY13971	BAY23153			BAY92797	BAY35245	OUL26821	OUL22777	OUL33332	EKF04144	BAZ02034	3
group_3474	LuxR family transcriptional regulator	NPM_0307	OYD90328	OYD88623	OYE02764	NLP_3016	PHM07680	ACC81746			AUB34609	OKH33996	2634116694	2631173867	BAY79982	PHJ67476	PHJ74842	PHJ72500	PHJ85000	PHJ91882	PHJ99388	PHJ94983	PHK12266	PHK13873	PHK14027	PHK41904	PHK40770	PHK36834	BAZ74044	BAY61519	BAY13970	BAY23152			BAY92798	BAY35244	OUL26822	OUL22778	OUL33333	EKF04145	BAZ02033	7
group_4190	HrmA protein	NPM_0339	OYD89964	OYD98331	OYE03223		PHM09492	ACC83654	ODG98644	2631163024		OKH30237	2634116228	2631171276	BAY77723	PHJ57041	PHJ61946	PHJ69523	PHJ76833	PHJ79447	PHJ88486	PHJ93619	PHK04243	PHK18250	PHK14155	PHK30787	PHK40930	PHK29649	BAZ78003		BAY10875				BAY88327	BAY31294	OUL32154	OUL18842	OUL34374	EKF02316	BAY98078	0
group_4191	D-mannonate oxidoreductase HrmU	NPM_0340	OYD89965	OYD98330	OYE03224		PHM09493	ACC83653	ODG98645	2631163023		OKH30236	2634116227	2631171275	BAY77724	PHJ57042	PHJ61947	PHJ69522	PHJ76834	PHJ79448	PHJ88487	PHJ93618	PHK04242	PHK18249	PHK14156	PHK30788	PHK40931	PHK29648	BAZ78004		BAY10874				BAY88328	BAY30788	OUL32155	OUL18843	OUL34373	EKF02313	BAY98077	0
group_4192	glucuronate isomerase HrmI/UxaC	NPM_0341	OYD89966	OYD98329	OYE03252		PHM09494	ACC83652	ODG98647	2631163021		OKH30235	2634116226	2631171273	BAY77725	PHJ57051	PHJ61962	PHJ69543	PHJ76856	PHJ79462	PHJ88495	PHJ93621	PHK04245	PHK18252	PHK14164	PHK30795	PHK40946	PHK29651	BAZ78005		BAY10873				BAY88329	BAY30789	OUL32156	OUL18844	OUL34372	EKF02312	BAY98076	0
group_3454	protein of unknown function DUF3131	NPM_0348	OYD92591	OYD98323	OYE03230	NLP_4844	PHM11327	ACC80168			AUB44028	OKH21666	2634115901	2631174715	BAY79879	PHJ65290	PHJ75257	PHJ61205	PHJ83250	PHJ82403	PHJ93860	PHK01483	PHK08439	PHK24155	PHK16511	PHK25275	PHK44349	PHK32162			BAY08499	BAY23145	AFY31427			BAY32427	OUL19112	OUL18387	OUL29543			11
group_3385	cellulose synthase	NPM_0351	OYD92590	OYD98321	OYE03232	NLP_4843	PHM11328	ACC80169			AUB44032	OKH21665	2634115900	2631174716	BAY79880	PHJ65289	PHJ75256	PHJ61204	PHJ83251	PHJ82402	PHJ93861	PHK01482	PHK08438	PHK24154	PHK16510	PHK25274	PHK44348	PHK32161			BAY08501	BAY23143	AFY31428			BAY32425	OUL19111	OUL18386	OUL29542			4
group_3455	hypothetical protein	NPM_0361	OYD92585	OYD98312	OYE03241	NLP_4833	PHM11332	ACC80357			AUB44043	OKH34177	2634115889	2631174722	BAY79891	PHJ65280	PHJ75247	PHJ61195	PHJ83260	PHJ82393	PHJ93870	PHK01473	PHK08429	PHK08198	PHK09080	PHK27830	PHK44339	PHK32152			BAY08496	BAY23151	AFY31424			BAY28203	OUL25585	OUL31011	OUL26601			11
group_4120	inositol oxygenase HrmE	NPM_0365	OYD89970	OYD98309	OYE04886	NLP_5340	PHM09498	ACC83647	ODG98651	2631163017		OKH12005	2634116222	2631171269	BAY77732	PHJ57045	PHJ61950	PHJ69519	PHJ76837	PHJ79451	PHJ88490	PHJ93615	PHK04239	PHK18246	PHK14159	PHK30791	PHK40934	PHK29645	BAZ78009		BAY13092				BAY88332	BAY31345	OUL18051	OUL25041	OUL35614	EKF02309	BAY98072	0
group_4121	ribose ABC transporter substrate-binding protein RbsB	NPM_0366	OYD89971	OYD98308	OYE04887	NLP_5339	PHM09499	ACC83646	ODG98652	2631163016		OKH12004	2634116221	2631171268	BAY77733	PHJ57046	PHJ61951	PHJ69518	PHJ76838	PHJ79452	PHJ88491	PHJ93614	PHK04238	PHK18245	PHK14160	PHK30792	PHK40935	PHK29644	BAZ78010		BAY13091				BAY88333	BAY31346	OUL18050	OUL25042	OUL35613	EKF02308	BAY98071	0
group_3663	hypothetical protein	NPM_0377	OYD97534	OYD98299	OYE04896	NLP_1169	PHM06154	ACC83638	ODH00346	2631157429		OKH30583	2634117115	2631174454	BAY79948	PHJ65720	PHJ61656	PHJ70513	PHJ83444	PHJ86729	PHK00509	PHJ99257	PHK07663	PHK20911	PHK17406	PHK39350	PHK43803	PHK31235	BAZ75731	BAY63752	BAY13860	BAY23107			BAY91062	BAY28552	OUL24209	OUL27964	OUL32222	EKE99668	BAZ00348	4
group_3586	hypothetical protein	NPM_0378	OYD97535	OYD98298	OYE04895	NLP_1170		ACC83639	ODH00347	2631157428		OKH30584	2634117113	2631174452	BAY79949	PHJ65718	PHJ61658	PHJ70511	PHJ83442	PHJ86731	PHK00511	PHJ99255	PHK07661	PHK20913	PHK17408	PHK39352	PHK43805	PHK31237	BAZ75732	BAY63754	BAY13863	BAY23109	AFY31689		BAY91061	BAY28551	OUL24207	OUL27962	OUL32224	EKE99669	BAZ00347	5
group_168	HlyD family secretion protein	NPM_0400		OYD90215	OYE03127			ACC80466	ODH02077	2631160544	AUB42024	OKH19141	2634115822			PHJ55307	PHJ57090	PHJ56552	PHJ73972	PHJ76215	PHJ96577	PHJ93011	PHK00788	PHK15203	PHK11933	PHK28572	PHK40005	PHK27914	BAZ76559	BAY64335	BAY09147	BAY20728	AFY34445		BAY88945	BAY30907	OUL21532	OUL19028	OUL30253	EKF01888	BAY99418	8
group_3582	hypothetical protein	NPM_0422	OYD93275	OYD90211	OYE03107	NLP_2942	PHM08088	ACC79818	ODG98929	2631157346	AUB42181	OKH22723	2634118484	2631172323	BAY79298	PHJ54473	PHJ76708	PHJ57088	PHJ71493	PHJ75788	PHJ96145	PHJ93055	PHJ99151	PHK27046	PHK12566	PHK29306	PHK45893	PHK28159		BAY60033	BAY06929	BAY28076	AFY32741				OUL32921	OUL28334	OUL36505			7
group_3802	phage tail protein	NPM_0423	OYD93274	OYD90212	OYE03128		PHM08087	ACC79819	ODG98928	2631157347		OKH22722	2634118485	2631172322	BAY79297	PHJ54474	PHJ76816	PHJ57089	PHJ71494	PHJ75789	PHJ96144	PHJ93060	PHJ99150	PHK27047	PHK12567	PHK29307	PHK45939	PHK28160		BAY60031	BAY06928	BAY28077	AFY32740				OUL32920	OUL28333	OUL36506			7
group_3660	baseplate J-like protein	NPM_0424	OYD93273	OYD90213	OYE04548	NLP_2944		ACC79820	ODG98927	2631157348	AUB42183	OKH22721	2634118486	2631172321	BAY79296	PHJ58042	PHJ65231	PHJ60163	PHJ76924	PHJ81579	PHJ91348	PHK02539	PHK03850	PHK20622	PHK16417	PHK42135	PHK44086	PHK32552		BAY60030	BAY06927	BAY28078	AFY32739				OUL32919	OUL28332	OUL36507			7
group_3581	phage baseplate assembly protein W	NPM_0425	OYD93272	OYD90214	OYE04549	NLP_2945	PHM08086	ACC79821	ODG98926	2631157349	AUB42184	OKH22720	2634118487	2631172320	BAY79295	PHJ58041	PHJ65230	PHJ60162	PHJ76923	PHJ81578	PHJ91349	PHK02538	PHK03849	PHK20623	PHK16418	PHK42134	PHK44085	PHK32551		BAY60029	BAY06926	BAY28079	AFY32738				OUL32918	OUL28331	OUL36508			7
group_3580	type IV secretion protein Rhs	NPM_0427	OYD93269	OYD88278	OYE04552	NLP_2941	PHM08020	ACC79824	ODG98923	2631157352	AUB42179	OKH29642	2634118490	2631172316	BAY79292	PHJ58038	PHJ65227	PHJ60159	PHJ76920	PHJ81575	PHJ91352	PHK02535	PHK03846	PHK20626	PHK16421	PHK42131	PHK44082	PHK32548		BAY60027	BAY06924	BAY28081	AFY32736				OUL32916	OUL28329	OUL36510			7
group_4123	hypothetical protein	NPM_0428	OYD93268	OYD88277	OYE04553	NLP_2940	PHM08019	ACC79825	ODG98922	2631157353	AUB42178	OKH29641	2634118491	2631172315	BAY79291	PHJ58037	PHJ65226	PHJ60158	PHJ76919	PHJ81574	PHJ91353	PHK02534	PHK03845	PHK20627	PHK16422	PHK42130	PHK44081	PHK32547		BAY60026	BAY06923	BAY28082					OUL32915	OUL28328	OUL36511			2
group_3587	phage tail protein	NPM_0430	OYD93266	OYD88275	OYE04555	NLP_2938	PHM06275	ACC79827	ODG98920	2631157355	AUB42175	OKH29639	2634118492	2631172313	BAY79289	PHJ58035	PHJ65224	PHJ60156	PHJ76917	PHJ81572	PHJ91355	PHK02532	PHK03843	PHK20629	PHK16424	PHK42128	PHK44079	PHK32545		BAY60024	BAY06921	BAY28084	AFY32733				OUL32913	OUL28326	OUL36513			7
group_3878	FHA domain-containing protein	NPM_0433	OYD96177	OYD88273	OYE04557	NLP_4263		ACC79833	ODG98686	2631159482		OKH17456	2634118141	2631172328	BAY73797	PHJ63498	PHJ59117	PHJ68475	PHJ80199	PHJ87781	PHJ84694	PHJ93766	PHK01741	PHK15710	PHK13647	PHK31664	PHK40374	PHK28656	BAZ75791	BAY60021	BAY06916	BAY24802			BAY91008	BAY28762	OUL28888	OUL20165	OUL36130	EKE99736	BAZ00288	2
group_4025	serine/threonine kinase	NPM_0434	OYD96176	OYD88272	OYE04558		PHM06290	ACC79834	ODG98685	2631159481	AUB37289	OKH17457	2634118140	2631172329	BAY73796	PHJ63497	PHJ59116	PHJ68474	PHJ80198	PHJ87780	PHJ84695	PHJ93765	PHK01740	PHK15711	PHK13648	PHK31663	PHK40373	PHK28657		BAY60020	BAY06915	BAY24801					OUL25574	OUL20164	OUL36129			2
group_3746	LuxR family transcriptional regulator	NPM_0435	OYD96175	OYD88271	OYE04559	NLP_2949	PHM06291	ACC79835	ODG98684	2631159480	AUB42188	OKH17458	2634118139	2631172330	BAY73795	PHJ63496	PHJ59115	PHJ68473	PHJ80197	PHJ87779	PHJ84696	PHJ93764	PHK01739	PHK15712	PHK13649	PHK31662	PHK40372	PHK28658		BAY60019	BAY06914	BAY28088					OUL28890	OUL20163	OUL36128			7
group_3747	phage tail sheath protein FI	NPM_0438	OYD96172	OYD88268	OYE04562	NLP_2956	PHM10254	ACC79838	ODG98682	2631159477	AUB42195	OKH37994	2634118135	2631172335	BAY73921	PHJ63493	PHJ59112	PHJ68470	PHJ80194	PHJ87776	PHJ81414	PHJ93761	PHK01736	PHK15715	PHK13651	PHK31659	PHK40369	PHK28661		BAY62004	BAY13735	BAY28091					OUL20199	OUL19247	OUL36898			7
group_3751	methylglyoxal synthase domain-containing protein	NPM_0444	OYD96167	OYD88263	OYE04567	NLP_4254	PHM10259	ACC79843	ODG98717	2631159472		OKH37999	2634118128	2631172341	BAY73926	PHJ63555	PHJ59120	PHJ68531	PHJ80251	PHJ82894	PHJ83115	PHK04336	PHK01744	PHK12539	PHK11327	PHK28024	PHK38554	PHK27851	BAZ74165	BAY61998	BAY13741	BAY23289			BAY92145	BAY33613	OUL20231	OUL19264	OUL36892	EKF04628	BAZ01910	2
group_2977	capsular exopolysaccharide biosynthesis protein	NPM_0477		OYD99122	OYE06349							OKH30017	2634118020	2631170890	BAY74486	PHJ62733	PHJ72683	PHJ66561	PHJ80862	PHJ87214	PHJ95103	PHK05229	PHK08098	PHK25531	PHK20113	PHK39081	PHK47858	PHK33425	BAZ71905	BAY60614	BAY07234	BAY21857	AFY30882	KB235930_2856	BAY92016	BAY31529	OUL30795	OUL19778	OUL29880	EKF04789	BAY97587	11
group_3118	ABC transporter permease	NPM_0480		OYD99125	OYE06346							OKH30014	2634118023	2631170894	BAY74482	PHJ62736	PHJ72686	PHJ66564	PHJ80865	PHJ87217	PHJ95106	PHK05232	PHK08095	PHK25528	PHK20110	PHK39084	PHK47861	PHK33422	BAZ71902	BAY66052	BAY07237	BAY21852	AFY30877	KB235930_2853	BAY92021	BAY31532	OUL31372	OUL26010	OUL29878	EKE99040	BAY97590	11
group_3239	ABC transporter ATP-binding protein	NPM_0481		OYD99126	OYE06345				ODG99002			OKH30013	2634118024	2631170895	BAY74481	PHJ62737	PHJ72687	PHJ66565	PHJ80866	PHJ87218	PHJ95107	PHK05233	PHK08094	PHK25527	PHK20109	PHK39085	PHK47862	PHK33421	BAZ71901	BAY66051	BAY07238	BAY21851	AFY34236	KB235930_3574	BAY92022	BAY31533	OUL31373	OUL26011	OUL29877	EKE99039	BAY97591	7
group_3170	family 2 glycosyltransferase	NPM_0514		OYD99152	OYE06358							OKH29571	2634118044	2631170919	BAY74456	PHJ62756	PHJ72706	PHJ66584	PHJ80884	PHJ87237	PHJ95126	PHK05252	PHK03602	PHK25508	PHK20090	PHK38227	PHK47881	PHK33402	BAZ74203	BAY60596	BAY07261	BAY21837	AFY34216	KB235930_2838	BAY92048	BAY33436	OUL30820	OUL19800	OUL29862	EKF04756	BAZ01872	11
group_3514	hypothetical protein	NPM_0521		OYD99160	OYE06309		PHM10265	ACC80846			AUB36276	OKH20186	2634118990	2631173593	BAY78320	PHJ64298	PHJ74115	PHJ70959	PHJ79287	PHJ79280	PHJ94916	PHK01941	PHJ96505	PHK09124	PHK09678	PHK26206	PHK38325	PHK27462	BAZ76318	BAY60085	BAY10146	BAY22548			BAY89315	BAY30278	OUL32782	OUL26392	OUL36914	EKE97820	BAY99610	5
group_3814	hypothetical protein	NPM_0524	OYD96162	OYD99163	OYE06306	NLP_3794	PHM10262	ACC79846	ODG98675	2631159467	AUB36273	OKH22941	2634118984	2631172648	BAY73828	PHJ64364	PHJ57123	PHJ70980	PHJ71895	PHJ79285	PHJ87299	PHJ93777	PHK00838	PHK14073	PHK13474	PHK30460	PHK39968	PHK28506	BAZ77199	BAY61754	BAY09657	BAY24763	AFY35055		BAY90263	BAY31852	OUL29268	OUL24713	OUL33057	EKE98890	BAY98882	0
group_3417	hypothetical protein	NPM_0561	OYD95678	OYD99201	OYD99947	NLP_0401	PHM09148	ACC82687	ODH00126	2631156314	AUB40505	OKH39915	2634116724	2631176590	BAY79466	PHJ67502	PHJ74868	PHJ72526	PHJ85026	PHJ91908	PHJ99362	PHK06058	PHK12292	PHK21683	PHK22294	PHK41929	PHK46662	PHK36808	BAZ71602	BAY60762	BAY12553	BAY25538	AFY33595	KB235930_3914	BAY88592	BAY30984	OUL21594	OUL20250	OUL35415	EKE97119	BAY97891	4
group_146	protein of unknown function DUF820	NPM_0582	OYD89763	OYD91783	OYE05286	NLP_0141	PHM08222	ACC79746	ODH00621	2631159849	AUB38683	OKH39935	2634116702	2631170740	BAY79513	PHJ67484	PHJ74850	PHJ72508	PHJ85008	PHJ91890	PHJ99379	PHK06040	PHK12274	PHK21665	PHK22311	PHK41911	PHK46644	PHK36825	BAZ71835		BAY12525	BAY27872	AFY31237	KB235930_3967		BAY31364					BAY97658	10
group_3726	protein of unknown function DUF4231	NPM_0592	OYD92355	OYD99240					ODH02187	2631161178	AUB38688	OKH36497	2634117507	2631176615	BAY75305	PHJ57543	PHJ64515	PHJ59747	PHJ76225	PHJ81040	PHJ90347	PHJ95004	PHJ98335	PHK11420	PHK14348	PHK31549	PHK43012	PHK30085	BAZ72994	BAY62823		BAY27656	AFY35164	KB235930_1619	BAY93932	BAY31753				EKF03567	BAY96500	8
group_3513	hypothetical protein	NPM_0695	OYD97689	OYD93494	OYE06102	NLP_4517	PHM09897	ACC81324	ODG96829	2631160000	AUB38729		2634121506	2631176670	BAY75276	PHJ65928	PHJ59425	PHJ71784	PHJ86986	PHJ77644	PHJ90118	PHJ96916	PHK04870	PHK19615	PHK15732	PHK37890	PHK44042	PHK30012	BAZ73299	BAY64259	BAY11770	BAY26991	AFY36069		BAY93160	BAY28600	OUL22072	OUL22756	OUL28684	EKF00424	BAY96194	5
group_3666	SpoVK/Ycf46/Vps4 family AAA ATPase	NPM_0697		OYD93507	OYE06101			ACC81327		2631160003		OKH36467	2634121509	2631176666	BAY74200	PHJ66085	PHJ59436	PHJ71816	PHJ87167	PHJ77655	PHJ90138	PHJ96928	PHK04882	PHK19633	PHK15743	PHK37901	PHK44052	PHK30022	BAZ77616	BAY64256	BAY11773	BAY26988			BAY88220	BAY32234	OUL22069	OUL22759		EKF02092	BAY98465	8
group_3800	family 2 glycosyltransferase	NPM_0801	OYD92078	OYD99007	OYE01459		PHM09383		ODH01615	2631158565		OKH38554	2634116768	2631173378	BAY77488	PHJ67542	PHJ74909	PHJ72567	PHJ85066	PHJ91949	PHJ99322	PHK06099	PHK12332	PHK24552	PHK22255	PHK27318		PHK36768	BAZ77263	BAY62572			AFY35247	KB235930_642	BAY88733		OUL20669	OUL19428		EKF01611	BAY98818	7
group_3308	succinylglutamate desuccinylase/aspartoacylase	NPM_0821	OYD97740	OYD99028	OYE06574	NLP_4776	PHM08705	ACC81265	ODH02650	2631155736	AUB38854	OKH13462	2634120731	2631175203	BAY75968	PHJ62304	PHJ73653	PHJ69697	PHJ81486	PHJ88026	PHJ98327	PHK02616	PHK10310	PHK21813	PHK17525	PHK38573	PHK47967	PHK34604	BAZ77422	BAY59989	BAY07064	BAY24314	AFY31167		BAY89082	BAY30523	OUL35279	OUL31178	OUL26646	EKF06241	BAY98660	4
group_2714	protein of unknown function DUF820	NPM_0847	OYD89455	OYD94968	OYE01242	NLP_5307	PHM07915		ODG96665		AUB39039	OKH32889	2634118735	2631172045	BAY77567	PHJ59143	PHJ60328	PHJ56896	PHJ84249	PHJ90817	PHJ86330	PHK05848	PHK00003	PHK14594	PHK16909	PHK38184	PHK39609	PHK33839		BAY63847	BAY10272	BAY26583			BAY90733	BAY29824	OUL35002	OUL21638	OUL34949	EKF04437		10
group_3735	hydrogenase accessory protein	NPM_0861	OYD93923	OYD99064	OYE01230	NLP_0035	PHM09319	ACC82523	ODH00690	2631157059	AUB39976	OKH42398	2634116736	2631173010	BAY73682	PHJ67511	PHJ74878	PHJ72536	PHJ85035	PHJ91918	PHJ99352	PHK06068	PHK12301	PHK21692	PHK22286	PHK41939	PHK46671	PHK36799	BAZ74651	BAY62893	BAY13180	BAY25443	AFY33838	KB235930_3482	BAY92207	BAY33554	OUL30344	OUL25230	OUL36665	EKE98583	BAZ01426	0
group_1839	hypothetical protein	NPM_0879	OYD93983	OYD94197	OYE00683	NLP_0223	PHM10299	ACC80045	ODG98249	2631159883	AUB37567		2634118375		BAY74141	PHJ62000	PHJ73121	PHJ66353	PHJ81167	PHJ87693	PHJ98965	PHK05578	PHK10435	PHK26352	PHK22028	PHK42775	PHK47398	PHK36180	BAZ71647	BAY63246	BAY11742	BAY21900	AFY32394	KB235930_3853	BAY88546	BAY30859	OUL22103	OUL20358	OUL28715	EKE97177	BAY97846	4
group_3444	protein of unknown function DUF820	NPM_0880	OYD92057	OYD99084	OYE00684		PHM06018	ACC83174	ODH01861	2631156272	AUB39737	OKH35787	2634118376		BAY74140	PHJ61999	PHJ73120	PHJ66352	PHJ81166	PHJ87692	PHJ98964	PHK05577	PHK10434	PHK26351	PHK22027	PHK42774	PHK47397	PHK36179	BAZ71648		BAY07752	BAY21899	AFY34642	KB235930_4085	BAY88545		OUL27627	OUL27097	OUL29448	EKE97178	BAY97845	3
group_3733	PIN domain protein	NPM_0921	OYD96865	OYD91716	OYE04805	NLP_4380	PHM10776	ACC84724	ODH02696	2631161406	AUB36502	OKH41210	2634121894	2631176483	BAY76477	PHJ58312	PHJ58455	PHJ57135	PHJ73558	PHJ90382	PHJ88723	PHJ93142	PHJ99410	PHK17826	PHK12652	PHK34541	PHK41417	PHK29205	BAZ75889	BAY63793	BAY12697	BAY27242	AFY35231		BAY90909	BAY28859			OUL37507	EKE99845	BAZ00190	3
group_3420	plasmid stability protein	NPM_0922	OYD96864	OYD91715	OYE04804	NLP_4381	PHM10777	ACC84723	ODH02695	2631161407	AUB36501	OKH41211	2634121895		BAY76478	PHJ58311	PHJ58456	PHJ57136	PHJ73559	PHJ90381	PHJ88722	PHJ93143	PHJ99411	PHK17825	PHK12653	PHK34542	PHK41418	PHK29204	BAZ75890	BAY63792	BAY12698	BAY27241	AFY35232		BAY90908	BAY28860	OUL31303	OUL20749	OUL37506	EKE99846	BAZ00189	6
group_3873	hypothetical protein	NPM_0941	OYD94954	OYD88586	OYE04848	NLP_5177	PHM06200		ODG97347	2631156022	AUB39700	OKH38249	2634119146	2631176300	BAY74101	PHJ65557	PHJ77072	PHJ63618	PHJ81950	PHJ89464	PHK00979	PHJ99909	PHK10705	PHK18863	PHK19723	PHK29056	PHK46401	PHK34783		BAY65789	BAY07144	BAY23017			BAY93762	BAY30396	OUL25551	OUL30541	OUL36884	EKF03321		1
group_3799	succinylglutamate desuccinylase/aspartoacylase	NPM_0945	OYD94795	OYD88575	OYE04835	NLP_5182	PHM05875	ACC79258	ODG97349	2631156033	AUB39694	OKH35785	2634118315	2631176964	BAY74219	PHJ59477	PHJ68830	PHJ62678	PHJ81217	PHJ79569	PHJ96100	PHJ95796	PHK08246	PHK16847	PHK17590	PHK33270	PHK41512	PHK30666		BAY64020	BAY09759	BAY26667						OUL18838	OUL34378			7
group_3458	phosphoglycerate mutase	NPM_0950	OYD94801	OYD88572	OYE04834	NLP_5187		ACC79251	ODG97351		AUB39691	OKH23720	2634122015	2631176969	BAY74220	PHJ66735	PHJ65443	PHJ58355	PHJ81585	PHJ89918	PHJ92433	PHJ93659	PHK00461	PHK14968	PHK13425	PHK27591	PHK39690	PHK29113	BAZ74967	BAY62422	BAY08573	BAY26857	AFY31439	KB235930_3209	BAY90561	BAY29463	OUL34329	OUL20505	OUL31200	EKF01142	BAZ01111	5
group_3656	hypothetical protein	NPM_0962	OYD93809			NLP_1452	PHM06222	ACC80174	ODH01129	2631156747		OKH34717	2634116351		BAY79630	PHJ69061	PHJ78559	PHJ73212	PHJ85663	PHJ92165	PHK01168	PHK00436	PHK09138	PHK24322	PHK23726	PHK41778	PHK45847	PHK37262	BAZ75719		BAY07414	BAY20564		KB235930_811		BAY31201	OUL31569	OUL26358	OUL36766		BAZ00360	5
group_3805	peptidase M48	NPM_0976	OYD96722	OYD89008	OYE05905	NLP_1427		ACC84088	ODH01155	2631161249	AUB36798	OKH29789	2634119398	2631177483	BAY79695	PHJ67941	PHJ77465	PHJ72879	PHJ86460	PHJ91232	PHJ94800	PHK07452	PHK12013	PHK14731	PHK16560	PHK28790	PHK45241	PHK37784	BAZ76459	BAY60347		BAY22469	AFY33486	KB235930_2661							BAY99619	6
group_3256	fasciclin domain protein	NPM_0985	OYD97936	OYD89016	OYE05914	NLP_2868		ACC81089	ODG97405	2631158434	AUB40341	OKH30689	2634121717	2631177349	BAY78620	PHJ66261	PHJ77703	PHJ71628	PHJ86834	PHJ90529	PHJ98390	PHK04757	PHK09405	PHK24214	PHK18434	PHK42073	PHK46497	PHK32638	BAZ78726	BAY65547		BAY25636	AFY35448		BAY93740				OUL25505	Tolypothrix_PCC_7601|	BAZ03303	9
group_3934	family 8 glycosyltransferase	NPM_1001		OYD87945	OYE05928			ACC81361	ODH00999	2631161575	AUB40352	OKH41818	2634117491	2631174620	BAY77801	PHJ57559	PHJ64530	PHJ59762	PHJ76240	PHJ81055	PHJ90361	PHJ97027	PHK05180	PHK19736	PHK15545	PHK38308	PHK43028	PHK30070	BAZ75819	BAY61346	BAY07382			KB235930_3501	BAY90981	BAY28793	OUL21733	OUL20097		EKE99770	BAZ00260	3
group_3731	family 8 glycosyltransferase	NPM_1008	OYD91132	OYD87939	OYE05934	NLP_1711	PHM08482	ACC81354	ODH01006	2631161568	AUB40359	OKH41748	2634117483	2631174613	BAY77794	PHJ57566	PHJ64537	PHJ59769	PHJ76247	PHJ81062	PHJ90368	PHJ97020	PHK05173	PHK19729	PHK15538	PHK38315	PHK43035	PHK30063	BAZ75812	BAY61339	BAY07389	BAY26893			BAY90988	BAY28786	OUL21741	OUL20105	OUL21677	EKE99763	BAZ00267	2
group_171	HlyD family secretion protein	NPM_10118	OYD95775		OYE03824				ODG97547	2631160165		OKH16049	2634116084	2631170328	BAY80231	PHJ67213	PHJ76568	PHJ60890	PHJ78110	PHJ91650	PHJ96189	PHK02441	PHK13250	PHK08992	PHK23325	PHK41401	PHK45937	PHK38043	BAZ74493	BAY63549	BAY09690	BAY24987	AFY36264	KB235930_4677	BAY95112	BAY35476			OUL34178	EKE97935	BAZ01581	10
group_33	Cu/Ag efflux pump CusA	NPM_10119	OYD95773		OYE03827				ODG97548	2631160166		OKH42071	2634116085	2631170329	BAY80232	PHJ58707	PHJ60171	PHJ60891	PHJ74324	PHJ77920	PHJ89749	PHJ95904	PHK06287	PHK17623	PHK15423	PHK37194	PHK43222	PHK29788	BAZ74494	BAY63550	BAY09689	BAY24988	AFY36265	KB235930_4671	BAY88776	BAY29749			OUL34179	EKE97931	BAZ01580	0
group_3598	AraC family transcriptional regulator	NPM_1014	OYD90156	OYD87935	OYE05937	NLP_4591	PHM08546	ACC79343	ODH01994	2631162595	AUB34490	OKH27234	2634119778	2631172050	BAY79205	PHJ61303	PHJ74395	PHJ68068	PHJ80553	PHJ88100	PHJ98506	PHK04807	PHK11852	PHK24306	PHK21534	PHK38397	PHK46869	PHK35551	BAZ76877	BAY65865	BAY09649	BAY22018	AFY35864				OUL33895	OUL29472	OUL36467		BAY99200	1
group_3207	protein of unknown function DUF820	NPM_1027	OYD91125	OYD93547	OYE05948	NLP_1719	PHM08779	ACC81345	ODG96597	2631159340	AUB36407	OKH38849			BAY76225	PHJ62619	PHJ78023	PHJ72055	PHJ72770	PHJ89829	PHJ96393	PHJ94835	PHK02678	PHK19997	PHK14251	PHK33877	PHK44802	PHK32905	BAZ74848	BAY63846		BAY22767	AFY31300	KB235930_858	BAY91544					EKF05378	BAZ01230	7
group_3645	protein of unknown function DUF820	NPM_1095	OYD90140	OYD88589	OYE00786	NLP_1792	PHM07323	ACC82852		2631161478	AUB41986		2634120294	2631171253		PHJ56149	PHJ66192	PHJ63444	PHJ77890	PHJ89273	PHJ92482	PHJ97697	PHJ96535	PHK20491	PHK16146	PHK27521	PHK43988	PHK30366	BAZ75943	BAY64002	BAY08728	BAY20827	AFY34897	KB235930_935	BAY90010	BAY31104			OUL23379	EKE98792	BAZ00136	6
group_3109	23S rRNA-intervening sequence protein	NPM_1161	OYD96498	OYD99624	OYE06022	NLP_5863			ODG96606	2631158597	AUB36398		2634119640	2631172393		PHJ55922	PHJ58900	PHJ57509	PHJ74207	PHJ81090	PHJ89726	PHJ92817	PHK03514	PHK18468	PHK14496	PHK34365	PHK37203	PHK27764	BAZ71737	BAY60578	BAY08899	BAY23617	AFY31700		BAY88452	BAY29590	OUL32455	OUL27488	OUL35452	EKF02172	BAY97756	6
group_2813	hemolytic protein HlpA-like protein	NPM_1179	OYD94718	OYD99640	OYE06037	NLP_3970	PHM11818	ACC80188	ODH01446	2631158276	AUB37822		2634120059	2631171718		PHJ66990	PHJ77252	PHJ67720	PHJ79837	PHJ87431	PHJ92053	PHK03376	PHK01883	PHK15874	PHK13773	PHK35993	PHK43458	PHK30470	BAZ73462		BAY11967		AFY32533	KB235930_339	BAY92944	BAY34688	OUL28818		OUL18641	EKF03053	BAZ02616	8
group_3678	two component transcriptional regulator	NPM_1210	OYD95669	OYD99667	OYE04171	NLP_0411	PHM09154	ACC80556	ODG96672	2631155936	AUB36575	OKH29837	2634117335	2631173458	BAY77563	PHJ66535	PHJ75442	PHJ71410	PHJ84242	PHJ90810	PHJ97588	PHK05841	PHJ99456	PHK15658	PHK21094	PHK29778	PHK46280	PHK35161	BAZ75380	BAY64283	BAY11624	BAY27502			BAY90518	BAY29342	OUL33168	OUL27925	OUL37066	EKF01193	BAZ00697	2
group_3803	catalase	NPM_1230	OYD95640	OYD92158	OYE04192	NLP_0017	PHM11354	ACC81895	ODG96782	2631159928		OKH29545	2634119473	2631171920	BAY75913	PHJ67875	PHJ63245	PHJ72814	PHJ86395	PHJ91166	PHJ99078	PHJ97267	PHK05399	PHK19798	PHK14288	PHK32434	PHK46305	PHK37849	BAZ76797				AFY35475		BAY89531	BAY32893		OUL32036		EKF02499	BAY99280	6
group_3728	helix-turn-helix DNA-binding protein	NPM_1343	OYD95537	OYD98458	OYE04491	NLP_2129	PHM09446	ACC82731	ODG96963	2631156413		OKH34138	2634121423	2631176163	BAY76372	PHJ65999	PHJ74556	PHJ68905	PHJ87057	PHJ88224	PHJ93168	PHK05127	PHK07870	PHK18395	PHK22774	PHK38924	PHK47781	PHK36576	BAZ71775	BAY61915		BAY21773	AFY33884	KB235930_158	BAY88418	BAY31430				EKF02207	BAY97718	3
group_3923	hypothetical protein	NPM_1344	OYD95536		OYE04490	NLP_2128		ACC82732	ODG96964	2631156412	AUB40605	OKH34137	2634121422	2631176164	BAY76373	PHJ66000	PHJ74557	PHJ68906	PHJ87058	PHJ88225	PHJ93169	PHK05128	PHK07871	PHK18396	PHK22775	PHK38925	PHK47782	PHK36577	BAZ71776	BAY61914		BAY21772	AFY33885	KB235930_157	BAY88417	BAY31429				EKF02208	BAY97717	3
group_4109	DeoR family transcriptional regulator	NPM_1381	OYD95345	OYD98491	OYE02295	NLP_1910	PHM08358	ACC82767				OKH27543	2634118004	2631173871	BAY73781	PHJ56464	PHJ61265	PHJ66871	PHJ77551	PHJ79383	PHJ92970	PHK05215	PHK07566	PHK19203	PHK19693	PHK37236	PHK43572	PHK31706	BAZ73368	BAY65057	BAY09495	BAY23641			BAY93245	BAY28685	OUL19322	OUL27111	OUL35833	EKF00163	BAY96125	0
group_2928	transketolase	NPM_1382	OYD95346	OYD98492	OYE02296	NLP_1911	PHM06616	ACC82768				OKH27544	2634118003	2631173183	BAY73780	PHJ56462	PHJ61263	PHJ66869	PHJ77553	PHJ79381	PHJ92972	PHK02584	PHK01866	PHK15826	PHK13739	PHK35604	PHK43570	PHK31708	BAZ73369	BAY65056	BAY09496	BAY23640			BAY93246	BAY28684	OUL19321	OUL27110	OUL35834	EKF00164	BAY96124	0
group_3416	AMIN domain-containing protein	NPM_1384	OYD95347	OYD98493	OYE02297	NLP_1912	PHM06615		ODH03328	2631159035	AUB40564	OKH10798	2634115621	2631176199	BAY76408	PHJ68783	PHJ76206	PHJ70771	PHJ84058	PHJ91550	PHJ89484	PHJ95976	PHK12855	PHK22450	PHK15263	PHK36880	PHK45076	PHK29725	BAZ77174	BAY66261	BAY06977	BAY24447	AFY33962	KB235930_124	BAY89463	BAY31229	OUL17458	OUL21377	OUL21183	EKF01803	BAY98907	5
group_3753	sodium/hydrogen exchanger	NPM_1387	OYD95350	OYD98496	OYE02300	NLP_1915	PHM07163	ACC82771	ODH03325	2631159032	AUB40561	OKH20916	2634115618	2631176202	BAY76411	PHJ68682	PHJ76075	PHJ70641	PHJ83921	PHJ91459	PHJ89475	PHJ95965	PHK12826	PHK22438	PHK15252	PHK36871	PHK45033	PHK29714	BAZ77170		BAY06980	BAY24444	AFY33965		BAY89460	BAY31226	OUL17455	OUL21380	OUL21180	EKF01807	BAY98911	2
group_4108	photosystem I reaction center subunit XII	NPM_1392	OYD94594	OYD98501	OYE02304	NLP_3867	PHM11666	ACC83612	ODH01384	2631159639	AUB35623	OKH31513	2634117126	2631173835	BAY77832	PHJ65729	PHJ61647	PHJ70522	PHJ83453	PHJ86720	PHK00501	PHJ99266	PHK07671	PHK20902	PHK17398	PHK39342	PHK43795	PHK31226	BAZ73261	BAY66121	BAY13073	BAY26749			BAY93812	BAY29918				EKF03347	BAY96232	0
group_3599	hypothetical protein	NPM_1425	OYD95494	OYD89615	OYE02335	NLP_2086		ACC83113	ODG96927	2631156370	AUB42897	OKH41357	2634121268	2631176839	BAY74959	PHJ68352	PHJ78357	PHJ73788	PHJ86157	PHJ92718	PHJ98815	PHK07060	PHK07636	PHK25937	PHK20508	PHK40352	PHK48213	PHK37555	BAZ77013	BAY61025	BAY11245	BAY28024	AFY31513	KB235930_2299	BAY95435	BAY31121	OUL34584	OUL30172	OUL34011	EKF00677	BAY99066	3
group_3518	PIN domain protein	NPM_1426	OYD95495	OYD89614	OYE02334	NLP_2087	PHM07802	ACC83114	ODG96926	2631156371	AUB34724	OKH41356	2634121269	2631176838	BAY74958	PHJ68353	PHJ78358	PHJ73789	PHJ86158	PHJ92719	PHJ98816	PHK07061	PHK07637	PHK25938	PHK20507	PHK40353	PHK48212	PHK37554	BAZ77014	BAY61026	BAY11246	BAY28023	AFY31512	KB235930_2300	BAY95436	BAY31120	OUL34585	OUL30173	OUL34010	EKF00678	BAY99065	3
group_3752	hypothetical protein	NPM_1467	OYD89795	OYD97195	OYE05738	NLP_3085	PHM06951	ACC80540	ODH01113	2631156764	AUB36687	OKH15997	2634120557	2631176900	BAY75017	PHJ61727	PHJ76810	PHJ61597	PHJ84388	PHJ90980	PHJ99204	PHK06459	PHK11181	PHK18708	PHK19002	PHK37170	PHK42034	PHK36309	BAZ76918	BAY64061	BAY11664	BAY21042	AFY34247	KB235930_2863	BAY89624	BAY30706	OUL21605	OUL19958	OUL35426	EKF02615	BAY99159	0
group_3383	2Fe-2S ferredoxin	NPM_1471	OYD89799	OYD97199	OYE05734	NLP_3089	PHM06955	ACC83731	ODG96850	2631160021	AUB36692	OKH29940	2634120553	2631176896	BAY75013	PHJ61723	PHJ76806	PHJ61601	PHJ84384	PHJ90984	PHJ99200	PHK06463	PHK11185	PHK18712	PHK19006	PHK37174	PHK42038	PHK36305	BAZ76914	BAY64066	BAY11660	BAY21047	AFY34243	KB235930_2859	BAY89620	BAY30710	OUL21602	OUL19955	OUL35423	EKF02610	BAY99163	10
group_3594	pentapeptide repeat-containing protein	NPM_1481	OYD89809	OYD97207	OYE05725	NLP_3103	PHM08293	ACC83740	ODG96860	2631160030	AUB36765	OKH29931	2634120543	2631176886	BAY75004	PHJ61714	PHJ76797	PHJ61610	PHJ84375	PHJ90993	PHJ99191	PHK06472	PHK11194	PHK18721	PHK19015	PHK22106	PHK42047	PHK36296	BAZ72386	BAY65809	BAY12638	BAY25174			BAY93358	BAY32774	OUL26961	OUL22823	OUL35460	EKF00132	BAY97106	4
group_3742	tRNA-splicing ligase RtcB	NPM_1543		OYD87432	OYD99775	NLP_3938			ODG99371	2631156690	AUB37298	OKH34003	2634116068	2631175759	BAY75177	PHJ58722	PHJ60186	PHJ64046	PHJ74941	PHJ78845	PHJ92116	PHJ98590	PHK07159	PHK23936	PHK15769	PHK34696	PHK41567	PHK30842	BAZ71980	BAY65160	BAY13706	BAY22188	AFY31134		BAY94654	BAY31910	OUL31597	OUL26198		EKE99125	BAY97509	5
group_3810	protein of unknown function DUF981	NPM_1554	OYD94434	OYD87384	OYE00563	NLP_3387	PHM07700	ACC82298	ODG97776	2631160792	AUB38507	OKH31413	2634117309	2631173235	BAY76644	PHJ56702	PHJ62388	PHJ68194	PHJ82238	PHJ79867	PHJ96881	PHK01130	PHK10214	PHK16894	PHK18049	PHK39036	PHK44639	PHK32069	BAZ74744		BAY12932	BAY22154			BAY92296	BAY33964	OUL23870	OUL18556	OUL31733	EKE98480	BAZ01333	2
group_4047	protein of unknown function DUF1345	NPM_1636	OYD96492	OYD87731	OYE06073	NLP_1840	PHM06376	ACC82811	ODH00358	2631157419	AUB37128	OKH35179	2634116136	2631169953	BAY74026	PHJ63876	PHJ74729	PHJ69446	PHJ82454	PHJ88528	PHJ98652	PHK05490	PHK11582	PHK26587	PHK21861	PHK36649	PHK47175	PHK35959			BAY07913	BAY21237	AFY31060				OUL19197	OUL18591	OUL28652			3
group_3750	hypothetical protein	NPM_1657	OYD93786	OYD89739	OYE06086	NLP_1204	PHM06855	ACC78819	ODG96779	2631160112	AUB39367	OKH29426	2634120094	2631171620	BAY76970	PHJ66965	PHJ77227	PHJ67695	PHJ79812	PHJ87406	PHJ89896	PHK03351	PHK02426	PHK20334	PHK16042	PHK39407	PHK43430	PHK30495	BAZ73684	BAY65752	BAY11798	BAY26654	AFY35009	KB235930_1741	BAY92868	BAY35290	OUL34831	OUL27841	OUL29030	EKF02963	BAZ02395	0
group_3128	XisI protein	NPM_1680	OYD89570		OYE02272		PHM07760	ACC83843	ODH00609	2631159861		OKH29400	2634116300		BAY79407	PHJ69102	PHJ78600	PHJ73253	PHJ85704	PHJ92206	PHK01210	PHK07315	PHK13052	PHK15113	PHK23683	PHK39171	PHK46773	PHK37304	BAZ72947	BAY62280	BAY09119	BAY27997	AFY31218				OUL29301	OUL24748	OUL33016		BAY96546	6
group_1972	hypothetical protein	NPM_1733	OYD91486	OYD89154	OYE03069			ACC85147	ODG99172	2631160261	AUB42267	OKH41269	2634122275	2631170223	BAY80294	PHJ57237	PHJ64096	PHJ59507	PHJ75840	PHJ80706	PHJ94079	PHK01724	PHK08416	PHK24603	PHK18573	PHK39744	PHK44270	PHK32121	BAZ78614	BAY63612	BAY14107				BAY95035	BAY35426				EKE98033	BAZ03113	12
group_3276	AhpC/TSA antioxidant enzyme family protein	NPM_1745	OYD91606				PHM07695	ACC80899	ODH01044	2631160230	AUB41903	OKH42325	2634118164	2631170192	BAY78288	PHJ63528	PHJ74273	PHJ68504	PHJ80336	PHJ87810	PHJ98088	PHK04406	PHK04944	PHK12685	PHK16457	PHK38891	PHK44686	PHK32798	BAZ72998	BAY65501	BAY09183	BAY23164			BAY93927	BAY31758				EKF03572	BAY96496	11
group_311	ParB-like nuclease domain protein	NPM_1760	OYD89395	OYD87962	OYE01173				ODH02467	2631160210		OKH42054	2634122319	2631170172	BAY80344	PHJ54804	PHJ56846	PHJ56568	PHJ71495	PHJ75817	PHJ85886	PHJ93465	PHJ99914	PHK14209	PHK12658	PHK29994	PHK39366	PHK28253	BAZ78481	BAY63663				KB235930_4303	BAY95078	BAY35445	OUL32326	OUL27259		EKE97991	BAZ03246	8
group_3268	GAF sensor signal transduction histidine kinase	NPM_1800	OYD94692	OYD88957	OYE06725	NLP_3946			ODG96431	2631156931	AUB38059	OKH24230	2634117774	2631171937	BAY74664	PHJ55826	PHJ66904	PHJ65352	PHJ80994	PHJ83091	PHJ91610	PHJ96623	PHK03679	PHK18352	PHK14778	PHK35902	PHK43713	PHK29375	BAZ74757		BAY12644	BAY23026			BAY92309	BAY33951	OUL26966	OUL22827		EKE98496	BAZ01320	6
group_3819	T5orf172 domain-containing protein	NPM_1822	OYD91603	OYD86914		NLP_30025		ACC85413	ODH02453	2631160233	AUB35052	OKH23190	2634115397	2631170195	BAY78260	PHJ52683	PHJ56295	PHJ56084	PHJ70200	PHJ74826	PHJ81864	PHJ92068	PHJ96114	PHK15748	PHK10711	PHK27143	PHK38383	PHK27556	BAZ75496		BAY14228	BAY22086			BAY90324	BAY30323		OUL23997	OUL25500	EKE98843	BAZ00582	3
group_73	hypothetical protein	NPM_1847		OYD86892	OYE00040	NLP_10080	PHM08957	ACC84950	ODG97074	2631160398	AUB41649	OKH17710	2634115395	2631170437		PHJ52684	PHJ56296	PHJ56085	PHJ70201	PHJ74827	PHJ81863	PHJ92069	PHJ96115	PHK15747	PHK10710	PHK27144	PHK38384	PHK27555	BAZ78156	BAY66434	BAY14094				BAY93705	BAY29294		OUL32032		EKE98103	BAZ02727	9
group_3817	TPR repeat-containing protein	NPM_1994					PHM08774	ACC83531	ODG96230	2631158923		OKH38251	2634119348		BAY79738	PHJ67986	PHJ77420	PHJ72924	PHJ86505	PHJ91277	PHJ94882	PHK07497	PHK12058	PHK24122	PHK19822	PHK35394	PHK45976	PHK37739	BAZ78619	BAY63440		BAY27098	AFY33311		BAY91965	BAY34944	OUL34008	OUL17866	OUL35675	EKF04855	BAZ03109	1
group_161	hypothetical protein	NPM_1995	OYD89417	OYD87967	OYE01176			ACC84941	ODG97526	2631160412	AUB42363	OKH42050	2634115176		BAY80296	PHJ59039	PHJ67808	PHJ61891	PHJ78989	PHJ83316	PHJ95617	PHK03566	PHK09776	PHK25642	PHK19911	PHK42254	PHK45461	PHK34412	BAZ78620	BAY63614				KB235930_3788	BAY95038	BAY35403		OUL27901		EKE98031	BAZ03108	12
group_3014	hypothetical protein	NPM_20048	OYD89394	OYD87963	OYD99748				ODH02468	2631160209		OKH42055	2634115234	2631170171	BAY80345	PHJ67299	PHJ76539	PHJ71100	PHJ84571	PHJ91735	PHJ99489	PHK06893	PHK13166	PHK26766	PHK23410	PHK43121	PHK48390	PHK38014	BAZ78482	BAY63664				KB235930_4304	BAY95079	BAY35446	OUL32325	OUL27258		EKE96670	BAZ03245	11
group_3367	putative periplasmic protein DUF2233	NPM_2110	OYD90409	OYD87229		NLP_2636	PHM06111	ACC79362	ODG99816	2631158362		OKH32200	2634118836	2631172652	BAY73622	PHJ63059	PHJ75683	PHJ72243	PHJ85291	PHJ89616	PHJ97722	PHK02833	PHK10965	PHK23823	PHK23056	PHK41649	PHK47243	PHK36450	BAZ77539	BAY61804	BAY13056	BAY22524	AFY31656		BAY88923	BAY30654	OUL34391	OUL19449	OUL36691	EKF03152	BAY98542	7
group_2959	CopG family transcriptional regulator	NPM_2113	OYD95255	OYD86576	OYD99804	NLP_1073	PHM10605		ODG98207	2631157154	AUB35770	OKH37986	2634116821	2631172163	BAY77684	PHJ67589	PHJ73507	PHJ72615	PHJ85114	PHJ91994	PHJ97985	PHK05703	PHK12178	PHK25720	PHK21624	PHK38631	PHK47066	PHK36719	BAZ75495		BAY09233				BAY90323	BAY30324				EKE98850	BAZ00583	6
group_2715	site-specific tyrosine recombinase	NPM_2199			OYE01714	NLP_2462		ACC84987	ODG97534	2631160351		OKH15210	2634115370	2631170585		PHJ56182	PHJ59899	PHJ57758	PHJ78193	PHJ78069	PHJ90924	PHJ97574	PHK02628	PHK17125	PHK16086	PHK37475	PHK43281	PHK32993	BAZ78226	BAY66646	BAY14111			KB235930_2024	BAY95518	BAY35677	OUL33994	OUL29665		EKE96656	BAZ02873	9
group_2561	hypothetical protein	NPM_2200		OYD86616	OYE01715	NLP_2461		ACC84985	ODG97514	2631160355		OKH15211	2634115369	2631170584		PHJ56183	PHJ59900	PHJ57759	PHJ78194	PHJ78070	PHJ90925	PHJ97575	PHK02629	PHK17124	PHK16085	PHK37476	PHK43282	PHK32992	BAZ78227	BAY66648	BAY14110			KB235930_2023	BAY95519	BAY35678	OUL33995	OUL29667		EKE96655	BAZ02871	9
group_3003	hypothetical protein	NPM_2202		OYD86611	OYE01716	NLP_2460		ACC84984	ODG97515	2631160396			2634115368	2631170583		PHJ56184	PHJ59901	PHJ57760	PHJ78195	PHJ78071	PHJ90926	PHJ97576	PHK02630	PHK17123	PHK16084	PHK37477	PHK43283	PHK32991	BAZ78228	BAY66649	BAY14109			KB235930_2022	BAY95520	BAY35679	OUL33996	OUL29668		EKE96654	BAZ03034	8
group_3310	Rrf2 family transcriptional regulator	NPM_2399	OYD92101	OYD86836	OYD99930	NLP_5785	PHM07609	ACC83299	ODG97311	2631155894	AUB37999	OKH34851	2634118290	2631172715	BAY78162	PHJ59455	PHJ68808	PHJ62656	PHJ81238	PHJ79592	PHJ96076	PHJ95774	PHK08268	PHK19450	PHK15168	PHK29745	PHK42189	PHK30644	BAZ76801	BAY60307	BAY11127	BAY22405	AFY36099	KB235930_1436	BAY89527	BAY32897	OUL35260	OUL24341	OUL36457	EKF02492	BAY99276	11
group_3790	4-diphosphocytidyl-2C-methyl-D-erythritol synthase	NPM_2484	OYD93074	OYD88896	OYE01532	NLP_0616	PHM05925	ACC80519	ODG98773	2631162474				2631172880		PHJ57613	PHJ64703	PHJ59848	PHJ76273	PHJ81276	PHJ94181	PHK02304	PHK05771	PHK21509	PHK19077	PHK40787	PHK44736	PHK32476	BAZ75414	BAY62226	BAY09131	BAY22873			BAY90557	BAY29459	OUL28884	OUL20169	OUL20950	EKF01146	BAZ00663	0
group_349	hypothetical protein	NPM_2487	OYD93089	OYD88732	OYE00413	NLP_0840		ACC83372	ODH00767		AUB36591		2634119566	2631171996	BAY75542	PHJ64768	PHJ70992	PHJ61087	PHJ82816	PHJ82152	PHJ99946	PHK01833	PHK12619	PHK18649	PHK18639	PHK40428	PHK47997	PHK36938	BAZ74032	BAY60079	BAY10567	BAY21583	AFY34839		BAY90515	BAY35256	OUL26105	OUL27855	OUL17893	EKF01059	BAZ02045	3
group_3560	acylaldehyde oxidase/xanthine dehydrogenase	NPM_2488	OYD92421	OYD89287	OYE01539	NLP_0598	PHM06552	ACC80839	ODG99801	2631159146	AUB37015	OKH40282	2634121905	2631176371	BAY76499	PHJ66777	PHJ70410	PHJ62861	PHJ79656	PHJ84496	PHJ93725	PHK01646	PHK10326	PHK26693	PHK18511	PHK40405	PHK48329	PHK34675			BAY14056	BAY22716			BAY91402	BAY29045		OUL18286		EKF04468		3
group_3033	high light inducible protein	NPM_2498	OYD90654	OYD88916	OYE02643	NLP_1627	PHM06540	ACC79761	ODG96376	2631156874	AUB41106	OKH33191	2634116407	2631175121	BAY79450	PHJ64127	PHJ75877	PHJ69760	PHJ85620	PHJ88776	PHK00713	PHK06582	PHK08208	PHK24737	PHK13583	PHK30581	PHK45803	PHK31983				BAY25271	AFY34706	KB235930_3393	BAY95377	BAY32806				EKF00603		7
group_3592	formate dehydrogenase	NPM_2518	OYD90312	OYD92794	OYE06435	NLP_2977	PHM05999	ACC80326			AUB42532	OKH30385	2634118478	2631172356	BAY78408	PHJ55774	PHJ57537	PHJ57080	PHJ73190	PHJ76321	PHJ87861	PHK06941	PHK01819	PHK10374	PHK14409	PHK31616	PHK40471	PHK28679	BAZ73218	BAY61436	BAY10314	BAY22292	AFY31628		BAY93609		OUL18712	OUL25106	OUL32301	EKE99598	BAY96275	6
group_3664	formate dehydrogenase accessory protein FdhD	NPM_2520	OYD90306	OYD92797	OYE06432	NLP_2973	PHM06779	ACC79387			AUB42530	OKH37956	2634118477	2631172358	BAY78409	PHJ55772	PHJ57536	PHJ57079	PHJ73188	PHJ76320	PHJ87862	PHK06942	PHK01817	PHK10376	PHK14411	PHK31614	PHK40469	PHK28681		BAY61434	BAY10312	BAY22290	AFY33692		BAY93611	BAY32206	OUL18713	OUL25105	OUL32299	EKE99596		6
group_3868	alkanesulfonate monooxygenase	NPM_2532		OYD92811	OYE06405		PHM09593	ACC79379			AUB35322	OKH42310	2634117396	2631172845	BAY77596	PHJ66483	PHJ75389	PHJ71357	PHJ84190	PHJ90757	PHJ97641	PHK05788	PHK09884	PHK21105	PHK21042	PHK30684	PHK46228	PHK35109	BAZ76338	BAY60141	BAY08995		AFY31740		BAY89866	BAY34488			OUL34991	EKF00885	BAY99740	5
group_4111	GCN5-related N-acetyltransferase	NPM_2559		OYD92832		NLP_5688	PHM08160	ACC79663	ODG97041			OKH30152	2634120521	2631176752	BAY74870	PHJ61693	PHJ76776	PHJ61631	PHJ84354	PHJ91014	PHJ99170	PHK06493	PHK11215	PHK24678	PHK17996	PHK35809	PHK45001	PHK36275	BAZ75333	BAY60123	BAY11909	BAY27818	AFY31765		BAY90471	BAY29193			OUL35104	EKF01111	BAZ00744	2
group_3626	glutathione S-transferase	NPM_2568	OYD95417	OYD94288	OYE02219	NLP_2005	PHM06990	ACC81055	ODG99654	2631157261	AUB40144	OKH30052	2634119212	2631172287	BAY79964	PHJ65493	PHJ76976	PHJ70311	PHJ81887	PHJ89399	PHK00945	PHJ95552	PHK10683	PHK08501	PHK16004	PHK38757	PHK44695	PHK32708	BAZ76355	BAY60124	BAY10099		AFY34846			BAY34467					BAY99723	8
group_3813	polar amino acid ABC transporter inner membrane subunit	NPM_2594	OYD98185	OYD94312	OYE04427	NLP_0887	PHM11065	ACC79447	ODH01796	2631157524	AUB40878	OKH32800	2634119528	2631175931	BAY75670	PHJ56808	PHJ62699	PHJ67392	PHJ86347	PHJ79970	PHJ93492	PHK01089	PHK12588	PHK14903	PHK17961	PHK39937	PHK47613	PHK31939	BAZ76616	BAY61242	BAY09764	BAY22596	AFY32761		BAY89705	BAY29124	OUL19133	OUL18406	OUL20930	EKE97587	BAY99463	0
group_3495	group 1 glycosyltransferase	NPM_2694	OYD95321	OYD98539	OYE03537	NLP_0451	PHM09067	ACC83459	ODG97831	2631157595	AUB42802	OKH42497	2634121766	2631177308	BAY78585	PHJ66224	PHJ77667	PHJ71592	PHJ86797	PHJ90493	PHJ91325	PHK04721	PHK06268	PHK13659	PHK17914	PHK36113	PHK43291	PHK33545	BAZ77231	BAY60180	BAY08562	BAY26080			BAY90233	BAY31885	OUL23543	OUL21314	OUL37411	EKF01723	BAY98850	6
group_3590	outer membrane beta-barrel protein	NPM_2704	OYD95313	OYD98549	OYE03528	NLP_0459	PHM07640	ACC83449	ODH01686	2631159095	AUB35667	OKH22421	2634121702	2631177333	BAY78607	PHJ66275	PHJ77717	PHJ71642	PHJ86848	PHJ90543	PHJ98403	PHJ98132	PHK06387	PHK17336	PHK14375	PHK42087	PHK46511	PHK29068	BAZ76368		BAY08851	BAY28040			BAY89203	BAY30941	OUL26985	OUL22845	OUL33762	EKF01344	BAY99710	5
group_4033	GAF sensor signal transduction histidine kinase	NPM_2706	OYD95311	OYD98551	OYE03526			ACC83447	ODH01688	2631159097		OKH22426	2634121742	2631177331	BAY78605	PHJ66243	PHJ77685	PHJ71611	PHJ86816	PHJ90511	PHJ98373	PHK04740	PHK09388	PHK24231	PHK18451	PHK42056	PHK46480	PHK32655	BAZ75310	BAY60580	BAY07271	BAY24569			BAY90446	BAY29163	OUL30918	OUL19814	OUL29850	EKF01008	BAZ00767	1
group_4107	glyoxalase/bleomycin resistance protein/dioxygenase	NPM_2719	OYD93775	OYD98563	OYE03513	NLP_1190	PHM09040	ACC83436	ODH03283	2631158998	AUB35684		2634116154	2631171143	BAY74042	PHJ63890	PHJ74743	PHJ69460	PHJ82468	PHJ88542	PHJ98638	PHK05476	PHK11568	PHK26573	PHK21847	PHK36635	PHK47189	PHK35945	BAZ72664		BAY07941				BAY93420	BAY32408			OUL36338	EKE99355	BAY96828	2
group_379	XRE family transcriptional regulator of molybdate metabolism	NPM_2772	OYD91647	OYD87752	OYE01468	NLP_4923	PHM09918	ACC84195			AUB34752	OKH37990	2634117740	2631174195	BAY79274	PHJ61437	PHJ60064	PHJ65378	PHJ81020	PHJ78472	PHJ91636	PHJ98214	PHK06660	PHK20704	PHK16672	PHK30274	PHK43483	PHK30534	BAZ76117	BAY66384		BAY24197			BAY91246	BAY28972				EKF04213	BAY99945	5
group_3954	phycoerythrin-associated linker protein CpeR	NPM_2774	OYD95403	OYD92252	OYE01819	NLP_1979	PHM07439	ACC79491	ODG99159	2631156802	AUB35362	OKH15105	2634117146	2631173821	BAY77846	PHJ58387	PHJ65885	PHJ70540	PHJ74458	PHJ86702	PHK00483	PHK02923	PHK04349	PHK19158	PHK15355	PHK36668	PHK42330	PHK29852	BAZ76729	BAY65357	BAY10053	BAY27527		KB235930_2261	BAY90164	BAY28921				EKF01404	BAY99349	0
group_3953	chromophore lyase CpeT/CpcT	NPM_2775	OYD95404	OYD92251	OYE01820	NLP_1980	PHM05854	ACC79490	ODG99158	2631156803	AUB35361	OKH15106	2634117145	2631173822	BAY77845	PHJ58386	PHJ65884	PHJ70539	PHJ74457	PHJ86703	PHK00484	PHK02922	PHK04348	PHK19159	PHK15356	PHK36667	PHK42329	PHK29853	BAZ76728	BAY65358	BAY10052	BAY27528		KB235930_2260	BAY90163	BAY28922				EKF01403	BAY99350	0
group_4038	chromophore lyase CpeS/CpcS	NPM_2776	OYD95405	OYD92250	OYE01821	NLP_1981	PHM07437	ACC79489	ODG99157	2631156804	AUB35360	OKH15107	2634117144	2631173823	BAY77844	PHJ58385	PHJ65883	PHJ70538	PHJ74456	PHJ86704	PHK00485	PHK02921	PHK04347	PHK19160	PHK15357	PHK36666	PHK42328	PHK29854	BAZ76727	BAY65359	BAY10051	BAY27529		KB235930_2259	BAY90161	BAY28923				EKF01402	BAY99352	0
group_3433	phycobilisome linker polypeptide CpcD	NPM_2777		OYD92249	OYE01822	NLP_1982	PHM05855	ACC79488	ODG99156	2631156805	AUB35358	OKH15108	2634117143	2631173824	BAY77843	PHJ58384	PHJ65882	PHJ70537	PHJ74455	PHJ86705	PHK00486	PHK02920	PHK04346	PHK19161	PHK15358	PHK36665	PHK42327	PHK29855	BAZ76725	BAY65360	BAY10049	BAY27531		KB235930_2257	BAY90159	BAY28924				EKF01400	BAY99353	0
group_3879	phycobilisome linker polypeptide CpcD	NPM_2778		OYD92248	OYE01823	NLP_1983	PHM07436	ACC82179	ODG99155	2631156806	AUB35357	OKH15109	2634117142	2631173825	BAY77842	PHJ58383	PHJ65881	PHJ70536	PHJ74454	PHJ86706	PHK00487	PHK02919	PHK04345	PHK19162	PHK15359	PHK36664	PHK42326	PHK29856	BAZ76724	BAY65361	BAY10048	BAY27533		KB235930_2256	BAY90158	BAY28926				EKF01398	BAY99355	0
group_4035	phycobilisome protein	NPM_2779	OYD95831	OYD92246	OYE01824	NLP_1984	PHM07442	ACC79487	ODG99167	2631156807	AUB41875	OKH31504	2634117136	2631173826	BAY77841	PHJ58416	PHJ65877	PHJ70532	PHJ74450	PHJ86710	PHK00491	PHK02915	PHK04341	PHK19168	PHK15363	PHK36677	PHK42322	PHK29860	BAZ76683	BAY65368	BAY10035	BAY26731		KB235930_2231	BAY89761	BAY29547				EKF00819	BAY99396	0
group_4036	phycocyanobilin lyase	NPM_2780	OYD95406	OYD92245	OYE01825	NLP_1985	PHM07435	ACC79486	ODG99154	2631156808	AUB41879	OKH31505	2634117135	2631173827	BAY77840	PHJ65738	PHJ61638	PHJ70531	PHJ83462	PHJ86711	PHK00492	PHJ99275	PHK07680	PHK08324	PHK17389	PHK39333	PHK43786	PHK31217	BAZ76685	BAY65371	BAY10033	BAY26733		KB235930_2230	BAY89763	BAY29545				EKF00817	BAY99394	0
group_4059	pentapeptide repeat-containing protein	NPM_2782		OYD92243	OYE01827	NLP_1987	PHM08694	ACC79484	ODG99152	2631156810	AUB44077	OKH31507	2634117133	2631173829	BAY77838	PHJ65736	PHJ61640	PHJ70529	PHJ83460	PHJ86713	PHK00494	PHJ99273	PHK07678	PHK08326	PHK17391	PHK39335	PHK43788	PHK31219	BAZ76693	BAY65356	BAY10032	BAY26735		KB235930_2228	BAY89774	BAY29543				EKF00804	BAY99386	0
group_4114	chromophore lyase CpeS/CpcS	NPM_2783		OYD92242	OYE01828	NLP_1988	PHM08695	ACC79483	ODG99151	2631156811	AUB44076	OKH31508	2634117132	2631173830	BAY77837	PHJ65735	PHJ61641	PHJ70528	PHJ83459	PHJ86714	PHK00495	PHJ99272	PHK07677	PHK08327	PHK17392	PHK39336	PHK43789	PHK31220	BAZ76694	BAY65355	BAY10031	BAY26736		KB235930_2227	BAY89775	BAY29542				EKF00803	BAY99385	0
group_4037	dihydrobiliverdin:ferredoxin oxidoreductase	NPM_2784	OYD95407	OYD92241	OYE01829	NLP_1989	PHM08696	ACC79482	ODG99150	2631156812	AUB44075	OKH31509	2634117131	2631173831	BAY77836	PHJ65734	PHJ61642	PHJ70527	PHJ83458	PHJ86715	PHK00496	PHJ99271	PHK07676	PHK20897	PHK17393	PHK39337	PHK43790	PHK31221	BAZ76697	BAY65354	BAY10028	BAY26740		KB235930_2226	BAY89777	BAY29541				EKF00800	BAY99382	0
group_4115	phycoerythrobilin:ferredoxin oxidoreductase	NPM_2785		OYD92261	OYE01841	NLP_1990		ACC79481	ODG99166	2631156813	AUB44074	OKH31510	2634117130	2631173832	BAY77835	PHJ65732	PHJ61644	PHJ70525	PHJ83456	PHJ86717	PHK00498	PHJ99269	PHK07674	PHK20899	PHK17395	PHK39339	PHK43792	PHK31223	BAZ76698	BAY65353	BAY10027	BAY26741		KB235930_2225	BAY89778	BAY29540				EKF00799	BAY99381	1
group_3815	Rieske (2Fe-2S) domain-containing ring-hydroxylating dioxygenase	NPM_2795	OYD92361	OYD92230	OYE01839	NLP_3542	PHM09539	ACC79348	ODH02675	2631161433	AUB40109	OKH36505	2634117515	2631176604	BAY75315	PHJ54833	PHJ64508	PHJ56478	PHJ74094	PHJ75978	PHJ86324	PHJ93101	PHK00216	PHK13783	PHK14852	PHK35624	PHK41969	PHK28315	BAZ77691	BAY65062	BAY07456	BAY22817	AFY33473		BAY88238	BAY31933	OUL26619	OUL24568	OUL36576	EKF02116	BAY98390	0
group_4029	ADP-ribosylglycohydrolase	NPM_2805	OYD97376	OYD92220	OYE00086		PHM06824	ACC83007	ODG99733	2631155851		OKH39225	2634116342	2631171382	BAY79371	PHJ69068	PHJ78566	PHJ73219	PHJ85670	PHJ92172	PHK01175	PHK00429	PHK09131	PHK22962	PHK23719	PHK41785	PHK45854	PHK37269	BAZ72972	BAY62268	BAY09642	BAY24747			BAY93121	BAY33816	OUL29283	OUL24729	OUL33041	EKF00375	BAY96521	0
group_3306	XisI protein	NPM_2842	OYD97816	OYD97085			PHM11042	ACC81473	ODH01760	2631158879	AUB37327		2634117876	2631176075	BAY79766	PHJ56649	PHJ72386	PHJ58582	PHJ80467	PHJ82584	PHJ90653	PHJ97115	PHK05536	PHK19938	PHK15896	PHK38292	PHK42841	PHK31527	BAZ75151	BAY59948	BAY10239	BAY23911	AFY35673		BAY90755	BAY31796	OUL34337	OUL20513	OUL26899	EKF03401	BAZ00926	5
group_363	XisH protein	NPM_2843	OYD97815	OYD97084			PHM11041	ACC81472	ODH02091	2631156958	AUB40866	OKH18542	2634117877	2631174502	BAY79765	PHJ56650	PHJ72387	PHJ58583	PHJ80468	PHJ82585	PHJ90652	PHJ97116	PHK05537	PHK19937	PHK15895	PHK38293	PHK42842	PHK31526	BAZ75150	BAY64330		BAY23912	AFY31912		BAY93887	BAY31795	OUL22515	OUL20514	OUL35821	EKE96330	BAZ00927	6
group_3944	hypothetical protein	NPM_2873	OYD97729	OYD97055	OYE03356	NLP_5250	PHM07073	ACC79874	ODH02642	2631155729		OKH30457	2634117944	2631171758	BAY75376	PHJ58549	PHJ71936	PHJ62987	PHJ77602	PHJ85914	PHJ95930	PHK00860	PHK04030	PHK24830	PHK14985	PHK36235	PHK45159	PHK30768		BAY63769	BAY13193		AFY33677			BAY34047	OUL30354	OUL25240				5
group_4042	HAD family hydrolase	NPM_2928	OYD93943	OYD89216	OYE02598			ACC79514	ODG99687	2631159596	AUB34412	OKH30693	2634121713	2631177345	BAY78615	PHJ66266	PHJ77708	PHJ71633	PHJ86839	PHJ90534	PHJ98394	PHK04762	PHK09410	PHK24209	PHK07960	PHK42078	PHK46502	PHK32633	BAZ77299		BAY10319				BAY88692	BAY31570	OUL27010	OUL22878	OUL24977		BAY98783	2
group_4080	FAD-binding molybdopterin dehydrogenase CoxM/CutM	NPM_2960	OYD92422	OYD95017	OYE01804	NLP_0597	PHM08936	ACC80838	ODG99802	2631159145	AUB37016	OKH40280	2634121907	2631176369	BAY76497	PHJ66776	PHJ70409	PHJ62860	PHJ79655	PHJ84495	PHJ93726	PHK01647	PHK10327	PHK26692	PHK18510	PHK40404	PHK48328	PHK34674				BAY22717			BAY91401	BAY29044		OUL18287		EKF04469		3
group_4081	oxidoreductase CoxS/CutS	NPM_2961	OYD92423	OYD95018	OYE01805	NLP_0596	PHM08937	ACC80837	ODG99809	2631159144	AUB37017	OKH40279	2634121908	2631176368	BAY76496	PHJ66788	PHJ70417	PHJ62868	PHJ79663	PHJ84503	PHJ93755	PHK01675	PHK10370	PHK26707	PHK18519	PHK40412	PHK48342	PHK34682				BAY22718			BAY91400	BAY29043		OUL18288		EKF04470		3
group_268	cyclic peptide ABC transporter ATP-binding protein	NPM_2976	OYD95395	OYD95030	OYE04290	NLP_1969	PHM11200	ACC80001	ODG99968	2631159166		OKH36080	2634118238	2631172595	BAY76700	PHJ58172	PHJ66650	PHJ65580	PHJ75162	PHJ88099	PHJ94486	PHJ90310	PHK08299	PHK08714	PHK10159	PHK38396	PHK45082	PHK27620	BAZ77089	BAY60218	BAY10669	BAY21068	AFY34548	KB235930_3665	BAY88962	BAY30797	OUL35502	OUL19757	OUL29894	EKF06103	BAY98991	2
group_3816	alcohol dehydrogenase	NPM_3033	OYD94538	OYD87806	OYE00719	NLP_1475	PHM07671	ACC83913	ODH00092	2631156647			2634117863		BAY78280	PHJ56662	PHJ72391	PHJ58597	PHJ80481	PHJ82613	PHJ90673	PHJ97128	PHK05539	PHK19958	PHK15916	PHK38295	PHK42844	PHK31547	BAZ77995		BAY13280		AFY30521	KB235930_3220	BAY88318	BAY31288	OUL22283	OUL20837	OUL32000	EKF02327	BAY98086	4
group_4110	glyoxalase/bleomycin resistance protein/dioxygenase	NPM_3064	OYD93575		OYE04369	NLP_5738		ACC83318	ODG96666	2631155913	AUB38016	OKH24577	2634119425	2631171892	BAY75937	PHJ67917	PHJ77488	PHJ72856	PHJ86436	PHJ91208	PHJ99120	PHK07429	PHK11989	PHK21302	PHK18801	PHK15831	PHK45264	PHK37808	BAZ73859	BAY64350	BAY07838	BAY26354			BAY92646	BAY34915				EKF05740	BAZ02220	2
group_3659	NIL domain-containing protein	NPM_3092	OYD93332	OYD87546	OYE05661		PHM06714	ACC83712	ODH03252		AUB35652	OKH31666	2634119271	2631170848	BAY74557	PHJ58099	PHJ65636	PHJ60638	PHJ77153	PHJ81815	PHJ95531	PHK02199	PHK08789	PHK24960	PHK19252	PHK40631	PHK44486	PHK32408	BAZ77506	BAY63991	BAY07468	BAY27581	AFY31852	KB235930_4199	BAY88931	BAY30665	OUL22120	OUL20418	OUL26163	EKF03140	BAY98577	12
group_3515	ABC transporter ATP-binding protein	NPM_3156	OYD96204	OYD96030	OYE00137		PHM08828	ACC79072	ODG98611	2631158329	AUB40936	OKH37739	2634118724	2631173422	BAY77528	PHJ59166	PHJ60331	PHJ63207	PHJ80779	PHJ90853	PHJ82623	PHJ94716	PHJ99244	PHK17210	PHK16931	PHK38187	PHK41059	PHK33863	BAZ72926	BAY61208	BAY08809	BAY27592			BAY94160	BAY34097	OUL26738		OUL37274	EKF03775	BAY96567	6
group_3674	family 2 glycosyltransferase	NPM_3162	OYD96210	OYD96024	OYE04673	NLP_4294	PHM07116	ACC79078	ODG98594	2631158323	AUB40926	OKH37745	2634118717	2631173415	BAY77522	PHJ59128	PHJ60312	PHJ63136	PHJ80731	PHJ90831	PHJ85224	PHJ94708	PHJ99014	PHK13959	PHK16924	PHK38169	PHK41052	PHK33854		BAY61772		BAY20650					OUL22568	OUL27755	OUL29732			6
group_465	TPR repeat-containing protein	NPM_3180		OYD96008	OYE04688	NLP_1161	PHM07732	ACC79895	ODG99755	2631157437			2634117213	2631173080	BAY75439	PHJ56654	PHJ56560	PHJ58587	PHJ75595	PHJ80179	PHJ84069	PHJ97120	PHJ98020	PHK13342	PHK15891	PHK28348	PHK38867	PHK30334	BAZ74172	BAY65405	BAY08326	BAY24969			BAY92153	BAY33606	OUL20261	OUL22380	OUL17819	EKF04619	BAZ01903	8
group_3741	putative dienelactone hydrolase	NPM_3191				NLP_0382	PHM08337	ACC79907	ODG98110	2631163519	AUB41084	OKH33177	2634116437	2631171429	BAY79425	PHJ64154	PHJ75906	PHJ69788	PHJ85593	PHJ88805	PHK00741	PHK06611	PHK10512	PHK24764	PHK20958	PHK42435	PHK45775	PHK35021	BAZ74605	BAY65392	BAY08337	BAY22786	AFY36310	KB235930_289	BAY92162	BAY33596	OUL29466	OUL27046	OUL25290	EKF04606	BAZ01472	3
group_3387	response regulator receiver protein	NPM_3195	OYD95693	OYD95995	OYE04708	NLP_0386	PHM07575	ACC79909	ODH01427	2631157208	AUB41088	OKH33180	2634116421	2631175134	BAY79436	PHJ64140	PHJ75891	PHJ69774	PHJ85607	PHJ88790	PHK00726	PHK06596	PHK10498	PHK24750	PHK20973	PHK42421	PHK45789	PHK35035	BAZ76886	BAY61301	BAY08648	BAY24852	AFY31076	KB235930_3385	BAY89590	BAY30812	OUL23404	OUL27141	OUL35924	EKF02568	BAY99191	8
group_3516	multi-sensor signal transduction histidine kinase	NPM_3196	OYD95692	OYD88926	OYE04709	NLP_0387		ACC79910	ODH01426	2631157209	AUB41089	OKH33181	2634116420	2631175133	BAY79437	PHJ64139	PHJ75890	PHJ69773	PHJ85608	PHJ88789	PHK00725	PHK06595	PHJ95269	PHK24749	PHK20974	PHK24578	PHK45790	PHK35036	BAZ76887	BAY61302	BAY08646	BAY24851	AFY31075	KB235930_3386	BAY89591	BAY30811	OUL23403	OUL27142	OUL35925	EKF02571	BAY99190	4
group_4084	Cache sensor signal transduction histidine kinase	NPM_3218	OYD94028	OYD88909	OYE01164		PHM10446	ACC82164	ODG99301	2631160924			2634115927	2631173726	BAY78085	PHJ61074	PHJ76435	PHJ64852	PHJ83270	PHJ90252	PHJ86666	PHJ93612	PHK00212	PHK14669	PHK18197	PHK30375	PHK39601	PHK31642	BAZ76509		BAY07892		AFY31902			BAY30417	OUL32658	OUL27652	OUL28426		BAY99569	2
group_3517	pentapeptide repeat-containing protein	NPM_3237	OYD97501	OYD86920	OYE02847	NLP_5463	PHM08322	ACC82432	ODG99255	2631155834	AUB38334	OKH35932	2634116243	2631173167	BAY76775	PHJ57030	PHJ78780	PHJ73433	PHJ81360	PHJ92387	PHJ82901	PHK01606	PHK12359	PHK24450	PHK11243	PHK27908	PHK44237	PHK29831	BAZ75648	BAY66107	BAY09223	BAY22908			BAY89949	BAY34430	OUL31399	OUL26038	OUL36846	EKE96994	BAZ00430	3
group_3252	short-chain dehydrogenase/reductase SDR	NPM_3282	OYD90079	OYD87509	OYE06189	NLP_1939	PHM10878	ACC79978	ODG99123	2631156772	AUB36612		2634119795	2631175693	BAY76710	PHJ61290	PHJ74382	PHJ68055	PHJ80540	PHJ88087	PHJ98519	PHK04820	PHK11865	PHK23959	PHK21547	PHK28132	PHK46856	PHK35564	BAZ73624		BAY12280	BAY23502			BAY92880	BAY35299	OUL19187	OUL18461	OUL28134	EKF02979	BAZ02455	6
group_479	3-dehydroquinate synthase	NPM_3291	OYD93395	OYD93436	OYE05877	NLP_1930	PHM09693	ACC79988	ODG97046	2631155873	AUB34940	OKH34740	2634121619	2631171794	BAY75552	PHJ57490	PHJ77786	PHJ71711	PHJ86913	PHJ90612	PHJ89354	PHK00602	PHK08577	PHK15308	PHK14833	PHK37150	PHK43645	PHK32253	BAZ76406	BAY60965	BAY10594	BAY24791			BAY89241	BAY30100	OUL18198	OUL21654	OUL34273	EKE97724	BAY99672	6
group_3390	ornithine acetyltransferase	NPM_3304	OYD92418	OYD93425	OYE06208	NLP_5351	PHM06737		ODG99247	2631157008	AUB34922	OKH34916	2634119793	2631175696	BAY76708	PHJ61292	PHJ74384	PHJ68057	PHJ80542	PHJ88089	PHJ98517	PHK04818	PHK11863	PHK23957	PHK21545	PHK28134	PHK46858	PHK35562	BAZ75433	BAY64966			AFY34588		BAY89932	BAY34440	OUL20797	OUL19573	OUL35887	EKE96954	BAZ00644	10
group_3864	multi-sensor signal transduction histidine kinase	NPM_3305	OYD92417	OYD93424	OYE06209	NLP_5352	PHM06738				AUB34921	OKH34915	2634119792	2631175697	BAY76707	PHJ61293	PHJ74385	PHJ68058	PHJ80543	PHJ88090	PHJ98516	PHK04817	PHK11862	PHK23956	PHK21544	PHK28135	PHK46859	PHK35561	BAZ71691		BAY10496				BAY88499	BAY31131	OUL31608	OUL26210	OUL36218	EKF02445	BAY97802	5
group_3863	PAS/PAC sensor hybrid histidine kinase	NPM_3306	OYD92416	OYD93423	OYE06210	NLP_5353	PHM06739				AUB34920	OKH34914	2634119791	2631175698	BAY76706	PHJ61325	PHJ74420	PHJ68092	PHJ80576	PHJ88124	PHJ98543	PHK04841	PHK11895	PHK23978	PHK21568	PHK28138	PHK46892	PHK35585	BAZ71690		BAY10495				BAY88500	BAY31132	OUL31607	OUL26209	OUL36219	EKF02444	BAY97803	5
group_3552	TrkA-N domain protein	NPM_3308	OYD92673	OYD93422	OYE06212		PHM09607	ACC80017	ODG97508	2631159528	AUB34916	OKH32327	2634116182	2631177400	BAY78725	PHJ63939	PHJ74792	PHJ69540	PHJ82520	PHJ88590	PHJ98670	PHK05509	PHK11598	PHK26603	PHK21878	PHK34151	PHK47238	PHK35975	BAZ77300		BAY09683	BAY24996		KB235931_113	BAY88691		OUL24134	OUL28477	OUL21216	EKF01561	BAY98782	4
group_3448	aliphatic sulfonate ABC transporter substrate-binding protein	NPM_3354	OYD95223	OYD93457	OYE01764	NLP_1114	PHM09726	ACC84166			AUB34832	OKH29512	2634117421	2631172104	BAY77620	PHJ66461	PHJ75368	PHJ71336	PHJ84169	PHJ90736	PHJ95024	PHK03056	PHK11343	PHK17792	PHK18679	PHK41720	PHK47138	PHK35484	BAZ75652	BAY66140	BAY09216	BAY22026	AFY32288		BAY89944	BAY29511	OUL32928	OUL28338	OUL21466	EKE96998	BAZ00426	6
group_3736	taurine catabolism dioxygenase TauD/TfdA	NPM_3355	OYD95224	OYD93456	OYE01765	NLP_1112	PHM09727	ACC84168	ODG99652	2631157257		OKH29511	2634117420	2631172103	BAY77618	PHJ66462	PHJ75369	PHJ71337	PHJ84170	PHJ90737	PHJ95023	PHK03055	PHK11342	PHK17791	PHK18680	PHK41719	PHK47139	PHK35485	BAZ73243	BAY66130	BAY10109	BAY22927			BAY93796	BAY29925	OUL32621	OUL27349	OUL28444	EKF03367	BAY96250	3
group_4185	acyl-CoA dehydrogenase	NPM_3358		OYD93453	OYE01776	NLP_1109				2631157259	AUB34836	OKH20546	2634117417	2631172100	BAY77614	PHJ66465	PHJ75372	PHJ71340	PHJ84173	PHJ90740	PHJ95020	PHK03052	PHK11339	PHK17788	PHK18683	PHK41716	PHK47142	PHK35488	BAZ73559	BAY60113	BAY07474	BAY21468			BAY91176	BAY34423			OUL35898	EKE99892	BAZ02520	2
group_350	amidohydrolase	NPM_3359	OYD95227	OYD93450	OYE01768	NLP_1107	PHM10833	ACC84171			AUB34837	OKH20544	2634117415	2631172098	BAY77612	PHJ66466	PHJ75373	PHJ71341	PHJ84174	PHJ90741	PHJ95018	PHK03050	PHK11337	PHK17786	PHK18684	PHK41714	PHK47143	PHK35489	BAZ75653	BAY66141	BAY09215				BAY89943	BAY29510	OUL32927	OUL28337	OUL21465	EKE97000	BAZ00425	6
group_3737	aliphatic sulfonate ABC transporter substrate-binding protein	NPM_3361	OYD95228	OYD93449		NLP_1106	PHM10830				AUB34839	OKH20547	2634117414	2631172097	BAY77611	PHJ66546	PHJ75454	PHJ71424	PHJ84263	PHJ90847	PHJ95049	PHK03080	PHK11383	PHK17793	PHK18699	PHK41743	PHK47159	PHK35507	BAZ73255	BAY66111	BAY10101	BAY22914	AFY31727		BAY93806	BAY29908	OUL32610	OUL27404	OUL31558	EKF03355	BAY96238	4
group_3705	4Fe-4S ferredoxin	NPM_3362	OYD95229	OYD93448	OYE01771	NLP_1105	PHM10829					OKH20543	2634117413	2631172096	BAY77610	PHJ66468	PHJ75375	PHJ71343	PHJ84176	PHJ90743	PHJ95017	PHK03049	PHK11336	PHK17785	PHK18686	PHK41713	PHK47145	PHK35491	BAZ73254	BAY66112	BAY10102	BAY22916	AFY31728		BAY93805	BAY29909	OUL32611	OUL27334	OUL31559		BAY96239	6
group_3714	D-isomer specific 2-hydroxyacid dehydrogenase	NPM_3370	OYD95235	OYD87168	OYE05760	NLP_1094	PHM10823	ACC84182	ODH00523	2631162993	AUB34853	OKH42299	2634117405	2631172088	BAY77603	PHJ66476	PHJ75383	PHJ71351	PHJ84184	PHJ90751	PHJ97647	PHK05782	PHJ95010	PHK07966	PHK18694	PHK24882	PHK46222	PHK35499	BAZ76344	BAY60135	BAY08979	BAY21423	AFY31735		BAY89871	BAY34481				EKF00877	BAY99734	4
group_3583	von Willebrand factor A domain-containing protein	NPM_3396	OYD93054	OYD87645	OYE05793		PHM09586	ACC79933				OKH30462	2634117951	2631171751	BAY75380	PHJ58544	PHJ71941	PHJ62992	PHJ77597	PHJ85919	PHJ95935	PHJ97667	PHK04036	PHK24835	PHK16804	PHK27304	PHK45154	PHK30763	BAZ76758	BAY63133	BAY07995	BAY27976	AFY36319	KB235930_2241	BAY90195	BAY28938	OUL22044	OUL20403	OUL22341	EKF01771	BAY99319	6
group_3423	hypothetical protein	NPM_3397	OYD93055	OYD87646	OYE05795		PHM09585	ACC79932	ODG96363	2631162715		OKH30453	2634117948	2631171754	BAY75378	PHJ58547	PHJ71938	PHJ62989	PHJ77600	PHJ85916	PHJ95932	PHK00862	PHK04032	PHK24832	PHK14988	PHK36232	PHK45157	PHK30766	BAZ76756	BAY63135	BAY07993	BAY27978	AFY36318		BAY90192	BAY28940	OUL22046	OUL20405	OUL22338	EKF01773	BAY99321	7
group_3422	hypothetical protein	NPM_3398	OYD93056	OYD87647	OYE05796		PHM09584	ACC79931				OKH30454	2634117947	2631171755	BAY75377	PHJ58548	PHJ71937	PHJ62988	PHJ77601	PHJ85915	PHJ95931	PHK00861	PHK04031	PHK24831	PHK14987	PHK36233	PHK45158	PHK30767	BAZ76755	BAY63136	BAY07991	BAY27979	AFY36317	KB235930_2240	BAY90191	BAY28942	OUL22119	OUL20406	OUL22337	EKF01774	BAY99322	8
group_3579	protein of unknown function DUF218	NPM_3403	OYD91833	OYD87652	OYE05801	NLP_5662	PHM05599	ACC80889	ODG99281	2631159518	AUB36313	OKH42184	2634117952	2631172267	BAY73613	PHJ58543	PHJ71942	PHJ62993	PHJ77596	PHJ85920	PHJ95936	PHJ97666	PHK04037	PHK24836	PHK16803	PHK27305	PHK45153	PHK30762	BAZ74121		BAY12270	BAY20339			BAY92410	BAY34963	OUL33937	OUL22964	OUL35079	EKF05934	BAZ01954	5
group_3397	PadR family transcriptional regulator	NPM_3471	OYD96558	OYD97268	OYE02008	NLP_1619		ACC81401		2631157662	AUB41328	OKH29581	2634118056	2631170932	BAY78561	PHJ62767	PHJ72717	PHJ66596	PHJ80896	PHJ87248	PHJ95136	PHJ90285	PHK03613	PHK08669	PHK16766	PHK25330	PHK44287	PHK30720	BAZ74978	BAY66345	BAY08751	BAY25156			BAY90574	BAY29474	OUL18968	OUL18060	OUL37048	EKF01283	BAZ01100	10
group_3358	TROVE domain-containing protein	NPM_3540	OYD93738	OYD88989		NLP_5697	PHM08129	ACC79652	ODG96566	2631159301	AUB36357	OKH31931	2634120530	2631176761	BAY74880	PHJ61734	PHJ76822	PHJ61637	PHJ84446	PHJ91071	PHJ99229	PHK06508	PHK11230	PHK24699	PHK18015	PHK35815	PHK45025	PHK36333	BAZ75341	BAY64156	BAY11916	BAY27810	AFY35126		BAY90482	BAY29204	OUL32065	OUL31796	OUL35111	EKF01097	BAZ00736	6
group_2982	manganese transporter	NPM_3601		OYD88469	OYE02900			ACC81270	ODG97553	2631160174		OKH41775	2634122384	2631170335	BAY77868	PHJ67337	PHJ76577	PHJ71138	PHJ84609	PHJ91773	PHJ96355	PHK02450	PHK13274	PHK26804	PHK23448	PHK43158	PHK48428	PHK38052	BAZ75971	BAY60072	BAY08033	BAY26970	AFY34803	KB235931_457	BAY90040	BAY30224	OUL22057	OUL20416		EKE97918	BAZ00108	7
group_3876	hypothetical protein	NPM_3682	OYD92120	OYD88429	OYE01976	NLP_5760		ACC80561	ODH00636	2631159827	AUB36570	OKH30105	2634119443	2631171875	BAY75954	PHJ67900	PHJ77504	PHJ72840	PHJ86420	PHJ91192	PHJ99104	PHK07413	PHK11973	PHK20126	PHK18818	PHK31512	PHK46331	PHK37824	BAZ74836		BAY07196	BAY20974	AFY33494	KB235930_1400	BAY91557	BAY34252	OUL22018	OUL20582	OUL26474	EKF05365	BAZ01242	0
group_3956	type 11 methyltransferase	NPM_3690	OYD93305	OYD87847	OYE03961	NLP_4936		ACC82044	ODH02237	2631159572	AUB39353	OKH40299	2634115466	2631176389	BAY76520	PHJ57724	PHJ69406	PHJ57893	PHJ76475	PHJ79676	PHJ94221	PHK02366	PHK08032	PHK23539	PHK20457	PHK39615	PHK43306	PHK30399	BAZ77941	BAY61304	BAY09427	BAY23635			BAY94918	BAY32042	OUL32904	OUL28318	OUL36519	EKF00968	BAY98140	0
group_4041	major facilitator superfamily transporter	NPM_3737	OYD90268	OYD91017	OYE01366		PHM08043	ACC84537	ODG98348	2631157096	AUB41219	OKH37429	2634121653	2631170809	BAY75367	PHJ53452	PHJ77761	PHJ71686	PHJ87157	PHJ90586	PHJ83287	PHJ97516	PHJ96801	PHK10803	PHK11415	PHK28043	PHK38524	PHK27875	BAZ77248		BAY07072	BAY24305	AFY34363		BAY88749	BAY31902	OUL35271	OUL31170		EKF01633	BAY98833	0
group_3120	hypothetical protein	NPM_3738	OYD89542	OYD88590	OYE01365	NLP_0711	PHM07296		ODG96881	2631158262	AUB37215		2634119197	2631175840	BAY75252	PHJ65505	PHJ76988	PHJ63570	PHJ81899	PHJ89411	PHK00933	PHJ99905	PHK10671	PHK24918	PHK19640	PHK39526	PHK46352	PHK34772	BAZ71954	BAY60781	BAY08581	BAY21086			BAY89044		OUL21823	OUL30086	OUL25821	EKF06197	BAY97536	2
group_2934	plasmid stabilization protein	NPM_3739	OYD89543	OYD88591	OYE01364	NLP_0712	PHM07297	ACC83798	ODG96880	2631158261	AUB37216		2634119196	2631175839	BAY75251	PHJ65506	PHJ76989	PHJ63571	PHJ81900	PHJ89412	PHK00932	PHJ99904	PHK10670	PHK24917	PHK19641	PHK39527	PHK46353	PHK34771	BAZ71953	BAY60345		BAY21085	AFY35022			BAY29845	OUL21824	OUL30085	OUL25822	EKF06198	BAY96112	2
group_3940	hypothetical protein	NPM_3873	OYD96282	OYD98395	OYD98601	NLP_5899	PHM08063	ACC79969	ODH01152	2631156491	AUB40913	OKH30292	2634117661	2631171738	BAY76767	PHJ56327	PHJ61016	PHJ58269	PHJ74983	PHJ79124	PHJ92898	PHJ97247	PHK05663	PHK22079	PHK10794	PHK29162	PHK47542	PHK30111	BAZ77532		BAY10947						OUL32671	OUL27170	OUL24049		BAY98549	2
group_3624	arginine/lysine/histidine/glutamine ABC transporter ATP-binding protein	NPM_3875	OYD96327	OYD98393		NLP_5293	PHM11459	ACC81408	ODG96454	2631156956	AUB41340	OKH31943	2634117924	2631170026		PHJ55952	PHJ71919	PHJ62970	PHJ77618	PHJ85897	PHJ95913	PHJ96055	PHK12212	PHK13490	PHK13671	PHK28721	PHK39016	PHK28054	BAZ73411	BAY62137	BAY09023	BAY20559	AFY31216		BAY93293	BAY34323	OUL23545	OUL21316	OUL37413	EKF00050	BAY96082	4
group_2839	acriflavin resistance protein	NPM_3920	OYD89580	OYD98353	OYE06674	NLP_0937		ACC79772	ODG99049	2631159447		OKH29896	2634120368	2631176058	BAY75169	PHJ62143	PHJ77942	PHJ71974	PHJ84720	PHJ81397	PHJ95851	PHJ96219	PHK08131		PHK10568	PHK27652	PHK42589	PHK31831	BAZ72783	BAY60838	BAY13690	BAY22747	AFY32749		BAY94315	BAY33022	OUL22533	OUL21666	OUL33538	EKF03932	BAY96710	5
group_3507	photosystem I reaction center subunit VIII	NPM_3976	OYD96222	OYD87878	OYE06627	NLP_4307	PHM06253			2631162776		OKH24943	2634119181	2631172663	BAY73637	PHJ65519	PHJ77002	PHJ63584	PHJ81913	PHJ89425	PHK00919	PHJ99891	PHK10657	PHK24904	PHK19654	PHK39540	PHK46366	PHK34758	BAZ72029	BAY62708	BAY11834	BAY25464	AFY32151	KB235931_337	BAY94604	BAY33146	OUL34877	OUL30566	OUL24092	EKE99186	BAY97462	6
group_190	NACHT family NTPase	NPM_40004	OYD93189	OYD97223		NLP_1526	PHM10149		ODG96367		AUB35022	OKH31839			BAY74697	PHJ69110	PHJ78608	PHJ73261	PHJ85712	PHJ92214	PHK01218	PHK07284	PHK13021	PHK15105	PHK23652	PHK39163	PHK46781	PHK37312	BAZ75861	BAY63787	BAY12116	BAY27271			BAY95915	BAY28833	OUL17760	OUL17507	OUL32788	EKE96549	BAZ00218	3
group_3585	tellurite resistance protein TerB	NPM_4002	OYD93814	OYD88235	OYE06604		PHM08430	ACC80399	ODH01621	2631158557	AUB37240	OKH24750	2634116622	2631172980	BAY73704	PHJ56755	PHJ57371	PHJ62354	PHJ79546	PHJ88936	PHJ87510		PHK02548	PHK15521	PHK13557	PHK31383	PHK40296	PHK28614	BAZ72603	BAY63384	BAY09785	BAY23024	AFY33999		BAY93332	BAY32742	OUL20686	OUL19447	OUL37253	EKF00105	BAY96889	5
group_3655	protein of unknown function DUF928	NPM_4011	OYD89583	OYD88812	OYE06683		PHM09301	ACC80406	ODG97882	2631158256		OKH30059	2634116690	2631172284	BAY79994	PHJ67472	PHJ74838	PHJ72496	PHJ84996	PHJ91878	PHJ99392	PHJ94987	PHK12262	PHK13877	PHK14031	PHK41900	PHK40774	PHK36838	BAZ75408	BAY61541	BAY14013	BAY21722			BAY90552	BAY29620	OUL31355	OUL26060	OUL36849	EKF01152	BAZ00669	5
group_4043	response regulator receiver sensor signal transduction histidine kinase	NPM_4030	OYD92510	OYD88797	OYE04612	NLP_5359	PHM08214	ACC79688	ODH00773	2631157179	AUB37922	OKH33884	2634117608	2631174343	BAY79112	PHJ60916	PHJ71506	PHJ64652	PHJ80211	PHJ85965	PHJ97412	PHK04595	PHK11788	PHK16154	PHK13835	PHK30509	PHK40685	PHK28777	BAZ77390		BAY12178				BAY89111	BAY30563	OUL29338	OUL27983	OUL32986	EKF06056	BAY98693	0
group_3955	LuxR family transcriptional regulator	NPM_4031	OYD92512	OYD88796	OYE04613	NLP_5360	PHM08215	ACC79687	ODH00774	2631157178	AUB37923	OKH33883	2634117607	2631174344	BAY79113	PHJ60917	PHJ71507	PHJ64653	PHJ80212	PHJ85966	PHJ97411	PHK04594	PHK11787	PHK16155	PHK13836	PHK30510	PHK40686	PHK28778	BAZ77391		BAY12179				BAY89110	BAY30562	OUL29339	OUL27982	OUL32985	EKF06055	BAY98692	0
group_3638	GCN5-related N-acetyltransferase	NPM_4062	OYD91969	OYD88489	OYE04631		PHM09779	ACC83423	ODG96589	2631159349	AUB35702	OKH32772	2634117200	2631171050	BAY76791	PHJ61862	PHJ63485	PHJ58989	PHJ75598	PHJ80182	PHJ91104	PHJ97826	PHK06007	PHK20871	PHK16257	PHK27173	PHK43899	PHK30335	BAZ73712	BAY62195	BAY07361		AFY36290		BAY92501	BAY35097			OUL34438	EKF05556	BAZ02367	8
group_3512	hypothetical protein	NPM_4108	OYD89285	OYD87208	OYE02829	NLP_0500	PHM09063	ACC83010	ODG99736	2631155854	AUB42770	OKH29382	2634121678	2631170813	BAY74589	PHJ66295	PHJ77738	PHJ71663	PHJ86867	PHJ90564	PHJ90894	PHJ97539	PHK05903	PHK20260	PHK17851	PHK28184	PHK43207	PHK30166	BAZ76324	BAY62267	BAY09643	BAY24750	AFY31819			BAY34502	OUL29280	OUL24726	OUL33044		BAY99754	6
group_3572	alpha/beta hydrolase fold protein	NPM_4112	OYD92843	OYD87205	OYE02825	NLP_2261	PHM07566	ACC83015	ODG96466	2631163104	AUB42780	OKH42150	2634121668	2631170823	BAY74580	PHJ66304	PHJ77747	PHJ71672	PHJ86876	PHJ90573	PHJ90885	PHJ97530	PHK05894	PHK20269	PHK17860	PHK27857	PHK43198	PHK30175	BAZ76882	BAY65242	BAY10710	BAY24842			BAY89585	BAY30816	OUL20946	OUL31870	OUL33436	EKF02563	BAY99195	4
group_3880	glutathione peroxidase	NPM_4114	OYD92841	OYD87203	OYE02823	NLP_2259	PHM07564	ACC83017	ODG96464	2631163106	AUB42782	OKH42148	2634121666	2631170825	BAY74578	PHJ66306	PHJ77749	PHJ71674	PHJ86878	PHJ90575	PHJ90883	PHJ97528	PHK05892	PHK20271	PHK17862	PHK27855	PHK43196	PHK30177	BAZ76871	BAY65005	BAY10708	BAY24840			BAY89577	BAY30823	OUL20948	OUL31872	OUL33434	EKF02556	BAY99206	0
group_3508	aldo/keto reductase	NPM_4131	OYD93151	OYD87372	OYE02517	NLP_5541	PHM06318	ACC83094	ODH01916	2631156196	AUB35781		2634118848	2631172259	BAY73620	PHJ63071	PHJ75694	PHJ72254	PHJ85303	PHJ89627	PHJ97734	PHK02822	PHK10977	PHK23811	PHK23044	PHK41661	PHK47255	PHK36438	BAZ73233		BAY09114				BAY93625	BAY33792	OUL35800	OUL31674	OUL23124	EKE99580	BAY96260	6
group_3400	GAF sensor signal transduction histidine kinase	NPM_4135	OYD96589	OYD87368	OYE02520	NLP_1275		ACC83097	ODH00805	2631156193		OKH22301	2634121334	2631176768	BAY74887	PHJ66077	PHJ74635	PHJ68984	PHJ87137	PHJ85480	PHJ97461	PHK04627	PHK08729	PHK15177	PHK13497	PHK30026	PHK45508	PHK28516		BAY60856	BAY07707	BAY22574	AFY35285				OUL28742	OUL24154	OUL37236			12
group_4020	hypothetical protein	NPM_4148	OYD93389	OYD87115	OYE02910	NLP_5412	PHM10458	ACC83994	ODG99323	2631158898	AUB39838	OKH18049	2634116292	2631171788	BAY76819	PHJ69238	PHJ78736	PHJ73389	PHJ85841	PHJ92342	PHK01346	PHK07179	PHK12916	PHK24518	PHK23546	PHK41476	PHK46977	PHK37440	BAZ76467				AFY31413		BAY89314	BAY30277	OUL18217	OUL24401	OUL36329	EKE97819	BAY99611	0
group_3414	esterase	NPM_4173	OYD94769	OYD87975	OYE00731	NLP_4029	PHM09988	ACC82967			AUB35584	OKH35008	2634120596	2631171040	BAY76037	PHJ58809	PHJ61801	PHJ61478	PHJ84421	PHJ90948	PHJ85950	PHK06428	PHK12493	PHK21209	PHK22596	PHK39891	PHK43776	PHK31183	BAZ76856		BAY10417		AFY31648	KB235931_435	BAY94939	BAY31118	OUL26697	OUL23258	OUL34073	EKF00992	BAY99221	8
group_3505	WecB/TagA/CpsF family glycosyltransferase	NPM_4210	OYD94523	OYD87920	OYE05172	NLP_3295	PHM08785	ACC84015	ODH00814	2631156615	AUB37758		2634116146	2631171135	BAY74033	PHJ63884	PHJ74737	PHJ69454	PHJ82462	PHJ88536	PHJ98644	PHK05482	PHK11574	PHK26579	PHK21853	PHK36641	PHK47183	PHK35951	BAZ73916	BAY65881	BAY08398	BAY25106	AFY34479		BAY91946	BAY34796	OUL31371	OUL26009	OUL36820	EKF04876	BAZ02163	6
group_3042	glucose-methanol-choline oxidoreductase	NPM_4214	OYD91509	OYD87921	OYE05171	NLP_0618		ACC80797				OKH29630	2634118153	2631172514		PHJ63509	PHJ74255	PHJ68485	PHJ80317	PHJ87792	PHJ98070	PHK04388	PHK04542	PHK18969	PHK16474	PHK31767	PHK44668	PHK29551	BAZ76640	BAY65627	BAY08007	BAY23888	AFY33142		BAY89729	BAY29148	OUL23762	OUL18263	OUL25811	EKE97555	BAY99439	5
group_3339	NADH dehydrogenase	NPM_4220	OYD91516	OYD87916	OYE05135	NLP_0625	PHM09829	ACC80447				OKH29626	2634118819	2631172523	BAY73806	PHJ63044	PHJ75668	PHJ72228	PHJ85276	PHJ89601	PHJ97707	PHK02848	PHK10950	PHK23838	PHK23071	PHK27614	PHK39797	PHK36465	BAZ76878	BAY64739	BAY11305	BAY21358			BAY89579	BAY30821	OUL19329	OUL22650	OUL33510	EKF02558	BAY99199	8
group_3340	cytochrome c oxidase subunit II	NPM_4224	OYD91520	OYD87834	OYE05132	NLP_0629	PHM09833	ACC80451				OKH29622	2634118815	2631172527	BAY73802	PHJ60565	PHJ71174	PHJ72224	PHJ85272	PHJ84930	PHJ87895	PHJ94360	PHK10946	PHK26155	PHK21354	PHK42648	PHK46594	PHK35354	BAZ76474	BAY66224	BAY11301	BAY21362			BAY89321	BAY30298	OUL19333	OUL22654	OUL33506	EKE97830	BAY99604	8
group_3341	membrane protein of unknown function DUF2231	NPM_4225	OYD91521	OYD87833	OYE05131	NLP_0630	PHM09834	ACC80452				OKH34305	2634118814	2631172528	BAY73801	PHJ60566	PHJ71175	PHJ72223	PHJ85271	PHJ84931	PHJ87894	PHJ94361	PHK10945	PHK26154	PHK21353	PHK42649	PHK46595	PHK35353	BAZ76880	BAY66223	BAY11300	BAY21363			BAY89581	BAY30819	OUL25519	OUL18471	OUL36853	EKF02560	BAY99197	4
group_3404	membrane protein of unknown function DUF2231	NPM_4226	OYD91522	OYD87837	OYE05130	NLP_0631	PHM09835	ACC80453				OKH34306	2634118813	2631172529	BAY73800	PHJ60567	PHJ71176	PHJ72222	PHJ85270	PHJ84932	PHJ87893	PHJ94362	PHK10944	PHK26153	PHK21352	PHK42650	PHK46596	PHK35352	BAZ76881	BAY66222	BAY11299	BAY21364			BAY89582	BAY30818	OUL25520	OUL18472	OUL36854	EKF02561	BAY99196	8
group_3804	glucose 1-dehydrogenase	NPM_4227	OYD91523	OYD87832	OYE05129	NLP_0632		ACC80454				OKH26952	2634118148	2631172530		PHJ63504	PHJ74250	PHJ68480	PHJ80312	PHJ87787	PHJ98065	PHJ88390	PHK04537	PHK18974	PHK16479	PHK31762	PHK44663	PHK29556	BAZ76473	BAY65657	BAY11298	BAY21365			BAY89320	BAY30299	OUL23768	OUL18268		EKE97829	BAY99605	4
group_3946	hypothetical protein	NPM_4237	OYD96629	OYD87823	OYE05118	NLP_1322		ACC82997	ODG98766	2631162462	AUB42642	OKH42238	2634116466	2631173902	BAY78527	PHJ64174	PHJ75926	PHJ69808	PHJ85573	PHJ88825	PHK00762	PHK06631	PHK10532	PHK24785	PHK20938	PHK42455	PHK45755	PHK35001	BAZ72675		BAY07926		AFY31554	KB235930_3208	BAY93412	BAY32415	OUL19102	OUL18378	OUL29533	EKE99363	BAY96817	0
group_3667	base excision DNA repair protein	NPM_4264	OYD91171	OYD91314	OYE00657	NLP_2803	PHM08845	ACC83555	ODH01266	2631158769	AUB40762	OKH29899	2634119148	2631176298	BAY74099	PHJ65556	PHJ77071	PHJ63617	PHJ81949	PHJ89463	PHK00980	PHJ99910	PHK10706	PHK18862	PHK19722	PHK29055	PHK46400	PHK34784	BAZ72082	BAY63760	BAY13867	BAY23117			BAY94546	BAY32794	OUL24204	OUL27959	OUL32226	EKE99257	BAY97409	3
group_296	SpoVK/Ycf46/Vps4 family AAA ATPase	NPM_4300	OYD90677	OYD94180	OYE04070	NLP_2961		ACC81871	ODG97268	2631160643	AUB42200	OKH30321	2634116647	2631172442	BAY79844	PHJ61185	PHJ69032	PHJ62339	PHJ79161	PHJ81386	PHJ95863	PHJ95495	PHK07808	PHK14995	PHK15005	PHK32144	PHK42099	PHK31843		BAY64187	BAY07545	BAY28102					OUL31345	OUL23337	OUL21524			7
group_4195	protein of unknown function DUF4255	NPM_4301	OYD90676	OYD94179	OYE04069	NLP_3765	PHM08457	ACC81872	ODG97267	2631160642		OKH30320	2634116648	2631173298	BAY79843	PHJ61184	PHJ69031	PHJ62338	PHJ79160	PHJ88920	PHJ96011	PHK04324	PHK07807	PHK22373	PHK20653	PHK32143	PHK47595	PHK34300		BAY64188	BAY07546	BAY28101					OUL31346	OUL23336	OUL21523			2
group_3351	serine/threonine protein kinase	NPM_4302	OYD90674	OYD94178	OYE04068	NLP_3763	PHM08943	ACC81873	ODG97265	2631160640	AUB42171	OKH30319	2634116649	2631173297	BAY79842	PHJ61183	PHJ69030	PHJ62337	PHJ79159	PHJ88919	PHJ96010	PHK04323	PHK07806	PHK22374	PHK20654	PHK32142	PHK47594	PHK34301	BAZ72618	BAY64189	BAY07547	BAY22329		KB235930_2671	BAY92965	BAY32729	OUL31347	OUL23335	OUL21522	EKF03077	BAY96874	6
group_3657	thiosulfate sulfurtransferase	NPM_4310				NLP_3856		ACC83595	ODH01374	2631159652	AUB35638	OKH30204	2634118604	2631174277		PHJ63736	PHJ72471	PHJ69342	PHJ82362	PHJ88341	PHJ94429	PHK06319	PHK09479	PHK23278	PHK17713	PHK38696	PHK43912	PHK36034	BAZ74014	BAY60365	BAY11405	BAY21283	AFY32222		BAY91879	BAY34873	OUL32657	OUL27654	OUL28453	EKF04956	BAZ02063	2
group_3650	hypothetical protein	NPM_4336	OYD92675			NLP_4578	PHM08939	ACC84377	ODH01410	2631159609	AUB39054		2634120611	2631175259	BAY75781	PHJ58795	PHJ61786	PHJ61464	PHJ84435	PHJ90933	PHJ88266	PHJ94100	PHK12479	PHK21224	PHK22610	PHK32091	PHK43761	PHK31198	BAZ72776	BAY63076	BAY13046	BAY25717	AFY33404	KB235930_169	BAY94325	BAY33012	OUL21256	OUL18508	OUL20333	EKF04095	BAY96717	7
group_3413	urea ABC transporter membrane protein	NPM_4360	OYD95733	OYD88840	OYE05197		PHM11596	ACC82975	ODG97628	2631157762	AUB41549	OKH33862	2634119619	2631175824	BAY75596	PHJ55872	PHJ71048	PHJ57203	PHJ74243	PHJ81128	PHJ88872	PHJ95307	PHK03251	PHK18110	PHK14691	PHK32239	PHK41705	PHK29464	BAZ74418	BAY64701	BAY10603	BAY26852			BAY91696	BAY28445	OUL22551	OUL27772	OUL33558	EKF05181	BAZ01657	7
group_3412	urea ABC transporter permease	NPM_4361	OYD95734	OYD88851	OYE05237		PHM11597	ACC82976	ODG97627	2631157761	AUB41550	OKH33861	2634119618	2631175823	BAY75595	PHJ55856	PHJ71037	PHJ57190	PHJ74227	PHJ81110	PHJ88865	PHJ95285	PHK03242	PHK18101	PHK14683	PHK32231	PHK41692	PHK29435	BAZ74419	BAY64700	BAY10604	BAY26853			BAY91695	BAY28446	OUL22550	OUL27773	OUL33557	EKF05182	BAZ01656	7
group_3411	urea ABC transporter ATP-binding protein	NPM_4362	OYD95735	OYD88841	OYE05198		PHM11598	ACC82977	ODG97626	2631157760	AUB41551	OKH33860	2634119617	2631175822	BAY75594	PHJ55857	PHJ71036	PHJ57191	PHJ74228	PHJ81111	PHJ88864	PHJ95284	PHK03241	PHK18100	PHK14682	PHK32232	PHK41693	PHK29436	BAZ74420	BAY64699	BAY10605	BAY26854			BAY91694	BAY28447	OUL22549	OUL27774	OUL33556	EKF05183	BAZ01655	7
group_3743	putative membrane protein DedA	NPM_4369	OYD95788	OYD88847	OYE05206	NLP_5969	PHM08870	ACC82986				OKH28623	2634117810	2631173719	BAY78091	PHJ56576	PHJ66879	PHJ65327	PHJ80969	PHJ83066	PHJ82721	PHJ92134	PHJ97255	PHK11621	PHK13360	PHK27700	PHK43687	PHK27751	BAZ72114	BAY60527	BAY13350	BAY23821	AFY35267	KB235930_563	BAY94522	BAY34199	OUL26733	OUL23316	OUL37270	EKE97022	BAY97377	3
group_3856	hypothetical protein	NPM_4371	OYD95853	OYD89453		NLP_5970	PHM08877	ACC82987	ODH00438	2631158555		OKH28628	2634117808	2631173717		PHJ56598	PHJ66916	PHJ65380	PHJ81022	PHJ83103	PHJ82723	PHJ92139	PHJ97260	PHK11626	PHK13367	PHK27705	PHK43719	PHK27756	BAZ77145						BAY89434	BAY30864	OUL19320	OUL27109	OUL35835	EKF01838	BAY98936	6
group_3528	hypothetical protein	NPM_4372	OYD95789	OYD89446	OYE05207		PHM08871	ACC82988	ODH00406	2631158556		OKH42705	2634120872	2631175988	BAY75991	PHJ63341	PHJ73954	PHJ64481	PHJ82133	PHJ84911	PHJ96853	PHJ94688	PHK10250	PHK12893	PHK22216	PHK17900	PHK45689	PHK28912	BAZ71585	BAY59968		BAY24295	AFY31529	KB235930_431	BAY88610	BAY30965				EKE97221	BAY97908	8
group_3947	GCN5-related N-acetyltransferase	NPM_4391	OYD94618	OYD89431	OYE05223	NLP_3832	PHM11687	ACC83225		2631162890	AUB37780	OKH25315	2634116505	2631170760	BAY75332	PHJ62902	PHJ75943	PHJ58185	PHJ85556	PHJ78927	PHJ91817	PHJ98557	PHK03214	PHK17974	PHK16832	PHK35060	PHK43519	PHK30805	BAZ73229	BAY61402	BAY10581	BAY26928			BAY93623	BAY33797	OUL28144	OUL23730	OUL37287	EKE99582	BAY96264	0
group_3812	2-phosphosulfolactate phosphatase	NPM_4418	OYD94748	OYD98959			PHM10101	ACC83201	ODG99098		AUB37814	OKH37479	2634116849	2631172140	BAY77660	PHJ67611	PHJ73485	PHJ72637	PHJ85136	PHJ92016	PHJ98007	PHK05725	PHK12200	PHK25698	PHK21602	PHK38970	PHK47044	PHK36697	BAZ76471	BAY60035	BAY09210	BAY22014	AFY30995		BAY89318	BAY30281	OUL22522	OUL27801	OUL33525	EKE97827	BAY99607	2
group_3734	hypothetical protein	NPM_4431	OYD94747	OYD98946	OYE05437	NLP_4001	PHM10089	ACC83191	ODG99097	2631158922	AUB37826	OKH37480	2634116850	2631172139	BAY77658	PHJ67612	PHJ73484	PHJ72638	PHJ85137	PHJ92017	PHJ98008	PHK05726	PHK12201	PHK25697	PHK21601	PHK38969	PHK47043	PHK36696		BAY62782	BAY13926	BAY25036	AFY30994	KB235930_3298			OUL26860	OUL22801	OUL33376			5
group_4105	hypothetical protein	NPM_4443	OYD94738	OYD98936	OYE05427	NLP_3993	PHM11836	ACC83179	ODG99087	2631158910		OKH18968	2634117048	2631172127	BAY77647	PHJ65660	PHJ75521	PHJ70454	PHJ83384	PHJ89505	PHK00566	PHK01037	PHK08062	PHK23089	PHK18886	PHK28653	PHK44603	PHK32353		BAY64191	BAY11424	BAY20543					OUL20210	OUL19258	OUL25003			2
group_4196	WD40 repeat-containing protein	NPM_4444	OYD94737	OYD98935	OYE05426	NLP_3992	PHM11834	ACC83178	ODG99086	2631158909		OKH18969	2634117047	2631172126	BAY77646	PHJ65659	PHJ75520	PHJ70453	PHJ83383	PHJ89504	PHK00567	PHK01038	PHK08061	PHK23088	PHK18885	PHK30307	PHK44604	PHK32352		BAY64190	BAY11423	BAY28100					OUL20211	OUL19259	OUL25002			2
group_3881	hypothetical protein	NPM_4463	OYD92326	OYD98919	OYE05406	NLP_3843	PHM08742	ACC83692	ODH01346	2631158041	AUB38101	OKH42410	2634118730	2631172054	BAY77572	PHJ59138	PHJ60323	PHJ56891	PHJ84254	PHJ90822	PHJ86335	PHK05853	PHK00008	PHK14599	PHK16914	PHK38179	PHK39604	PHK33844	BAZ77088	BAY60219	BAY10668	BAY21069			BAY88961	BAY30799	OUL35520	OUL19903	OUL29904	EKF06101	BAY98992	0
group_3870	TetR family transcriptional regulator	NPM_4489	OYD94936	OYD98895	OYE05383	NLP_3896	PHM10688	ACC83898	ODH00106	2631156662	AUB37078	OKH42199	2634120969	2631176546	BAY77069		PHJ58789	PHJ60403	PHJ82125	PHJ82738	PHJ93282				PHK15087		PHK39511		BAZ73159	BAY65016	BAY07868	BAY24358	AFY32719		BAY94261	BAY32141	OUL17474	OUL29181	OUL18164	EKF03991	BAY96334	5
group_3428	EmrB/QacA subfamily drug resistance transporter	NPM_4490	OYD94549	OYD98971	OYE05382	NLP_3895		ACC83897	ODG99347	2631156663	AUB37079	OKH42200	2634120970	2631176547	BAY77067	PHJ54643	PHJ57057	PHJ60390	PHJ82026	PHJ82739	PHJ93248	PHJ93232	PHJ93223	PHK10146	PHK13345	PHK25985	PHK39510	PHK29748	BAZ73160	BAY65017	BAY07870	BAY24359	AFY32721		BAY94262	BAY32142	OUL17472	OUL29179	OUL18162	EKF03990	BAY96333	6
group_3589	dihydroxyacetone kinase subunit DhaL	NPM_4504	OYD96252	OYD86955	OYE00458	NLP_5929		ACC83825	ODH00637	2631159826	AUB37105	OKH31320	2634115538	2631176446	BAY75098	PHJ68750	PHJ74060	PHJ66156	PHJ83854	PHJ91527	PHJ95322	PHK02691	PHK09046	PHK25581	PHK17271	PHK39590	PHK44967	PHK33661	BAZ77564	BAY61251	BAY08139	BAY22310			BAY88879	BAY33788	OUL28071	OUL18115	OUL28966	EKF03219	BAY98517	5
group_3049	phosphate ABC transporter substrate-binding protein	NPM_4515	OYD96239	OYD86909	OYE02271	NLP_5946	PHM10871	ACC83842	ODH03020	2631162861	AUB37092		2634119457	2631171860	BAY75967	PHJ67889	PHJ77515	PHJ72829	PHJ86409	PHJ91181	PHJ99093	PHK07402	PHK05384	PHK20137	PHK18829	PHK29624	PHK46320	PHK37835	BAZ75915	BAY60822	BAY12223	BAY22682	AFY36013	KB235930_2308	BAY90003	BAY31058	OUL33171	OUL20004	OUL35207	EKE98783	BAZ00164	8
group_3689	TPR repeat-containing protein	NPM_4516	OYD96238	OYD86908	OYE02274	NLP_5947	PHM10875	ACC83845	ODH03022	2631162858	AUB37110		2634116190	2631171616	BAY76972	PHJ63923	PHJ74777	PHJ69494	PHJ82502	PHJ88575	PHJ91577	PHK05444	PHK05419	PHK26541	PHK14550	PHK31365	PHK47223	PHK30036		BAY62633	BAY11825	BAY25454			BAY94595	BAY33133	OUL34866			EKE99196		7
group_3654	AAA ATPase	NPM_4517	OYD96237	OYD86907	OYE02275	NLP_5948	PHM10876	ACC83846	ODH03023	2631162857	AUB37111	OKH29430	2634116191	2631171615	BAY76973	PHJ63924	PHJ74778	PHJ69495	PHJ82503	PHJ88576	PHJ91576	PHK05443	PHK05420	PHK26540	PHK14551	PHK31366	PHK47224	PHK30037			BAY11826	BAY25455			BAY94596	BAY33134	OUL34867	OUL30556		EKE99195		5
group_3588	hypothetical protein	NPM_4518	OYD96235	OYD86656	OYE02277		PHM07129	ACC83847			AUB34302	OKH40689	2634115774		BAY73624	PHJ60712	PHJ71473	PHJ62223	PHJ80138	PHJ83781	PHJ97329	PHK03698	PHK10029	PHK25884	PHK20609	PHK40582	PHK46744	PHK34256	BAZ75264	BAY60865	BAY09908	BAY23296			BAY90381	BAY29388	OUL20217	OUL27136	OUL22593	EKE98715	BAZ00813	3
group_3584	heavy metal translocating P-type ATPase	NPM_4544	OYD94680	OYD87795	OYE05521	NLP_3931		ACC80365	ODG97550	2631156701	AUB37282	OKH41455	2634122078	2631174027	BAY78505	PHJ59956	PHJ69862	PHJ67132	PHJ81683	PHJ90016	PHJ96470	PHK05957	PHK10839	PHK25121	PHK21164	PHK19851	PHK47680	PHK35263	BAZ77545	BAY60070	BAY08034	BAY26971				BAY30660				EKF03144	BAY98536	4
group_3593	Ycf66 family protein	NPM_4550	OYD94469	OYD87803	OYE05515	NLP_3356	PHM07471		ODH00562	2631160757	AUB38466	OKH31409	2634117314	2631173240		PHJ56707	PHJ62392	PHJ68199	PHJ82242	PHJ79871	PHJ96876	PHK01135	PHK10219	PHK16898	PHK18054	PHK39041	PHK44643	PHK32073	BAZ73751	BAY63273	BAY12358	BAY27947			BAY92569	BAY35035	OUL27596	OUL23483	OUL29424	EKF05644	BAZ02328	5
group_3462	phosphopantetheine adenylyltransferase	NPM_4552	OYD94471	OYD87788	OYE05533	NLP_3354	PHM07469	ACC82331	ODH00564	2631160755	AUB38464	OKH31439	2634117316	2631173242	BAY76638	PHJ56708	PHJ62393	PHJ68200	PHJ82243	PHJ79872	PHJ96875	PHK01136	PHK10220	PHK16899	PHK18055	PHK39042	PHK44644	PHK32074					AFY31278	KB235930_2664			OUL27598	OUL23485	OUL29426	EKF05646		10
group_3551	protein of unknown function DUF2887	NPM_4572	OYD94488	OYD90456		NLP_3334		ACC82350	ODH00532	2631160734	AUB38438	OKH41466	2634122094	2631173673	BAY78989	PHJ59964	PHJ69870	PHJ67140	PHJ81691	PHJ90024	PHJ96478	PHK05965	PHK10847	PHK25129	PHK21172	PHK38497	PHK47688	PHK29973		BAY65820	BAY12333	BAY25191			BAY93924	BAY29848	OUL27616	OUL23504	OUL29440	EKF03576		7
group_3457	class D beta-lactamase	NPM_4583	OYD94931	OYD90466			PHM08419	ACC82360		2631156863	AUB38424	OKH41643	2634118158	2631173210		PHJ63558	PHJ74316	PHJ68534	PHJ80362	PHJ87855	PHJ98115	PHK04450	PHK04555	PHK18978	PHK16483	PHK38895	PHK44690	PHK27567	BAZ73679		BAY09134	BAY20283			BAY92865	BAY35285	OUL31723	OUL20868	OUL30447	EKF02957	BAZ02400	10
group_3597	aminotransferase	NPM_4646	OYD93310	OYD89753	OYE06085	NLP_4901		ACC78807	ODH02242	2631159578	AUB39355	OKH40293	2634122132	2631176381	BAY76512	PHJ56111	PHJ59796	PHJ58684	PHJ81783	PHJ79791	PHJ93462	PHJ97793	PHK06420	PHK23879	PHK16607	PHK39262	PHK43346	PHK31128	BAZ75650	BAY64970	BAY10110	BAY22023	AFY36344		BAY89947	BAY34432	OUL30524	OUL21036	OUL31332	EKE96996	BAZ00428	3
group_3740	hypothetical protein	NPM_4903	OYD93350	OYD88886	OYE02259				ODG98336	2631157102	AUB41449	OKH21352	2634116369	2631171406	BAY79398	PHJ69043	PHJ78541	PHJ73194	PHJ85645	PHJ92147	PHK01150	PHK00454	PHK09156	PHK24340	PHK23744	PHK28669	PHK45829	PHK37244	BAZ77933	BAY65164	BAY09973	BAY20320			BAY94911	BAY32049	OUL34405	OUL24556	OUL30435	EKF00959	BAY98148	5
group_3606	peptidoglycan-binding protein	NPM_4946	OYD97564	OYD88294	OYE01391	NLP_0752	PHM08673	ACC80534	ODG98276	2631157080	AUB40199	OKH34353	2634116268	2631174640	BAY77821	PHJ69257	PHJ78755	PHJ73408	PHJ81334	PHJ92361	PHK01365	PHJ96423	PHK04458	PHK24369	PHK15461	PHK41495	PHK44191	PHK29876	BAZ77549	BAY59957	BAY11882	BAY24286	AFY35816	KB235930_2350	BAY88899	BAY30035	OUL35296	OUL31033	OUL26660	EKF03187	BAY98532	0
group_3511	hypothetical protein	NPM_4961	OYD92522	OYD88786	OYE00835	NLP_3253	PHM06171	ACC80521	ODG97429	2631158406	AUB40221		2634120079	2631175948	BAY75979	PHJ66974	PHJ77236	PHJ67704	PHJ79821	PHJ87415	PHJ89887	PHK03360	PHK02435	PHK20343	PHK16051	PHK39416	PHK43441	PHK30486	BAZ73962	BAY61238	BAY10915	BAY22592	AFY34378		BAY91905	BAY34845	OUL19160	OUL18433	OUL36741	EKF04923	BAZ02117	5
group_3843	carbonic anhydrase	NPM_5083	OYD95833	OYD91768	OYE04256	NLP_2032	PHM08226	ACC79742	ODG99060	2631159448	AUB34721	OKH36309	2634116330	2631174261	BAY78866	PHJ69272	PHJ78578	PHJ73447	PHJ85866	PHJ92184	PHK01187	PHK00417	PHK13076	PHK22983	PHK23707	PHK41807	PHK45866	PHK37281	BAZ77332	BAY62595	BAY09845	BAY20707			BAY89169	BAY30600	OUL33980	OUL23092	OUL35140	EKE96884	BAY98750	0
group_3426	antibiotic biosynthesis monooxygenase	NPM_5089	OYD95438	OYD91772	OYE04260	NLP_2028	PHM06924	ACC79737	ODG98704	2631159501	AUB34728	OKH31687	2634116339	2631171379	BAY79368	PHJ69071	PHJ78569	PHJ73222	PHJ85673	PHJ92175	PHK01178	PHK00426	PHK13085	PHK22965	PHK23716	PHK41788	PHK45857	PHK37272	BAZ73743	BAY62208	BAY07778	BAY23577	AFY33271	KB235930_854	BAY92473	BAY35068	OUL20380	OUL27189	OUL30767	EKF06022	BAZ02336	4
group_3591	serine/threonine protein kinase	NPM_5098	OYD94779	OYD91779	OYE04267	NLP_4036	PHM09995	ACC82955	ODG98840	2631158780	AUB37195	OKH34998	2634118451	2631173999	BAY78480	PHJ57402	PHJ64879	PHJ60015	PHJ76613	PHJ80933	PHJ93339	PHJ93886	PHJ94641	PHK08928	PHK18920	PHK31286	PHK43398	PHK28130	BAZ76376	BAY64197	BAY07878	BAY20550	AFY35499	KB235930_3597	BAY89211	BAY30851	OUL31066	OUL25669	OUL19911	EKF01335	BAY99702	0
group_3506	magnesium/cobalt transport protein CorA	NPM_5099	OYD94780	OYD91780	OYE04268		PHM09996	ACC82954	ODG98841	2631158781	AUB37194	OKH38881	2634121542	2631175433	BAY76249	PHJ60823	PHJ68129	PHJ71752	PHJ86954	PHJ85436	PHJ97082	PHK03810	PHK05060	PHK22578	PHK11904	PHK40225	PHK45333	PHK33241	BAZ75246	BAY65504	BAY11428	BAY22105	AFY31288		BAY90368	BAY29365	OUL20206	OUL19254		EKE98639	BAZ00831	6
group_3302	AMP-dependent synthetase/ligase	NPM_5143	OYD93050	OYD88149	OYE03583	NLP_0644	PHM09590	ACC83135	ODG98326	2631158108	AUB34870	OKH42367	2634116868	2631173040	BAY73662	PHJ62471	PHJ57271	PHJ71570	PHJ71896	PHJ77112		PHJ95880	PHK00998	PHK15845	PHK13699	PHK34021	PHK38464	PHK29033	BAZ76454		BAY08430				BAY89305	BAY30268	OUL29749	OUL20538	OUL22331	EKE97806	BAY99624	3
group_4026	simple sugar transport system substrate-binding protein	NPM_5144		OYD88148	OYE03584			ACC83136	ODG99368	2631156687	AUB34874	OKH42366	2634116869	2631173041	BAY73661	PHJ62469	PHJ58201	PHJ71572	PHJ73053	PHJ77114	PHJ92944	PHJ95882	PHK11630	PHK20398	PHK14308	PHK34023	PHK38466	PHK29035	BAZ71529		BAY08598	BAY24861	AFY35806	KB235930_2345	BAY88678	BAY33732	OUL23407	OUL27138	OUL35918	EKF01544	BAY97964	0
group_3427	type I phosphodiesterase/nucleotide pyrophosphatase	NPM_5167	OYD93237	OYD98218	OYE05881	NLP_5013	PHM11111	ACC83564	ODG97067	2631155868	AUB39869	OKH34744	2634121614	2631171799	BAY75557	PHJ57494	PHJ77790	PHJ71715	PHJ86916	PHJ90615	PHJ89350	PHK00605	PHK08581	PHK15304	PHK14829	PHK37153	PHK43648	PHK32250	BAZ76411	BAY60970	BAY10589	BAY24786			BAY89246	BAY30094	OUL18194	OUL24313	OUL34277	EKE97730	BAY99667	6
group_3509	UbiA family prenyltransferase	NPM_5169	OYD93394	OYD98268	OYE05901	NLP_5011		ACC83562	ODG97052	2631155870	AUB39871	OKH34776	2634121616	2631171797	BAY75555	PHJ57502	PHJ77810	PHJ71809	PHJ87161	PHJ90645	PHJ89357	PHK00617	PHK08588	PHK15313	PHK14838	PHK37156	PHK43661	PHK32275	BAZ76409	BAY60968	BAY10591	BAY24788			BAY89244	BAY30097	OUL18229	OUL24590	OUL34294	EKE97727	BAY99669	0
group_3298	putative metal-dependent hydrolase	NPM_5170	OYD93239	OYD98220	OYE05879	NLP_5010	PHM11109	ACC83561	ODG97044	2631155871	AUB39872	OKH34742	2634121617	2631171796	BAY75554	PHJ57492	PHJ77809	PHJ71808	PHJ87160	PHJ90644	PHJ89352	PHK00616	PHK08579	PHK15306	PHK14831	PHK37155	PHK43660	PHK32276	BAZ76408	BAY60967	BAY10592	BAY24789			BAY89243	BAY30098	OUL18196	OUL21657	OUL34275	EKE97726	BAY99670	6
group_3297	hypothetical protein	NPM_5171	OYD93240	OYD98221	OYE05878	NLP_5009	PHM11108	ACC83560	ODG97045	2631155872	AUB39874	OKH34741	2634121618	2631171795	BAY75553	PHJ57491	PHJ77788	PHJ71713	PHJ86914	PHJ90613	PHJ89353	PHK00603	PHK08578	PHK15307	PHK14832	PHK37151	PHK43646	PHK32252	BAZ76407	BAY60966	BAY10593	BAY24790			BAY89242	BAY30099	OUL18197	OUL21658	OUL34274	EKE97725	BAY99671	6
group_3875	short-chain dehydrogenase/reductase SDR	NPM_5274	OYD98125	OYD98796	OYE05025	NLP_5477	PHM07490	ACC78940	ODG97569	2631157689	AUB39012	OKH30930	2634121380	2631177211	BAY74737	PHJ66041	PHJ74599	PHJ68948	PHJ87100	PHJ85517	PHJ97498	PHK04664	PHK02327	PHK10082	PHK20185	PHK38142	PHK45545	PHK34004	BAZ74348		BAY11485	BAY26200	AFY33623		BAY91763	BAY28378	OUL34139	OUL22486	OUL24216	EKF05099	BAZ01727	0
group_3811	tRNA-binding export-related chaperone CsaA	NPM_5277		OYD98799	OYE05028			ACC78938	ODG97572	2631157692		OKH30933	2634121377	2631177214	BAY74740	PHJ66044	PHJ74602	PHJ68951	PHJ87103	PHJ85514	PHJ97495	PHK04661	PHK02324	PHK24428	PHK20182	PHK38145	PHK45542	PHK34001	BAZ74814	BAY64252	BAY11365		AFY32294	KB235930_4141	BAY91576	BAY34234	OUL24232	OUL27866	OUL33859	EKF05339	BAZ01263	4
group_3699	hypothetical protein	NPM_5330	OYD94080	OYD98849	OYE03220	NLP_6039	PHM09087	ACC84885	ODG97650	2631157723	AUB34312	OKH30342	2634117447	2631174571	BAY77762	PHJ66443	PHJ75351	PHJ71319	PHJ84151	PHJ90718	PHJ95042	PHK03073	PHK11361	PHK17875	PHK13914	PHK41737	PHK47120	PHK35466	BAZ74057	BAY60316	BAY11137	BAY22395	AFY35838	KB235930_2167	BAY92526	BAY35120	OUL35254	OUL24347	OUL35523	EKF05587	BAZ02020	0
group_3622	prepilin-type cleavage/methylation protein	NPM_5385	OYD96675	OYD94103	OYE05373	NLP_1368	PHM11153	ACC78870	ODH02227	2631161191	AUB38924	OKH41124	2634121291	2631176812	BAY74931	PHJ68412	PHJ78418	PHJ73849	PHJ86217	PHJ92783	PHJ98866	PHK07115	PHK07715	PHK25972	PHK17024	PHK38660	PHK48253	PHK37661	BAZ71618	BAY63323	BAY12817	BAY27378	AFY32827		BAY88580	BAY30997	OUL21880	OUL19908	OUL37622	EKE97133	BAY97875	1
group_3673	pentapeptide repeat-containing protein	NPM_5431	OYD93696	OYD87177	OYE05368	NLP_0565	PHM09098	ACC81690	ODH00780	2631157171	AUB41594	OKH30495	2634118283	2631172204	BAY73909	PHJ55339	PHJ57734	PHJ56726	PHJ72173	PHJ76652	PHJ85941	PHJ93477	PHK09822	PHK16348	PHK12884	PHK33203	PHK39226	PHK28103	BAZ77355	BAY62140	BAY09251	BAY26694			BAY89149	BAY30620	OUL28816	OUL22665	OUL36960	EKE96838	BAY98728	2
group_3806	family 2 glycosyltransferase	NPM_5448	OYD97912	OYD88108	OYE04731	NLP_4195	PHM10554	ACC82102	ODH01020	2631157564	AUB34339	OKH29712	2634115974	2631174543	BAY77282	PHJ61030	PHJ76365	PHJ64808	PHJ83185	PHJ90182	PHJ99667	PHK00361	PHK11480	PHK22117	PHK17068	PHK32982	PHK44096	PHK31793	BAZ71821	BAY61311	BAY09567				BAY88369	BAY31379	OUL19324	OUL27113	OUL35830	EKF02260	BAY97672	2
group_3595	major facilitator superfamily transporter	NPM_5450	OYD96429	OYD88110		NLP_5164	PHM07265	ACC82098				OKH17150	2634118823	2631172639	BAY73810	PHJ63048	PHJ75672	PHJ72232	PHJ85280	PHJ89605	PHJ97711	PHK02844	PHK10954	PHK23834	PHK23067	PHK27612	PHK39793	PHK36461	BAZ72996	BAY60132	BAY08972	BAY21426	AFY32758		BAY89874	BAY31756	OUL32753	OUL23085	OUL20998	EKF00872	BAY96498	2
group_4263	peptidase c26	NPM_5467	OYD97361	OYD90035	OYE04765		PHM07303						2634117859	2631174109	BAY80115	PHJ56634	PHJ72371	PHJ58567	PHJ80452	PHJ82569	PHJ90668	PHJ97100	PHK05521	PHK19953	PHK15911	PHK38277	PHK42826	PHK31542	BAZ72366	BAY66534	BAY13561	BAY26838			BAY93111	BAY32132	OUL33613	OUL25259	OUL24803	EKF00363	BAY97126	1
group_3665	family 1 glycosyltransferase	NPM_5508	OYD91910	OYD95947	OYE03714	NLP_5585	PHM08181	ACC79787	ODG99789	2631159381	AUB36232	OKH29431	2634116060	2631171613	BAY76975	PHJ58737	PHJ60201	PHJ64074	PHJ74955	PHJ78859	PHJ92131	PHJ98603	PHK07172	PHK23946	PHK15775	PHK34705	PHK41581	PHK30855	BAZ74782	BAY64656					BAY92335	BAY34035	OUL30024	OUL24504	OUL34785	EKE98416	BAZ01295	5
group_3949	C-methyltransferase	NPM_5524	OYD95248	OYD95962	OYE03699	NLP_1080	PHM10613	ACC79803	ODG96507	2631157144	AUB36249	OKH35121	2634116043	2631171596	BAY76991	PHJ60481	PHJ76427	PHJ64026	PHJ83262	PHJ90244	PHJ87495	PHJ96327	PHK01597	PHK23917	PHK20853	PHK39851	PHK46534	PHK34064	BAZ74521		BAY07959	BAY24507			BAY92358	BAY28647				EKE98377	BAZ01553	0
group_3419	HlyD family secretion protein	NPM_5573	OYD96348	OYD95884	OYE00304	NLP_4642		ACC82060	ODG99550	2631157875	AUB39200	OKH41923	2634120928	2631171966	BAY75866	PHJ63270	PHJ73901	PHJ64428	PHJ82059	PHJ84841	PHJ81268	PHJ95408	PHK05273	PHK06538	PHK14938	PHK29024	PHK42847	PHK29338	BAZ76000	BAY60735	BAY11655	BAY25561			BAY90081	BAY30142	OUL33711	OUL29053	OUL37726	EKE97433	BAZ00079	7
group_3680	O-methyltransferase	NPM_5640	OYD93355	OYD96982	OYE03933	NLP_0806		ACC82073	ODH00273	2631158444	AUB39242	OKH21538	2634117171	2631172772	BAY78828	PHJ58403	PHJ65901	PHJ57972	PHJ74475	PHJ86686	PHJ91129	PHK02939	PHK06019	PHK17438	PHK16387	PHK38534	PHK43357	PHK30291					AFY31066	KB235930_4649	BAY89187	BAY30779	OUL33455	OUL28627	OUL36688	EKF01367		6
group_4045	LemA family protein	NPM_5661	OYD90803	OYD97002	OYE03912	NLP_3579	PHM08811	ACC82127	ODH01234	2631155956	AUB37984	OKH27247	2634118934	2631174757	BAY73879	PHJ56215	PHJ75772	PHJ58886	PHJ85382	PHJ89705	PHJ92525	PHJ99739	PHK07136	PHK24092	PHK16878	PHK38373	PHK40190	PHK30991		BAY61074	BAY07411	BAY24063				BAY30696	OUL31571	OUL26360	OUL22633			2
group_4046	peptidase M48	NPM_5662	OYD90802	OYD97003	OYE01905	NLP_3578	PHM08810	ACC82126	ODH01233	2631155955	AUB37985	OKH27246	2634118935	2631174758	BAY73878	PHJ56216	PHJ75773	PHJ58887	PHJ85383	PHJ89706	PHJ92526	PHJ99740	PHK07137	PHK24093	PHK16879	PHK38374	PHK40191	PHK30992		BAY61075	BAY07410	BAY24062				BAY30697	OUL31660	OUL26361	OUL22632			2
group_3883	antibiotic biosynthesis monooxygenase	NPM_5692		OYD97030	OYE05590	NLP_0496	PHM06322					OKH42144	2634121662	2631170834	BAY74568	PHJ53443	PHJ77752	PHJ71677	PHJ86881	PHJ90577	PHJ83278	PHJ97525	PHJ94540	PHK04363	PHK11406	PHK28034	PHK38515	PHK27866	BAZ77710	BAY62125	BAY11797	BAY21893	AFY31862		BAY88139	BAY32222	OUL18632	OUL24691	OUL37152	EKF01982	BAY98371	3
group_4002	family 2 glycosyltransferase	NPM_5719	OYD97782	OYD88719	OYE05570	NLP_0847	PHM07144	ACC78849	ODH00959	2631157839	AUB39166	OKH34941	2634117217	2631173085	BAY75444	PHJ58168	PHJ63466	PHJ59173	PHJ75811	PHJ80602	PHJ93694	PHK01569	PHK08303	PHK24855	PHK18319	PHK40322	PHK44228	PHK32014	BAZ76053			BAY20499			BAY90114	BAY29094				EKE97383	BAZ00026	3
group_3570	translation elongation factor 2 (EF2/EFG)	NPM_5741	OYD96446	OYD89105	OYE03907		PHM09268	ACC84823	ODH03238	2631158673		OKH14211	2634116240	2631171287	BAY77714	PHJ57032	PHJ61937	PHJ69532	PHJ76825	PHJ79439	PHJ82263	PHJ91561	PHK12357	PHK10565	PHK14912	PHK27392	PHK38130	PHK27645	BAZ76907	BAY62142	BAY09249	BAY26697	AFY31654		BAY89614	BAY30717	OUL32751	OUL22873	OUL37395	EKF02601	BAY99170	5
group_3424	membrane protein of unknown function HdeD/DUF308	NPM_5817	OYD92894	OYD94277	OYE05537	NLP_2307	PHM09187	ACC84831	ODG98313	2631158121	AUB42583	OKH35928	2634117261	2631173131	BAY75480	PHJ60356	PHJ67191	PHJ68157	PHJ82201	PHJ84666	PHJ94598	PHJ99595	PHK10177	PHK19091	PHK17547	PHK38205	PHK45282	PHK33731	BAZ73163	BAY61731	BAY10975	BAY20291	AFY31293		BAY94266	BAY32145	OUL34347	OUL20522	OUL26892	EKF03985	BAY96330	5
group_3429	hypothetical protein	NPM_5819	OYD92896	OYD94279	OYE05535	NLP_2309	PHM09189		ODG98315	2631158119	AUB42585	OKH35926	2634117259	2631173129	BAY75478	PHJ60358	PHJ67193	PHJ68155	PHJ82199	PHJ84668	PHJ94596	PHJ99593	PHK10175	PHK19093	PHK17549	PHK38203	PHK45280	PHK33733	BAZ78038	BAY64735	BAY08474	BAY20842		KB235930_3312	BAY88204	BAY30787	OUL32761	OUL26335	OUL35911	EKF02072	BAY98043	6
group_3809	carbonic anhydrase	NPM_5825	OYD97996	OYD87236	OYE04076	NLP_1659	PHM06160	ACC82077	ODG99752	2631157440	AUB34656	OKH30395	2634118216	2631170872	BAY74534	PHJ56355	PHJ61123	PHJ65561	PHJ75142	PHJ79172	PHJ88983	PHJ95207	PHK07617	PHK18070	PHK17181	PHK32861	PHK41629	PHK29261	BAZ74537	BAY60538	BAY07181	BAY24485			BAY92374	BAY28664	OUL18720	OUL25098	OUL32292	EKF05887	BAZ01537	0
group_2970	hypothetical protein	NPM_5853	OYD91922	OYD88331	OYE05621	NLP_2886			ODG99472	2631157864	AUB34796	OKH35627	2634117914	2631170035	BAY79544	PHJ55945	PHJ71911	PHJ56339	PHJ77626	PHJ85890	PHJ87312	PHJ96048	PHK12220	PHK12910	PHK11393	PHK28163	PHK38663	PHK27971	BAZ72355			BAY20589	AFY32230	KB235930_1764	BAY93131	BAY32825		OUL25265	OUL23174	EKF00091	BAY96881	9
group_3765	6-phosphogluconate dehydrogenase	NPM_5869	OYD90269	OYD88862	OYE05624	NLP_1014		ACC80844	ODG99261	2631157299	AUB41854	OKH34002	2634116065	2631175760	BAY75178	PHJ58723	PHJ60187	PHJ64045	PHJ74942	PHJ78846	PHJ92117	PHJ98589	PHK07158	PHK23935	PHK15768	PHK34697	PHK41568	PHK30841		BAY64926	BAY10136		AFY32759			BAY34513	OUL36164	OUL29975	OUL26951			6
group_3869	short-chain dehydrogenase/reductase SDR	NPM_5890	OYD90266	OYD90189	OYE00903	NLP_2591		ACC84534	ODG98340	2631157099	AUB41224	OKH30517	2634121649	2631170805	BAY75364	PHJ57468	PHJ77763	PHJ71689	PHJ86891	PHJ90589	PHJ84523	PHJ93203	PHK08555	PHK18522	PHK14879	PHK28467	PHK43623	PHK32274	BAZ78431		BAY07069		AFY34360			BAY35605	OUL35274	OUL31173	OUL26640		BAZ02676	4
group_4205	TonB family protein	NPM_5970	OYD91209	OYD99363	OYE00888	NLP_0977	PHM11118	ACC79529	ODG99765	2631157463	AUB35932	OKH34873	2634118626	2631174304	BAY79153	PHJ63755	PHJ58520	PHJ69361	PHJ82381	PHJ88360	PHJ88879	PHK06300	PHK08819	PHK17935	PHK14645	PHK30095	PHK41812	PHK36014				BAY24695	AFY31693	KB235930_824			OUL29347	OUL27974	OUL29254			0
group_3175	plasmid pRiA4b ORF-3 family protein	NPM_5988	OYD93868	OYD86631	OYE05088	NLP_0068	PHM08261	ACC82465	ODG97945	2631160584	AUB44478			2631174231		PHJ61570	PHJ72135	PHJ65851	PHJ86570	PHJ86642	PHJ98756	PHK05010	PHK11286	PHK24192	PHK21744	PHK39144	PHK47001	PHK35645	BAZ76571	BAY64759	BAY08880	BAY24592		KB235930_4347	BAY89407	BAY30894	OUL29576	OUL21444	OUL35984	EKE97100	BAY99508	3
group_3865	SnoaL-like domain	NPM_5991	OYD93865	OYD99343	OYE05085		PHM08258	ACC82462	ODH02665	2631161443		OKH36735	2634118859	2631174228	BAY78895	PHJ63080	PHJ75703	PHJ72263	PHJ85312	PHJ89636	PHJ97743	PHK02813	PHK10138	PHK13110	PHK23035	PHK41670	PHK47264	PHK36429	BAZ74966	BAY65680	BAY11775	BAY23101			BAY91178	BAY29601				EKE99889	BAZ01112	5
group_4094	signal transduction histidine kinase	NPM_6078		OYD92209	OYE03656			ACC82200	ODG98583	2631158353	AUB35813		2634118640	2631172687	BAY79251	PHJ59727	PHJ70043	PHJ63195	PHJ80770	PHJ88459	PHJ96545	PHK03198	PHK09550	PHK18158	PHK22891	PHK40740	PHK46154	PHK33344	BAZ73097		BAY10354	BAY22249			BAY94223	BAY33663		OUL22731	OUL31141	EKF03848	BAY96395	2
group_4271	SnoaL-like domain protein	NPM_6086		OYD88343	OYE03664			ACC81433	ODH03175	2631163169	AUB40784	OKH41940	2634121693	2631177378	BAY78650	PHJ66283	PHJ77725	PHJ71650	PHJ86856	PHJ90551	PHJ98411	PHJ98124	PHK06379	PHK13466	PHK17840		PHK46518		BAZ75624	BAY61178	BAY07573	BAY27599			BAY89889	BAY28881	OUL25588	OUL31014	OUL26583	EKE96941	BAZ00454	0
group_3669	hypothetical protein	NPM_6089	OYD98202	OYD88346	OYE03667	NLP_0700	PHM09771	ACC81439	ODG99256	2631157304	AUB40778	OKH29614	2634117936	2631174120	BAY80124	PHJ58563	PHJ71959	PHJ63011	PHJ77634	PHJ85938	PHJ95951	PHK00867	PHK04045	PHK24844	PHK14991	PHK36247	PHK45172	PHK30781	BAZ76317	BAY60086	BAY09224	BAY22549				BAY34509	OUL32772	OUL26347	OUL36913		BAY99761	3
group_3447	cyclic nucleotide-binding protein	NPM_6140	OYD97626	OYD87038	OYE00648	NLP_4456	PHM06483	ACC83337	ODG97088	2631156529	AUB42866	OKH30817	2634115809	2631176213	BAY76425	PHJ60684	PHJ71446	PHJ62194	PHJ80110	PHJ83753	PHJ97302	PHK03727	PHK10058	PHK25856	PHK20580	PHK39104	PHK46716	PHK34228	BAZ75679		BAY12493	BAY22130			BAY91105	BAY28248	OUL26936	OUL24431	OUL37834	EKE99973	BAZ00400	6
group_3431	phosphatidate cytidylyltransferase	NPM_6160	OYD97651	OYD87599	OYE00815	NLP_4477	PHM09328	ACC83357	ODH02753	2631156550	AUB42839	OKH42535	2634121785	2631177271	BAY75250	PHJ64632	PHJ59209	PHJ69983	PHJ86782	PHJ90478	PHJ93119	PHJ94315	PHK03457	PHK16691	PHK15131	PHK28986	PHK41891	PHK33559	BAZ71995	BAY62742	BAY11872	BAY25505	AFY32263	KB235930_1585	BAY94639	BAY33182	OUL34907	OUL30595	OUL24119	EKE99144	BAY97495	4
group_4030	hypothetical protein	NPM_6188	OYD96845	OYD95098	OYE06519	NLP_1560	PHM07868		ODH02682	2631161426	AUB36473		2634120694	2631175246	BAY75763	PHJ62243	PHJ73592	PHJ69636	PHJ81425	PHJ87961	PHJ87284	PHJ94537	PHK01450	PHK14928	PHK15609	PHK31094	PHK47906	PHK29941	BAZ73353	BAY64092	BAY11160	BAY26179			BAY93222	BAY28710	OUL29038	OUL30884	OUL37344	EKF00240	BAY96140	0
group_4008	LabA-like protein	NPM_6216	OYD95203	OYD95075	OYE06545	NLP_1135	PHM05572	ACC82484	ODH02820	2631157121		OKH38568	2634116755	2631173393	BAY77503	PHJ67530	PHJ74897	PHJ72555	PHJ85054	PHJ91937	PHJ99334	PHK06087	PHK12320	PHK24564	PHK22267	PHK31862	PHK46689	PHK36780	BAZ74090	BAY61848		BAY27707			BAY92451	BAY34750				EKF05989	BAZ01986	3
group_3452	LuxR family transcriptional regulator	NPM_6229		OYD91808	OYE06570			ACC82497	ODH01977	2631163243	AUB38221	OKH37186	2634116319	2631174268	BAY78858	PHJ69088	PHJ78587	PHJ73239	PHJ85690	PHJ92193	PHK01196	PHK07329	PHK13066	PHK17037	PHK23697	PHK39185	PHK46759	PHK37290	BAZ77411	BAY66255	BAY07024	BAY24828	AFY34557	KB235931_161	BAY89093	BAY30533	OUL24625	OUL27831	OUL33303	EKF06254	BAY98671	6
group_3112	protein of unknown function DUF820	NPM_6238	OYD89785	OYD91797		NLP_4347	PHM06391		ODH00419	2631158539	AUB36678	OKH41353	2634115522	2631176431	BAY74954	PHJ68762	PHJ74072	PHJ56155	PHJ83841	PHJ91539	PHJ82526	PHJ92102	PHJ97133	PHK09420	PHK10724	PHK27687	PHK38379	PHK33674	BAZ75638		BAY11119	BAY21571	AFY30891		BAY89906	BAY28902	OUL28048	OUL18077	OUL37032	EKE96921	BAZ00440	7
group_4032	sodium/hydrogen exchanger	NPM_6240	OYD89783	OYD91795	OYE06710	NLP_0373		ACC84659				OKH41355	2634121271	2631176835	BAY74956	PHJ68355	PHJ78360	PHJ73791	PHJ86160	PHJ92721	PHJ98818	PHK07063	PHK07639	PHK25940	PHK20545	PHK40355	PHK48210	PHK37663	BAZ74878		BAY12778	BAY27336	AFY30775		BAY91515	BAY34292	OUL33576	OUL28663	OUL37588	EKF05416	BAZ01200	2
group_3607	hypothetical protein	NPM_6255	OYD98046	OYD96148	OYE06723	NLP_2745		ACC84466	ODG99511	2631157955	AUB41407	OKH33764	2634120567	2631176126	BAY76337	PHJ58832	PHJ59688	PHJ61500	PHJ84398	PHJ90970	PHJ99214	PHK06449	PHK12516	PHK19034	PHK18993	PHK39914	PHK42639	PHK36319		BAY63244	BAY12396	BAY25676	AFY32387				OUL27563	OUL23449				9
group_4098	phosphate ABC transporter substrate-binding protein	NPM_6272	OYD98057	OYD96131	OYE06737		PHM07746	ACC84476			AUB41391	OKH39885	2634119483			PHJ67865	PHJ63235	PHJ72804	PHJ86385	PHJ91156	PHJ99068	PHJ97277	PHK05409	PHK19788	PHK15187	PHK27788	PHK46295	PHK37859	BAZ72847	BAY63262	BAY12387		AFY32377	KB235930_3841	BAY94077		OUL27570	OUL23456	OUL29395	EKF03722	BAY96646	2
group_3421	phosphate ABC transporter substrate-binding protein	NPM_6274	OYD98058	OYD96152	OYE06739	NLP_2729	PHM07745	ACC84478	ODG99500	2631157940	AUB41388	OKH39883	2634120651	2631175300	BAY75819	PHJ58234	PHJ64384	PHJ65074	PHJ83697	PHJ87918	PHJ97869	PHJ98474	PHK09258	PHK15551	PHK19295	PHK41138	PHK44883	PHK32947	BAZ72848		BAY12386	BAY25685	AFY32376	KB235930_3840	BAY94078	BAY33340	OUL27571	OUL23457	OUL29396	EKF03721	BAY96645	5
group_3577	chemotaxis protein histidine kinase CheA	NPM_6383		OYD98745	OYE06802		PHM10726	ACC79031	ODG96291	2631161324		OKH38866	2634120461		BAY78942	PHJ62604	PHJ78008	PHJ72040	PHJ84786	PHJ89814	PHJ93379	PHK03487	PHK09107	PHK26088	PHK17764	PHK40027	PHK44787	PHK32889	BAZ71496		BAY10258				BAY91200	BAY32961	OUL19308	OUL18660	OUL37543	EKF00021	BAY97997	10
group_365	two component transcriptional regulator	NPM_6439	OYD91545	OYD98691	OYE06862			ACC81555	ODG98578	2631158348		OKH35183	2634116511	2631172555		PHJ62907	PHJ75948	PHJ58190	PHJ85551	PHJ78932	PHJ91812	PHJ98562	PHK03219	PHK17979	PHK16837	PHK35065	PHK43524	PHK30810	BAZ71966	BAY64342	BAY08914	BAY23978	AFY30765		BAY92724	BAY30288				EKF05833	BAY97523	2
group_4187	bilin biosynthesis protein CpeY	NPM_6449		OYD98605	OYE04924	NLP_3508	PHM11188	ACC82185	ODH00473	2631159803	AUB44048	OKH24233	2634117778	2631175990	BAY74669	PHJ55830	PHJ66900	PHJ65385	PHJ80990	PHJ83087	PHJ91606	PHJ96627	PHK03683	PHK18356		PHK35906	PHK43709	PHK29379	BAZ76748	BAY60093	BAY10057	BAY26455		KB235930_14	BAY90185	BAY28949				EKF01786	BAY99329	0
group_4116	bilin biosynthesis protein MpeU	NPM_6452		OYD98608	OYE04927	NLP_3506	PHM11169	ACC82188	ODH00477	2631159806	AUB44072	OKH24234	2634120675	2631175955	BAY76024	PHJ58248	PHJ56265	PHJ65180	PHJ83720	PHJ87940	PHJ97896	PHJ87874	PHK09280	PHK18209	PHK19317	PHK41151	PHK44896	PHK32969	BAZ76700	BAY65351	BAY10025	BAY26755		KB235930_2214	BAY89780	BAY29538				EKF00796	BAY99379	0
group_4039	bilin biosynthesis protein CpeZ	NPM_6453	OYD94050	OYD98609	OYE04928	NLP_3504	PHM11172	ACC82189	ODH00480	2631159809	AUB44047	OKH28635	2634120312	2631175625	BAY74613	PHJ55999	PHJ66207	PHJ63427	PHJ77906	PHJ89288	PHJ87522	PHJ96126	PHK01108	PHK15435	PHK15581	PHK37496	PHK40091	PHK28563	BAZ76747	BAY60092	BAY10055	BAY26453		KB235930_15	BAY90184	BAY28950				EKF01787	BAY99330	0
group_4117	phycoerythrin alpha chain	NPM_6454		OYD98610	OYE04929	NLP_3503	PHM11173	ACC82190	ODH00481	2631159810	AUB44049	OKH28636	2634120313	2631175624	BAY74614	PHJ56000	PHJ66208	PHJ63428	PHJ77907	PHJ89289	PHJ87523	PHJ96125	PHK01107	PHK15436	PHK15582	PHK37497	PHK40092	PHK28564	BAZ76749	BAY60094	BAY10058	BAY26456		KB235930_13	BAY90186	BAY28948				EKF01783	BAY99328	0
group_4118	phycoerythrin beta chain	NPM_6455		OYD98611	OYE04930	NLP_3502	PHM11174	ACC82191	ODH00482	2631159811	AUB44050	OKH28637	2634120314	2631175623	BAY74615	PHJ56001	PHJ66209	PHJ63429	PHJ77908	PHJ89290	PHJ87524	PHJ96124	PHK01106	PHK15437	PHK15583	PHK37498	PHK40093	PHK28565	BAZ76750	BAY60095	BAY10059	BAY26457		KB235930_12	BAY90187	BAY28947				EKF01782	BAY99327	0
group_4040	phycobilisome degradation protein NblA	NPM_6456		OYD98612	OYE04931	NLP_3501	PHM11175	ACC82192	ODH00483	2631159812	AUB44052	OKH28638	2634120316	2631175622	BAY74616	PHJ56002	PHJ66210	PHJ63430	PHJ77909	PHJ89291	PHJ87525	PHJ96123	PHK01105	PHK15438	PHK15584	PHK37499	PHK40094	PHK28566	BAZ76751	BAY60096	BAY10060	BAY26458		KB235930_11	BAY90188	BAY28946				EKF01779	BAY99326	0
group_4028	chromophore lyase CpeS/CpcS	NPM_6457	OYD94912	OYD98673	OYE04976	NLP_3500	PHM11189	ACC82193	ODH00487	2631159813	AUB38642	OKH28653	2634120317	2631175621	BAY74617	PHJ56007	PHJ66218	PHJ63445	PHJ77915	PHJ89306	PHJ87530	PHJ96139	PHK01114	PHK15443	PHK15589	PHK37504	PHK40099	PHK28571	BAZ72598	BAY63898	BAY13079	BAY26459		KB235930_10	BAY93339	BAY32747				EKF00111	BAY96894	0
group_3793	phycobilisome rod-core linker protein CpcG	NPM_6459	OYD94331	OYD98614	OYE04933	NLP_3498	PHM11177	ACC82195	ODH00485	2631159815	AUB38640	OKH28640	2634120319	2631175619	BAY74619	PHJ56003	PHJ66211	PHJ63431	PHJ77910	PHJ89292	PHJ87526	PHJ96122	PHK01104	PHK15439	PHK15585	PHK37500	PHK40095	PHK28567	BAZ77931	BAY64347	BAY08917	BAY27520		KB235930_1944	BAY94909	BAY32051	OUL20429	OUL19396	OUL34204	EKF00957	BAY98150	7
group_3866	hypothetical protein	NPM_6496	OYD93962	OYD98644	OYE03257	NLP_0198	PHM09407	ACC80439				OKH39561	2634122130		BAY76510	PHJ56097	PHJ59782	PHJ58670	PHJ81721	PHJ79776	PHJ93448	PHJ97777	PHK06406	PHK23865	PHK16593	PHK39248	PHK43332	PHK31114	BAZ74023		BAY13298	BAY23438	AFY36137		BAY92777	BAY35304	OUL19542	OUL19011		EKF04164	BAZ02054	5
group_3369	capsular exopolysaccharide biosynthesis protein	NPM_6514	OYD89496	OYD98661	OYE03273	NLP_4440		ACC83811	ODH02028	2631156512	AUB36518	OKH30799	2634121844	2631176227	BAY76439	PHJ64576	PHJ73002	PHJ69927	PHJ80639	PHJ90422	PHJ98188	PHK04079	PHK09704	PHK25767	PHK20372	PHK39122	PHK45575	PHK35841	BAZ73009	BAY61782	BAY09538	BAY20660			BAY93916	BAY31767	OUL22561	OUL27762	OUL37156	EKF03585	BAY96485	0
group_3123	group 1 glycosyltransferase	NPM_6517	OYD93049	OYD96109	OYE03276	NLP_0148	PHM09597	ACC83808	ODG99370	2631156510	AUB34871		2634121846	2631176229	BAY76441	PHJ64574	PHJ73000	PHJ69925	PHJ80637	PHJ90420	PHJ98190	PHK04077	PHK09702	PHK25765	PHK20370	PHK39120	PHK45573	PHK35839	BAZ73013	BAY61779		BAY20657	AFY32691		BAY93912	BAY31771	OUL22565	OUL27758	OUL37160	EKF03589	BAY96481	6
group_3437	polysaccharide biosynthesis protein	NPM_6520	OYD89492	OYD98668	OYE03279	NLP_4433	PHM05914	ACC83805	ODH02023	2631156507	AUB36521	OKH30797	2634121850	2631176233	BAY76445	PHJ64570	PHJ72996	PHJ69921	PHJ80633	PHJ90417	PHJ98194	PHK04073	PHK09698	PHK25762	PHK20366	PHK31650	PHK45569	PHK35835	BAZ73016	BAY61774		BAY20652			BAY93909	BAY31774	OUL22567	OUL27756	OUL37163	EKF03592	BAY96478	6
group_3368	exopolysaccharide biosynthesis polyprenyl glycosylphosphotransferase	NPM_6521	OYD89491	OYD98677	OYE03280	NLP_4432	PHM07450	ACC83804		2631156506	AUB36522		2634121851	2631176234	BAY76446	PHJ64569	PHJ72995	PHJ69920	PHJ80632	PHJ90416	PHJ98195	PHK04072	PHK09697	PHK25761	PHK20365	PHK31649	PHK45568	PHK35834	BAZ73017	BAY61769	BAY09530	BAY20647			BAY93908	BAY31775	OUL22585	OUL27994	OUL37174	EKF03593	BAY96477	7
group_3425	membrane-bound lytic murein transglycosylase A	NPM_6589	OYD92992	OYD92710	OYE03500	NLP_2529		ACC82625	ODH00325	2631162614	AUB38810	OKH13772	2634115587	2631176346	BAY75059	PHJ68711	PHJ74021	PHJ66117	PHJ83893	PHJ91488	PHJ95362	PHJ99435	PHK07739	PHK22410	PHK17458	PHK37929	PHK43831	PHK33622	BAZ71720	BAY60895	BAY09125	BAY23775	AFY30909	KB235930_771	BAY88483	BAY32368	OUL28262	OUL21130	OUL30224	EKF02127	BAY97773	5
group_4100	acetyltransferase	NPM_6616		OYD92784	OYE04144			ACC81276	ODG98825	2631162667	AUB38750	OKH28982	2634119721	2631173229	BAY76651	PHJ61542	PHJ72106	PHJ65822	PHJ86542	PHJ86613	PHJ98728	PHK04981	PHK11258	PHK23125	PHK21715	PHK29502	PHK47029	PHK35673	BAZ75523	BAY64842					BAY90348	BAY30370	OUL28837	OUL22685		EKE98812	BAZ00556	3
group_3350	DNA helicase	NPM_6710	OYD96907	OYD88547	OYE04986	NLP_5723		ACC84380	ODH01422	2631159605	AUB39051	OKH41186	2634120612	2631175261	BAY75782	PHJ59544	PHJ69547	PHJ65179	PHJ83593	PHJ86244	PHJ96310	PHK05310	PHK12474	PHK25338	PHK22615	PHK42524	PHK44498	PHK35726	BAZ72775	BAY63075	BAY13047	BAY25718	AFY33409	KB235930_170	BAY94326	BAY33011	OUL21257	OUL18509	OUL20334	EKF04094	BAY96718	5
group_3686	S-layer homology domain protein	NPM_6715	OYD96916	OYD88561	OYE05041		PHM06149	ACC84385	ODH00627	2631159838	AUB39047	OKH41193	2634120620	2631175266	BAY75789	PHJ59548	PHJ69551	PHJ65175	PHJ83597	PHJ86248	PHJ96306	PHK05314	PHK12470	PHK25342	PHK22619	PHK42528	PHK44502	PHK35730			BAY13051	BAY25722	AFY33413				OUL21261	OUL18513	OUL20338			8
group_3500	family 2 glycosyltransferase		OYD97588				PHM10021		ODG97694	2631163138		OKH33290	2634119309	2631169970	BAY74012	PHJ54198	PHJ56627	PHJ72958	PHJ71554	PHJ75499	PHJ95502	PHJ92962	PHJ98708	PHK13826	PHK13795	PHK29154	PHK39098	PHK32379	BAZ71867	BAY64609	BAY11095	BAY22417			BAY88792	BAY30093	OUL33241	OUL28392	OUL21151	EKE97731	BAY97625	3
group_3477	chromosome partitioning protein ParA		OYD91668	OYD89275	OYE02682				ODH02305	2631160157	AUB43811	OKH35460	2634122194	2631170321	BAY80351	PHJ56248	PHJ60668	PHJ58128	PHJ74669	PHJ78216	PHJ91854	PHJ98255	PHK06857	PHK20780	PHK16714	PHK38835	PHK43505	PHK30574	BAZ78485	BAY63667				KB235930_3797	BAY95082	BAY35451	OUL32323	OUL29500		EKE97987	BAZ03242	11
group_3303	23S rRNA-intervening sequence protein		OYD92043	OYD86575	OYE03821		PHM11703	ACC81776		2631163151	AUB43552	OKH11493	2634117487	2631170558		PHJ57562	PHJ64533	PHJ59765	PHJ76243	PHJ81058	PHJ90364	PHJ97024	PHK05177	PHK19733	PHK15542	PHK38311	PHK43031	PHK30067	BAZ78709	BAY65725				KB235930_2002	BAY89217		OUL36314	OUL31955	OUL36717	EKF01325	BAZ03320	7
group_3533	3-oxoacyl-ACP reductase		OYD93376				PHM07698		ODH02987	2631162844	AUB39923	OKH20180	2634121627	2631170775	BAY75346	PHJ57484	PHJ77780	PHJ71705	PHJ86907	PHJ90606	PHJ87745	PHK00596	PHK08571	PHK18538	PHK14894	PHK37144	PHK43639	PHK32259	BAZ77658		BAY11426			KB235930_3308	BAY88274	BAY32228	OUL20208	OUL19256	OUL25008	EKF02382	BAY98423	10
group_3409	hypothetical protein		OYD92845		OYE02827	NLP_2263	PHM07568	ACC83012	ODG96468	2631163102	AUB42778	OKH42152	2634121670	2631170821	BAY74582	PHJ66302	PHJ77745	PHJ71670	PHJ86874	PHJ90571	PHJ90887	PHJ97532	PHK05896	PHK20267	PHK17858	PHK27859	PHK43200	PHK30173	BAZ75306	BAY63943	BAY11677	BAY26141	AFY34472		BAY90436		OUL24651	OUL18579	OUL32821	EKF01023	BAZ00771	8
group_3472	signal transduction histidine kinase		OYD93033				PHM08441	ACC81387			AUB44651	OKH31663	2634117892	2631170846	BAY74559	PHJ55845	PHJ58611	PHJ57358	PHJ74111	PHJ82598	PHJ89150	PHJ95481	PHJ98681	PHK13571	PHK13382	PHK36100	PHK41876	PHK29322	BAZ77423	BAY61014	BAY09837	BAY20473	AFY30895		BAY89081	BAY30522	OUL26441	OUL23165	OUL28609	EKF06240	BAY98659	10
group_3541	acyl-CoA thioesterase FadM		OYD93343			NLP_0793	PHM11407	ACC83725	ODG97677	2631163115	AUB35666	OKH31677	2634119260	2631170862	BAY74547	PHJ65453	PHJ76937	PHJ70350	PHJ73580	PHJ89361	PHJ81531	PHK00033	PHJ95899	PHK13897	PHK11936	PHK26305	PHK38678	PHK27526	BAZ76893				AFY34573		BAY89597	BAY30806	OUL23399	OUL27146	OUL35931	EKF02578	BAY99184	9
group_3618	HNH endonuclease		OYD89999	OYD92812	OYE06404		PHM07903	ACC79378	ODH00250	2631157804	AUB42522	OKH34337	2634117709	2631171074	BAY77922	PHJ55254	PHJ57665	PHJ56618	PHJ78804	PHJ78120	PHJ94345	PHJ98032	PHK01683	PHK15491	PHK14917	PHK31431	PHK40203	PHK28710	BAZ73325	BAY62419		BAY26849	AFY34852		BAY93188	BAY28671	OUL18724	OUL25093	OUL32288	EKF00255	BAY96168	5
group_3391	chloride channel protein		OYD92398		OYE05170			ACC83070	ODH00027	2631158703	AUB41459	OKH41154	2634116013	2631171321	BAY77689	PHJ60452	PHJ76398	PHJ63997	PHJ83152	PHJ90215	PHJ99634	PHK02125	PHK11448	PHK21957	PHK20811	PHK39822	PHK46562	PHK34092	BAZ76614	BAY61243	BAY11092	BAY22598			BAY89703	BAY29122		OUL18412	OUL20935	EKE97590	BAY99465	11
group_3661	capsule biosynthesis protein CapA					NLP_4851	PHM11322	ACC81997	ODG97811	2631157623	AUB37313	OKH42363	2634122070	2631171349	BAY79773	PHJ59950	PHJ69856	PHJ67126	PHJ81677	PHJ90010	PHJ96464	PHK05951	PHK10833	PHK25115	PHK21158	PHK41850	PHK47674	PHK35257	BAZ74131	BAY64200	BAY10539	BAY20553	AFY34956	KB235930_3125	BAY92418	BAY34785	OUL28897	OUL20158	OUL37369	EKF05946	BAZ01944	5
group_3344	glucosidase		OYD96357		OYE00534	NLP_4138	PHM06981	ACC80814	ODH00330	2631157323		OKH31752	2634119874	2631171486	BAY74418	PHJ59373	PHJ68440	PHJ62070	PHJ79079	PHJ83510	PHJ95719	PHK03641	PHK09977	PHK25025	PHK20028	PHK41994	PHK45619	PHK33911	BAZ77153	BAY64211	BAY07698	BAY22324	AFY34068		BAY89442	BAY31208	OUL33904	OUL22923	OUL25809	EKF01829	BAY98928	2
group_3177	choline dehydrogenase		OYD96374	OYD86692		NLP_0372	PHM07304	ACC83416	ODH02495	2631160380	AUB34303	OKH39187	2634119591	2631171543	BAY75523	PHJ64746	PHJ71014	PHJ61109	PHJ82794	PHJ82174	PHJ99968	PHK01855	PHK03162	PHK18022	PHK18617	PHK40449	PHK47975	PHK36916		BAY66548	BAY09955	BAY21166	AFY31420				OUL28886	OUL18239	OUL25001			3
group_3121	XisH protein		OYD90340	OYD95984	OYE01624	NLP_3268	PHM10325	ACC83704	ODG96418	2631156917	AUB38083	OKH42595	2634118857	2631171622	BAY74285	PHJ63078	PHJ75701	PHJ72261	PHJ85310	PHJ89634	PHJ97741	PHK02815	PHK10140	PHK13108	PHK23037	PHK41668	PHK47262	PHK36431	BAZ73605	BAY62802	BAY08039	BAY21341	AFY35937	KB235930_1739	BAY93000	BAY30430			OUL36522	EKF03125	BAZ02474	3
group_3377	hypothetical protein					NLP_0483	PHM05711	ACC81207	ODG99467	2631162683	AUB40283	OKH28991	2634116101	2631171838	BAY74444	PHJ55064	PHJ57211	PHJ56669	PHJ72092	PHJ76484	PHJ87636	PHJ93977	PHK01465	PHK15372	PHK13595	PHK31136	PHK40258	PHK28589	BAZ76034	BAY63003	BAY09463	BAY20494	AFY30670	KB235931_282	BAY90120	BAY29100	OUL25311	OUL25061	OUL19419	EKE97376	BAZ00020	8
group_3992	protein of unknown function DUF820		OYD98121			NLP_4638	PHM07503	ACC84544	ODG99553	2631157878	AUB41204	OKH41921	2634120932	2631171962	BAY79512	PHJ63267	PHJ73898	PHJ64425	PHJ82056	PHJ84838	PHJ88392	PHJ95411	PHK05276	PHK17735	PHK14941	PHK29027	PHK42850	PHK29341		BAY61730	BAY12463	BAY20292	AFY33573	KB235930_1168			OUL34425	OUL19524	OUL35787			4
group_3877	protein of unknown function DUF3225		OYD89932			NLP_3120	PHM09813	ACC85088			AUB35940	OKH42326	2634117379	2631172063	BAY77580	PHJ66500	PHJ75406	PHJ71374	PHJ84207	PHJ90774	PHJ97624	PHK05805	PHK09901	PHK21122	PHK21059	PHK40111	PHK46245	PHK35126	BAZ75425	BAY64917	BAY10127	BAY22037	AFY31045		BAY89958	BAY34449	OUL20790	OUL19564	OUL36841	EKE96982	BAZ00652	2
group_3475	carboxylate/amino acid/amine transporter					NLP_3123	PHM08243		ODG98220	2631157280	AUB35943	OKH42320	2634117383	2631172067	BAY77584	PHJ66496	PHJ75402	PHJ71370	PHJ84203	PHJ90770	PHJ97628	PHK05801	PHK09897	PHK21118	PHK21055	PHK40107	PHK46241	PHK35122	BAZ75422	BAY64921	BAY10129	BAY21449	AFY31048		BAY89961	BAY34452	OUL20781	OUL19554	OUL35937	EKE96979	BAZ00655	9
group_4328	alcohol dehydrogenase		OYD89926		OYE03754	NLP_3129	PHM08251	ACC84340				OKH42315	2634117390	2631172074	BAY77591	PHJ66489	PHJ75395	PHJ71363	PHJ84196	PHJ90763	PHJ97635	PHK05794	PHK09890	PHK21111	PHK21048	PHK40100	PHK46234	PHK35115	BAZ75444		BAY10135		AFY31053		BAY94760	BAY30360	OUL36165	OUL29974	OUL26946	EKE99002	BAZ00633	0
group_3775	MFS family transporter		OYD91929				PHM11549	ACC84734	ODG99241	2631157017	AUB42402	OKH42313	2634117392	2631172076	BAY77594	PHJ66487	PHJ75393	PHJ71361	PHJ84194	PHJ90761	PHJ97637	PHK05792	PHK09888	PHK21109	PHK21046	PHK30688	PHK46232	PHK35113	BAZ77546	BAY60037	BAY09211	BAY24982	AFY31761		BAY88896	BAY30037			OUL35903	EKF03190	BAY98535	6
group_3380	PBS lyase		OYD91937			NLP_1017	PHM11532	ACC80949	ODG99250	2631157004	AUB41850	OKH42307	2634117398	2631172082	BAY77598	PHJ66549	PHJ75458	PHJ71428	PHJ84267	PHJ90851	PHJ97650	PHK05859	PHK09931	PHK21130	PHK21101	PHK30691	PHK46288	PHK35168	BAZ75430	BAY64965	BAY10118	BAY22032	AFY35324		BAY89931	BAY34441	OUL20796	OUL19571	OUL35885	EKE96955	BAZ00647	4
group_3450	4Fe-4S dicluster domain-containing protein		OYD91938			NLP_1018	PHM11533	ACC80950	ODG99249	2631157005	AUB41849	OKH42306	2634117399	2631172083	BAY77599	PHJ66481	PHJ75387	PHJ71355	PHJ84188	PHJ90755	PHJ97643	PHK05786	PHK09882	PHK21103	PHK21040	PHK30682	PHK46226	PHK35107	BAZ75434	BAY64967	BAY10117		AFY35325		BAY89933	BAY34439	OUL20798	OUL19574	OUL35888	EKE96953	BAZ00643	8
group_3539	fumarate reductase/succinate dehydrogenase flavoprotein subunit		OYD91941				PHM11538	ACC80954	ODG99270	2631157009	AUB41844	OKH42304	2634117400	2631172085	BAY77600	PHJ66548	PHJ75457	PHJ71427	PHJ84266	PHJ90850	PHJ97651	PHK05858	PHK09930	PHK21129	PHK21100	PHK30690	PHK46287	PHK35167	BAZ75436	BAY64968	BAY10116		AFY35327		BAY89936	BAY34435	OUL20801	OUL19577	OUL35891	EKE96950	BAZ00641	8
group_3449	aliphatic sulfonate ABC transporter substrate-binding protein		OYD91942		OYE05120		PHM11539		ODG99246	2631157010	AUB42634	OKH42303	2634117401	2631172086	BAY77601	PHJ66547	PHJ75456	PHJ71426	PHJ84265	PHJ90849	PHJ97652	PHK05857	PHK09929	PHK08333	PHK21099	PHK24887	PHK46286	PHK35166	BAZ75437	BAY64969	BAY10115	BAY22029	AFY32750		BAY89937	BAY34434	OUL20802	OUL19578	OUL35892	EKE96949	BAZ00640	8
group_4332	response regulator receiver protein		OYD96929					ACC83383	ODG98553	2631163411		OKH20648	2634118280	2631172211	BAY73906	PHJ55342	PHJ57737	PHJ56729	PHJ72176	PHJ76655	PHJ85944	PHJ93480	PHK09825	PHK16345	PHK12881	PHK33206	PHK39229	PHK28100	BAZ76289	BAY63054	BAY08521	BAY25746			BAY89502	BAY30836	OUL27422	OUL22915	OUL25485	EKF02460	BAY99789	0
group_4309	response regulator receiver protein		OYD96980					ACC83382	ODG98552	2631163412		OKH20649	2634118279	2631172212	BAY73905	PHJ55343	PHJ57738	PHJ56730	PHJ72177	PHJ76656	PHJ85945	PHJ93481	PHK09826	PHK16344	PHK12880	PHK33207	PHK39230	PHK28099	BAZ76290	BAY63053	BAY08522	BAY25747			BAY89501	BAY30835	OUL27423	OUL22914	OUL25484	EKF02459	BAY99788	0
group_851	taurine dioxygenase		OYD97899			NLP_4238	PHM08137		ODG99253	2631157307	AUB34762	OKH34814	2634118919	2631172258	BAY73928	PHJ56201	PHJ75758	PHJ58872	PHJ85368	PHJ89691	PHJ92511	PHJ99725	PHK07122	PHK24078	PHK16864	PHK38359	PHK40598	PHK30977	BAZ73525	BAY60134	BAY08268	BAY21424	AFY31163		BAY89872	BAY34480	OUL20808	OUL19216	OUL20995	EKF00876	BAY99733	8
group_4273	response regulator receiver protein				OYE04122	NLP_0692		ACC81962			AUB39255	OKH35046	2634118165	2631172387	BAY78212	PHJ63529	PHJ74274	PHJ68505	PHJ80337	PHJ87811	PHJ98089	PHK04407	PHK04945	PHK12686	PHK16456	PHK38892	PHK44687	PHK32797	BAZ77408	BAY66251	BAY07031	BAY24831			BAY89096	BAY30537	OUL19270	OUL18792	OUL33299	EKF06257	BAY98675	0
group_3948	actin-binding WH2 domain-containing protein		OYD98005			NLP_1681	PHM06412	ACC82580	ODG99774	2631157450	AUB34386	OKH42681	2634118187	2631172419	BAY77978	PHJ63546	PHJ74291	PHJ68522	PHJ80354	PHJ87828	PHJ98107	PHK04424	PHK04962	PHK19520	PHK17354	PHK30134	PHK42484	PHK32780	BAZ73692	BAY61690	BAY07277	BAY28004	AFY31147	KB235930_412	BAY92518	BAY35112	OUL28223	OUL21060	OUL30217	EKF05576	BAZ02387	0
group_3564	protein of unknown function DUF820		OYD94852		OYE01622	NLP_4769	PHM10326	ACC80203	ODH01571	2631156103	AUB39506		2634116998	2631172435	BAY80157	PHJ62425	PHJ71258	PHJ62499	PHJ80017	PHJ85183	PHJ94670	PHK03000	PHK11674	PHK25304	PHK19567	PHK41220	PHK45184	PHK33163	BAZ75153	BAY66209	BAY10230				BAY90757	BAY29790			OUL34660	EKF04407	BAZ00924	10
group_2062	protein kinase						PHM09964		ODH00350		AUB35961	OKH32114	2634121876	2631172654	BAY79863	PHJ64639	PHJ73044	PHJ69990	PHJ80680	PHJ90622	PHJ83592	PHK04119	PHK03039	PHK12383	PHK11316	PHK28002	PHK38582	PHK27826	BAZ72470	BAY60937	BAY09475	BAY20454	AFY35994		BAY89299	BAY30263	OUL24275	OUL23957	OUL37423	EKE97798	BAY97022	9
group_3554	formylglycine-generating enzyme family protein		OYD91928				PHM11521	ACC80956				OKH37973	2634118252	2631172803	BAY79301	PHJ61847	PHJ66665	PHJ65594	PHJ77087	PHJ91054	PHJ94501	PHK02645	PHK09843	PHK21588	PHK19183	PHK39008	PHK45096	PHK32841	BAZ76329	BAY60149	BAY08987	BAY21415	AFY33012		BAY89882	BAY34497	OUL19696	OUL19221	OUL34061	EKF00863	BAY99749	7
group_3384	protein phosphatase		OYD96630			NLP_1323		ACC82998	ODG98765		AUB42641	OKH19650	2634116467	2631172812	BAY78526	PHJ64198	PHJ75963	PHJ69830	PHJ85850	PHJ88846	PHK00784	PHK06654	PHK10551	PHK24809	PHK20981	PHK42474	PHK45876	PHK35043	BAZ73061	BAY65994	BAY07927	BAY22057			BAY94254	BAY32136	OUL19101	OUL18377	OUL29532	EKF03999	BAY96431	11
group_3463	succinate dehydrogenase/fumarate reductase		OYD91944				PHM11542	ACC83511	ODG99658	2631157266	AUB43989	OKH38004	2634117202	2631172832	BAY78169	PHJ61821	PHJ63480	PHJ58975	PHJ75584	PHJ80168	PHJ91091	PHJ97812	PHK06002	PHK20866	PHK16253	PHK28084	PHK43886	PHK30323	BAZ76332	BAY60146	BAY08984	BAY21418	AFY30689		BAY89861	BAY34494	OUL19693	OUL19213	OUL34060	EKF00858	BAY99746	8
group_3464	4Fe-4S dicluster domain-containing protein		OYD91943				PHM11541	ACC83510	ODG99657	2631157265	AUB43990	OKH37963	2634117203	2631172833	BAY78168	PHJ61822	PHJ63479	PHJ58976	PHJ75585	PHJ80169	PHJ91090	PHJ97811	PHK06001	PHK20865	PHK16252	PHK28085	PHK43887	PHK30322	BAZ76331	BAY60147	BAY08985	BAY21417	AFY30688		BAY89860	BAY34495	OUL19692	OUL19212	OUL34052	EKF00859	BAY99747	8
group_3355	MbtH family protein		OYD97940	OYD96068	OYE04332	NLP_0282	PHM11866	ACC81831	ODG98636	2631162088	AUB43292	OKH41581	2634115338	2631172871	BAY73768	PHJ65679	PHJ75541	PHJ70473	PHJ83403	PHJ89524	PHK00548	PHK04904	PHK11016	PHK26192	PHK21942	PHK27674	PHK47331	PHK35421	BAZ78213	BAY60044	BAY10182				BAY91157	BAY34391			OUL18948	EKE99914	BAZ03049	6
group_3519	hypothetical protein		OYD92080		OYE01639	NLP_0487					AUB39243		2634116097	2631173286	BAY75202	PHJ55069	PHJ57216	PHJ56674	PHJ72097	PHJ76489	PHJ87641	PHJ93972	PHK01460	PHK15377	PHK13600	PHK31141	PHK40263	PHK28594	BAZ78234		BAY09772	BAY23120	AFY34626	KB235930_2046	BAY92857	BAY33059	OUL19127	OUL31808	OUL20923	EKF02943	BAZ02872	3
group_3466	arsenic transporter		OYD90371		OYE00828	NLP_0781	PHM11797	ACC80751	ODH03169	2631163225		OKH36981	2634116540	2631173480	BAY78798	PHJ62936	PHJ70229	PHJ66815	PHJ79492	PHJ84294	PHJ96663	PHK03962	PHK08868	PHK25814	PHK20736	PHK40970	PHK46194	PHK34504	BAZ75371	BAY64872	BAY10223	BAY27777			BAY90509	BAY29229	OUL36280	OUL31924	OUL21759	EKF01066	BAZ00706	8
group_3467	gas vesicle protein GvpG		OYD90375		OYE00992	NLP_0775	PHM11767	ACC80756	ODH03164	2631163220		OKH36955	2634116530	2631173488	BAY78803	PHJ62926	PHJ70219	PHJ66805	PHJ79482	PHJ84284	PHJ96653	PHK03952	PHK08858	PHK25824	PHK20746	PHK40960	PHK46184	PHK34514	BAZ75368	BAY64875	BAY10220	BAY27780			BAY90506	BAY29226	OUL36261	OUL31901	OUL21764	EKF01069	BAZ00709	8
group_3471	gas vesicle protein GvpN		OYD90376		OYE00991	NLP_0774	PHM11768	ACC80757	ODH03163	2631163219		OKH36954	2634116529	2631173489	BAY78804	PHJ62925	PHJ70218	PHJ66804	PHJ79481	PHJ84283	PHJ96652	PHK03951	PHK08857	PHK25825	PHK20747	PHK40959	PHK46183	PHK34515	BAZ75364	BAY64879	BAY10219	BAY27784			BAY90502	BAY29222	OUL36262	OUL31902	OUL21765	EKF01073	BAZ00713	8
group_3470	gas vesicle protein		OYD90377		OYE00990	NLP_0773	PHM11769	ACC80758	ODH03162	2631163218		OKH36953	2634116528	2631173490	BAY78805	PHJ62924	PHJ70217	PHJ66803	PHJ79480	PHJ84282	PHJ96651	PHK03950	PHK08856	PHK25826	PHK20748	PHK40958	PHK46182	PHK34516	BAZ75365	BAY64878	BAY10218	BAY27783			BAY90503	BAY29223	OUL36263	OUL31903	OUL21766	EKF01072	BAZ00712	8
group_3469	gas vesicle protein GvpK		OYD90378		OYE00989	NLP_0772	PHM11770	ACC80759	ODH03161	2631163217		OKH36952	2634116527	2631173491	BAY78806	PHJ62923	PHJ70216	PHJ66802	PHJ79479	PHJ84281	PHJ96650	PHK03949	PHK08855	PHK25827	PHK20749	PHK40957	PHK46181	PHK34517	BAZ75366	BAY64877	BAY10217	BAY27782			BAY90504	BAY29224	OUL36264	OUL31904	OUL21767	EKF01071	BAZ00711	8
group_3468	gas vesicle protein GvpF/L		OYD90379		OYE00988	NLP_0771	PHM11771	ACC80760	ODH03160	2631163216		OKH36951	2634116526	2631173492	BAY78807	PHJ62922	PHJ70215	PHJ66801	PHJ79478	PHJ84280	PHJ96649	PHK03948	PHK08854	PHK25828	PHK20750	PHK40956	PHK46180	PHK34518	BAZ75367	BAY64876	BAY10216	BAY27781			BAY90505	BAY29225	OUL36265	OUL31905	OUL21768	EKF01070	BAZ00710	8
group_3465	AAA family ATPase		OYD90380		OYE00987	NLP_0770	PHM11772	ACC80761	ODH03159	2631163215		OKH36950	2634116525	2631173493	BAY78808	PHJ62921	PHJ70214	PHJ66800	PHJ79477	PHJ84279	PHJ96648	PHK03947	PHK08853	PHK25829	PHK20751	PHK40955	PHK46179	PHK34519	BAZ75372	BAY64871	BAY10215	BAY27776			BAY90510	BAY29230	OUL36266	OUL31906	OUL21769	EKF01065	BAZ00705	8
group_304	gas vesicle structural protein		OYD90382		OYE00985	NLP_0767	PHM11774	ACC80763	ODH03157	2631163213		OKH36948	2634116523	2631173495	BAY78810	PHJ62919	PHJ70212	PHJ66798	PHJ79475	PHJ84277	PHJ96646	PHK03945	PHK08851	PHK25831	PHK20753	PHK40953	PHK46177	PHK34521	BAZ75361	BAY60097	BAY10213	BAY27674			BAY88708	BAY29219	OUL36268	OUL31908	OUL21771	EKF01075	BAY98789	6
group_3510	hypothetical protein		OYD90222			NLP_2635	PHM07475		ODG99814	2631158360	AUB40280	OKH36741	2634117797	2631173708	BAY78104	PHJ56585	PHJ66888	PHJ65336	PHJ80978	PHJ83075	PHJ88991	PHJ95567	PHK03909	PHK17527	PHK08540	PHK26524	PHK43695	PHK29452	BAZ71519	BAY61101	BAY13312	BAY20602	AFY31932	KB235930_2790	BAY88169	BAY32992	OUL29560	OUL24929	OUL30416	EKF02028	BAY97974	7
group_3670	hypothetical protein		OYD92488				PHM10449	ACC82167	ODG99285	2631159781	AUB42588	OKH12742		2631173721	BAY78089	PHJ67523	PHJ74890	PHJ72548	PHJ85047	PHJ91930	PHJ99341	PHK06080	PHK12313	PHK08805	PHK22274	PHK41951	PHK46682	PHK36787	BAZ77559		BAY13348	BAY20452	AFY36375	KB235931_88		BAY30021	OUL26731	OUL23314	OUL34434		BAY98522	2
group_3794	N-acetyltransferase		OYD94585			NLP_3875	PHM10519	ACC83099			AUB35616		2634116785	2631173844	BAY77825	PHJ67555	PHJ73540	PHJ72581	PHJ85079	PHJ91962	PHJ99308	PHK05670	PHK12345	PHK24538	PHK13545	PHK31038	PHK40326	PHK36754	BAZ77952	BAY65980	BAY07853	BAY24275			BAY94922	BAY31236	OUL34946	OUL29195	OUL23649	EKF00972	BAY98129	6
group_3744	SH3 domain-containing protein						PHM05679	ACC80488	ODH00246	2631163033		OKH41510	2634122075	2631174023	BAY78501	PHJ59954	PHJ69860	PHJ67130	PHJ81681	PHJ90014	PHJ96468	PHK05955	PHK10837	PHK25119	PHK21162	PHK41854	PHK47678	PHK35261	BAZ77434	BAY63875	BAY08443	BAY23426	AFY33843	KB235930_490	BAY89071	BAY30513	OUL25561	OUL22206	OUL26771	EKF06227	BAY98648	5
group_3801	alpha/beta hydrolase fold protein		OYD92599			NLP_4862	PHM07483		ODH01425			OKH36096	2634117008	2631174162	BAY80165	PHJ62418	PHJ71251	PHJ62492	PHJ80010	PHJ85176	PHJ94677	PHK03007	PHK11681	PHK25311	PHK19574	PHK41213	PHK45177	PHK33170	BAZ75293	BAY65772	BAY11314	BAY21195			BAY90414	BAY29416	OUL35973	OUL20973	OUL36526	EKF01053	BAZ00784	7
group_4300	PAS domain S-box protein		OYD92847					ACC83378	ODG98548	2631163416		OKH39519	2634118856	2631174227	BAY78896	PHJ63077	PHJ75700	PHJ72260	PHJ85309	PHJ89633	PHJ97740	PHK02816	PHK10141	PHK13107	PHK23038	PHK41667	PHK47261	PHK36432	BAZ76294	BAY63051	BAY08526		AFY36354		BAY89496	BAY30830	OUL34037	OUL29775	OUL25482	EKF02453	BAY99784	0
group_3703	MFS family transporter		OYD95210			NLP_1127		ACC82477	ODH02810	2631157109	AUB38246	OKH36296	2634118871	2631174244	BAY78883	PHJ63091	PHJ75713	PHJ72273	PHJ85323	PHJ89646	PHJ97754	PHK02772	PHK10127	PHK25226	PHK23024	PHK41681	PHK47275	PHK36418	BAZ74160	BAY61842	BAY07045	BAY20671			BAY92446	BAY34755	OUL35056	OUL19487	OUL23749	EKF05982	BAZ01915	6
group_235	TIR domain-containing protein		OYD93229	OYD95183	OYE01608		PHM06637	ACC84329	ODG98072	2631162443	AUB35857	OKH34496	2634116316	2631174270	BAY78185	PHJ59476	PHJ68829	PHJ62677	PHJ81218	PHJ79570	PHJ96099	PHJ95795	PHK08247	PHK16846	PHK17589	PHK33271	PHK41513	PHK30665	BAZ77185		BAY07462	BAY21574	AFY35332		BAY88950	BAY31141		OUL26450	OUL27456	EKF06088	BAY98896	3
group_4288	CsbD family protein		OYD92502		OYE04611			ACC79690	ODH02878	2631158292	AUB37921	OKH33886	2634118163	2631174340	BAY79110	PHJ63527	PHJ74272	PHJ68503	PHJ80335	PHJ87809	PHJ98087	PHK04405	PHK04943	PHK12684	PHK16458	PHK38890	PHK44685	PHK32799	BAZ73478		BAY12176				BAY91982	BAY34717	OUL29337	OUL27984	OUL32987	EKF04832	BAZ02601	0
group_3401	protein of unknown function DUF1772		OYD92545			NLP_3225	PHM09012	ACC80894	ODH00412	2631158548		OKH27935	2634118272	2631174429	BAY78015	PHJ55347	PHJ57742	PHJ56734	PHJ72181	PHJ76660	PHJ85949	PHJ93485	PHK09830	PHK16340	PHK12876	PHK33211	PHK39234	PHK28095	BAZ75510	BAY65788	BAY13247	BAY24028			BAY90335	BAY30357	OUL22323	OUL27354	OUL23834	EKE98796	BAZ00569	10
group_3807	virulence activator alpha C-terminal domain protein					NLP_1281	PHM06579	ACC83091	ODH01921	2631156199	AUB42677	OKH34197	2634115868	2631174741	BAY78448	PHJ65262	PHJ75229	PHJ70291	PHJ79220	PHJ84107	PHJ94304	PHK03869	PHK08890	PHK25083	PHK13630	PHK41038	PHK45731	PHK34185	BAZ72041	BAY62524	BAY13246	BAY24954	AFY31184	KB235930_1340	BAY94589	BAY33129	OUL22256	OUL27023	OUL31974	EKE99201	BAY97450	3
group_3926	type II haloacid dehalogenase		OYD96581				PHM10307	ACC83625	ODH00798	2631156185	AUB42687	OKH37725	2634115857	2631174749		PHJ65253	PHJ75220	PHJ70282	PHJ79211	PHJ84098	PHJ94295	PHK03878	PHK08899	PHK25074	PHK13621	PHK41029	PHK45722	PHK34176	BAZ73034	BAY62582	BAY10993	BAY23556			BAY93891	BAY31791	OUL31123	OUL25421	OUL35040	EKF03395	BAY96458	4
group_4211	multi-component transcriptional regulator		OYD92848				PHM08563	ACC83377	ODH01096	2631163434		OKH39559	2634122040	2631174823	BAY78898	PHJ58326	PHJ60896	PHJ67102	PHJ81653	PHJ89986	PHJ82016	PHK05927	PHK10809	PHK10390	PHK21134	PHK41826	PHK47649	PHK35233	BAZ76278	BAY63049	BAY08506	BAY25757			BAY89567	BAY30839	OUL32898	OUL28312	OUL25495	EKF02542	BAY99800	0
group_4129	serine/threonine protein kinase		OYD92490			NLP_6009	PHM10066	ACC79704	ODH02865	2631163579		OKH42665	2634118090	2631175040	BAY77371	PHJ59258	PHJ69741	PHJ72329	PHJ79434	PHJ82898	PHJ94748	PHK04331	PHK09609	PHK25177	PHK19991	PHK32629	PHK45380	PHK33490	BAZ75839	BAY61270	BAY13886	BAY20609			BAY90962	BAY28810	OUL17713	OUL17356	OUL20622	EKE99792	BAZ00240	0
group_282	site-specific integrase		OYD93132	OYD92762	OYD96079	NLP_5527	PHM05792			2631158659	AUB36634	OKH17306	2634118552	2631175160	BAY74172	PHJ62800	PHJ72750	PHJ66629	PHJ81739	PHJ80273	PHJ93310	PHK00646	PHK07973	PHK08550	PHK20466	PHK38802	PHK44320	PHK31393			BAY08615	BAY22364	AFY34879	KB235930_1056	BAY89654	BAY34183	OUL28786	OUL28284	OUL33125	EKE97651		6
group_3573	hypothetical protein		OYD91250		OYE06392	NLP_5373	PHM07946	ACC78896	ODG97455			OKH41183	2634120613	2631175260	BAY75783	PHJ58792	PHJ61783	PHJ61461	PHJ84438	PHJ90930	PHJ88263	PHJ94097	PHK12476	PHK21227	PHK22613	PHK32088	PHK43758	PHK31201	BAZ75148		BAY11388	BAY27761	AFY35809	KB235930_2512	BAY90753	BAY29793	OUL34109	OUL27152	OUL35934	EKF04412	BAZ00929	7
group_3576	carbon dioxide-concentrating mechanism protein CcmK		OYD93025		OYE05010	NLP_2566	PHM06690		ODH00908	2631162567	AUB38889	OKH27877	2634121136	2631175408	BAY76272	PHJ68241	PHJ78246	PHJ73678	PHJ86045	PHJ92608	PHJ89322	PHK02253	PHK11052	PHK16815	PHK14135	PHK35704	PHK43240	PHK29181	BAZ73769	BAY61601	BAY13641	BAY25797			BAY92551	BAY35054	OUL26182	OUL19613	OUL20290	EKF05618	BAZ02310	7
group_3574	D-tyrosyl-tRNA(Tyr) deacylase		OYD94463					ACC82325	ODH00557	2631160763	AUB38476	OKH35302	2634121214	2631175505	BAY76173	PHJ68305	PHJ78311	PHJ73742	PHJ86110	PHJ92672	PHJ99795	PHK07014	PHK09193	PHK15233	PHK21398	PHK33526	PHK46105	PHK37602	BAZ74716	BAY63108	BAY12959	BAY27954	AFY32203		BAY92269	BAY33996	OUL23898		OUL31763	EKE98446	BAZ01361	9
group_3871	hypothetical protein		OYD93675			NLP_0545	PHM09952	ACC83883		2631162809	AUB37656	OKH33089	2634121530	2631175583	BAY76097	PHJ60836	PHJ57606	PHJ71765	PHJ86967	PHJ85449	PHJ80098	PHK03823	PHK05072	PHK22565	PHK11916	PHK40237	PHK29896	PHK28641	BAZ72563	BAY63305	BAY12833	BAY27397			BAY93068	BAY31648	OUL21841	OUL19866	OUL37638	EKF00314	BAY96929	4
group_3575	alpha/beta hydrolase fold protein								ODG96832	2631160004	AUB34912	OKH31158	2634119821	2631175681	BAY75278	PHJ61320	PHJ74415	PHJ68087	PHJ80571	PHJ88119	PHJ98548	PHK04846	PHK11900	PHK23983	PHK21573	PHK34290	PHK46887	PHK35590	BAZ73213	BAY60424	BAY10701	BAY22296	AFY31221	KB235930_315	BAY93605	BAY32202	OUL18710	OUL25108		EKE99602	BAY96280	8
group_3264	hypothetical protein		OYD91931		OYE05150	NLP_1011	PHM11526	ACC84023	ODG98223	2631157278	AUB42397	OKH10920	2634116194	2631175768	BAY75184	PHJ63925	PHJ74779	PHJ69496	PHJ82504	PHJ88577	PHJ91575	PHK05442	PHK05421	PHK26539	PHK14552	PHK31367	PHK47225	PHK30038	BAZ73532	BAY60469	BAY08261	BAY21407	AFY31521			BAY34519	OUL19688	OUL19208	OUL20984		BAZ02547	8
group_319	hypothetical protein		OYD96728				PHM08240	ACC83240			AUB41189	OKH22302	2634118847	2631175846	BAY79629	PHJ63069	PHJ75692	PHJ72252	PHJ85301	PHJ89625	PHJ97732	PHK02824	PHK10975	PHK23813	PHK23046	PHK41659	PHK47253	PHK36440	BAZ74954	BAY61187		BAY22848	AFY31469	KB235930_1745	BAY93666	BAY33711	OUL27512	OUL30117	OUL36414	EKE99532	BAZ01124	5
group_3937	HlyD family secretion protein		OYD89581					ACC79771	ODG99059	2631159446		OKH29895	2634120369	2631176059	BAY75168	PHJ62144	PHJ77943	PHJ71975	PHJ84721	PHJ81398	PHJ95850	PHJ96220	PHK08132	PHK16618	PHK17233	PHK30741	PHK42590	PHK31830	BAZ72785	BAY60837	BAY13691	BAY22746	AFY32748		BAY94313	BAY33023	OUL22534	OUL27790	OUL33539	EKF03933	BAY96708	4
group_3438	30S ribosomal protein S21		OYD96562		OYE00665	NLP_1615	PHM06606		ODH01710	2631159126		OKH17390	2634121858	2631176242	BAY76453	PHJ64562	PHJ72988	PHJ69913	PHJ80625	PHJ90409	PHJ98202	PHK04065	PHK09690	PHK25754	PHK20358	PHK28306	PHK45561	PHK35827	BAZ77989	BAY60745	BAY12628	BAY25550	AFY33583	KB235930_3926	BAY88310	BAY31274	OUL33719	OUL29061	OUL37734	EKF02337	BAY98092	7
group_3722	ATP-dependent 6-phosphofructokinase		OYD94794			NLP_5180		ACC79259	ODG97342	2631156029	AUB39695	OKH38222	2634119153	2631176292	BAY74093	PHJ65543	PHJ77024	PHJ63605	PHJ81938	PHJ89448	PHK00896	PHJ99869	PHK10632	PHK18852	PHK19679	PHK25554	PHK46387	PHK34734	BAZ77890	BAY63431	BAY07406	BAY27110			BAY95409	BAY32554	OUL34390	OUL19450	OUL36693	EKF00643	BAY98191	6
group_3314	hypothetical protein		OYD90942	OYD99091	OYE00145	NLP_5090	PHM09630			2631156264	AUB39729			2631176327	BAY74132	PHJ61992	PHJ73114	PHJ66345	PHJ81159	PHJ87686	PHJ98957	PHK05571	PHK10427	PHK26344	PHK22020	PHK42767	PHK47390	PHK36172	BAZ72642	BAY63680		BAY27226	AFY34656	KB235930_4081	BAY92993	BAY32698	OUL31620	OUL26132	OUL36206		BAY96850	8
group_3724	MgtC/SapB family protein		OYD93313			NLP_4909				2631159584		OKH40289	2634121897	2631176377	BAY76507	PHJ58309	PHJ58458	PHJ57138	PHJ73561	PHJ90379	PHJ88720	PHJ93145	PHJ99413	PHK17823	PHK12655	PHK34544	PHK41420	PHK29202	BAZ76364	BAY62133	BAY09182	BAY21887	AFY31872		BAY89200	BAY30938	OUL32844	OUL24697	OUL37112	EKF01349	BAY99714	8
group_3546	isopenicillin N synthase family oxygenase						PHM08440	ACC84572	ODG99656	2631157264	AUB35328	OKH40305	2634115473	2631176394	BAY76525	PHJ57718	PHJ69401	PHJ57900	PHJ76469	PHJ79683	PHJ94228	PHK02360	PHK08026	PHK23533	PHK20450	PHK39622	PHK43313	PHK30393	BAZ76904	BAY62169	BAY06946	BAY25161	AFY31162		BAY89611	BAY30636	OUL20222	OUL27131		EKF02595	BAY99173	9
group_3394	SAM-dependent methyltransferase		OYD91148					ACC83609	ODG99661	2631157268	AUB35330	OKH40307	2634115475	2631176395	BAY76527	PHJ57717	PHJ69400	PHJ57901	PHJ76468	PHJ79684	PHJ94229	PHK02359	PHK08025	PHK23532	PHK20449	PHK39623	PHK43314	PHK30392	BAZ76352	BAY60127	BAY08967	BAY21431			BAY89879	BAY34471	OUL32758	OUL26332	OUL20991	EKF00866	BAY99726	8
group_3738	HPP family protein						PHM07506	ACC79879		2631156487	AUB34591	OKH41337	2634120701	2631176419	BAY75770	PHJ62248	PHJ73597	PHJ69641	PHJ81430	PHJ87966	PHJ98272	PHJ93419	PHK10264	PHK21768	PHK15614	PHK29596	PHK47911	PHK29946	BAZ73161	BAY65417	BAY13718	BAY22757			BAY94263	BAY32143	OUL31586	OUL26378	OUL35766	EKF03988	BAY96332	8
group_3396	class I SAM-dependent methyltransferase		OYD94545			NLP_3900	PHM10679	ACC83906	ODH00098	2631156654		OKH42196	2634120964	2631176541	BAY77074	PHJ55889	PHJ58783	PHJ60385	PHJ82031	PHJ82733	PHJ93243	PHJ95688	PHK03928	PHK14343	PHK15092	PHK36348	PHK42178	PHK29518	BAZ76417	BAY65988	BAY07861	BAY24270	AFY35259	KB235930_899	BAY89262	BAY30053	OUL17493	OUL29245	OUL23663	EKE97749	BAY99661	8
group_3798	hypothetical protein		OYD95294		OYE05301	NLP_1035		ACC82694	ODH01659	2631156322			2634116732	2631176577	BAY79473	PHJ67507	PHJ74874	PHJ72532	PHJ85031	PHJ91914	PHJ99356	PHK06064	PHK12297	PHK21688	PHK22290	PHK41935	PHK46667	PHK36803	BAZ71595	BAY60754	BAY12560	BAY25545	AFY33588		BAY88601	BAY30977	OUL34603	OUL30193		EKE97232	BAY97898	7
group_3480	small GTP-binding protein							ACC80548	ODH01553	2631158217		OKH29024	2634121471	2631176704	BAY74809	PHJ65957	PHJ74515	PHJ68864	PHJ87015	PHJ88183	PHJ94140	PHK05086	PHK06531	PHK09167	PHK22731	PHK27482	PHK47739	PHK36534	BAZ76398	BAY63695	BAY11729	BAY27212	AFY33132		BAY89233	BAY30108	OUL22111	OUL18026	OUL28722	EKE97859	BAY99680	11
group_3482	OmpA family protein							ACC80547	ODH01554	2631158216		OKH29025	2634121470	2631176705	BAY74810	PHJ65958	PHJ74642	PHJ68991	PHJ87016	PHJ88257	PHJ94139	PHK05159	PHK06532	PHK09166	PHK22732	PHK27483	PHK47740	PHK36535	BAZ76397	BAY63696	BAY11730	BAY27211	AFY33131		BAY89232	BAY30109	OUL22125	OUL18039	OUL28730	EKE97858	BAY99681	11
group_3479	hypothetical protein							ACC80546	ODH01555	2631158215		OKH29026	2634121469	2631176706	BAY74811	PHJ65959	PHJ74516	PHJ68865	PHJ87017	PHJ88184	PHJ94138	PHK05087	PHK06533	PHK09165	PHK22733	PHK27484	PHK47741	PHK36536	BAZ76396	BAY63698	BAY11731	BAY27210	AFY33130		BAY89231	BAY30110	OUL22110	OUL18025	OUL28721	EKE97857	BAY99682	11
group_3183	XisI protein		OYD90661	OYD92824	OYE01335	NLP_3751	PHM06132			2631158887		OKH41679	2634117870	2631177072	BAY80092	PHJ56644	PHJ72381	PHJ58577	PHJ80462	PHJ82579	PHJ90658	PHJ97110	PHK05531	PHK19943	PHK15901	PHK38287	PHK42836	PHK31532	BAZ73046	BAY61954	BAY11504	BAY21550	AFY34460			BAY31805	OUL20647	OUL19067	OUL34498		BAY96446	8
group_3176	protein of unknown function DUF4058		OYD91936		OYE01663		PHM11793	ACC83399	ODG99251	2631157003		OKH42518		2631177287	BAY75271	PHJ54981	PHJ57275	PHJ71566	PHJ71900	PHJ77108	PHJ92939	PHK00842	PHK00991	PHK15840	PHK13693	PHK32002	PHK40048	PHK36684		BAY63800	BAY13868	BAY25171	AFY31494		BAY90919	BAY32793	OUL22091	OUL20346	OUL28703	EKE99258		5
group_3418	hypothetical protein		OYD95677			NLP_0402	PHM09149	ACC82686	ODH00125	2631156313	AUB40506	OKH39916	2634116723		BAY79489	PHJ67501	PHJ74867	PHJ72525	PHJ85025	PHJ91907	PHJ99363	PHK06057	PHK12291	PHK21682	PHK22295	PHK41928	PHK46661	PHK36809	BAZ72546	BAY60763	BAY12552	BAY25537	AFY33596	KB235930_3913	BAY92542	BAY31704	OUL21595	OUL20251	OUL35465	EKF05607	BAY96946	8
group_3544	protein of unknown function DUF820		OYD91214			NLP_0972	PHM11122		ODG96178	2631157386	AUB35725	OKH29427	2634120307		BAY74608	PHJ55993	PHJ66201	PHJ63421	PHJ77900	PHJ89282	PHJ82138	PHJ96132	PHJ96344	PHK10316	PHK15575	PHK37490	PHK43985	PHK28176	BAZ71970	BAY62978	BAY13330		AFY32163		BAY94663		OUL22577	OUL27747	OUL37171	EKE99111	BAY97519	10
group_3756	protein of unknown function DUF820		OYD96637	OYD87524	OYE02614	NLP_1331					AUB38974	OKH30206	2634118606		BAY79177	PHJ63738	PHJ72473	PHJ69344	PHJ82364	PHJ88343	PHJ94431	PHK06317	PHK09477	PHK23276	PHK17728	PHK38698	PHK43914	PHK36032	BAZ76460	BAY60343	BAY09270	BAY22466	AFY36040		BAY89298	BAY30261	OUL23562	OUL21008	OUL37424	EKE97797	BAY99618	5
group_617	XisH protein		OYD90662		OYE00239		PHM07354	ACC83964	ODG98528	2631158886	AUB39369	OKH41678	2634115204		BAY80093	PHJ56645	PHJ72382	PHJ58578	PHJ80463	PHJ82580	PHJ90657	PHJ97111	PHK05532	PHK19942	PHK15900	PHK38288	PHK42837	PHK31531	BAZ73045	BAY61955	BAY11505	BAY21551	AFY34461			BAY31804	OUL29924	OUL19068	OUL34497		BAY96447	11

## Sheet: Nostoc_II_clade
Supplementary Table 4. Orthogous groups enriched in different clades.
B. Orthologous groups enriched in Nostoc II clade
Group	Product	Nostoc sp. N6	Nostoc sp. 210A	Nostoc sp. 213	Nostoc sp. 232	Nostoc sp. ‘L. pulmonaria’	Nostoc sp. ‘P. malacea’	Nostoc_punctiforme PCC 73102	Nostoc sp. KVJ20	Nostoc sp. Moss2	Nostoc flagelliforme CCNUN1	Nostoc sp. Moss3	Nostoc sp. Moss4	Nostoc calcicola FACHB 389	Nostoc linckia NIES-25	Nostoc linkia z1	Nostoc linkia z2	Nostoc linkia z3	Nostoc linkia z4	Nostoc linkia z6	Nostoc linkia z7	Nostoc linkia z8	Nostoc linkia z9	Nostoc linkia z13	Nostoc linkia z14	Nostoc linkia z15	Nostoc linkia z16	Nostoc linkia z18	Occurence in Nostoc I clade (16 strains)	Occurence in sister clade (13 strains)
group_4706	asparagine synthase	NPM_0018	OYD92604	OYD88214	OYE04878	NLP_4865	PHM06723	ACC80514	ODG99452	2631159239	AUB42564	2634117016	2631174169	OKH27524	BAY80172	PHJ62411	PHJ71244	PHJ62485	PHJ80003	PHJ85169	PHJ84926	PHK03014		PHK25318	PHK12239	PHK41206	PHK39066	PHK33177	8	6
group_4704	hypothetical protein	NPM_0021	OYD92410	OYD88211	OYE04875	NLP_2877	PHM07562	ACC80511	ODH01528	2631156991	AUB42553	2634117021	2631174180	OKH27529	BAY78394	PHJ62407	PHJ71240	PHJ62481	PHJ79999	PHJ85165	PHJ84922	PHK03018		PHK25322	PHK12243	PHK41202	PHK39070	PHK33181	6	5
group_4705	asparagine synthase	NPM_0022	OYD92409	OYD88210	OYE04874	NLP_2878	PHM07561	ACC80510	ODH01529	2631156992	AUB42554	2634117020	2631174179	OKH27528	BAY78393	PHJ62408	PHJ71241	PHJ62482	PHJ80000	PHJ85166	PHJ84923	PHK03017		PHK25321	PHK12242	PHK41203	PHK39069	PHK33180	6	5
group_4604	DNA topoisomerase/primase	NPM_0024	OYD92407	OYD88209	OYE04873	NLP_2880	PHM07559	ACC80508	ODH01530	2631156994	AUB42557	2634117018	2631174177	OKH27527	BAY78391	PHJ62409	PHJ71242	PHJ62483	PHJ80001	PHJ85167	PHJ84924	PHK03016		PHK25320	PHK12241	PHK41204	PHK39068	PHK33179	6	5
group_4465	hypothetical protein	NPM_0093	OYD89407	OYD87594	OYE01187	NLP_2451	PHM06187		ODG98421	2631160990		2634115179		OKH42047		PHJ67294	PHJ76534	PHJ71095	PHJ84566	PHJ91730	PHJ99494	PHK06898	PHK13171	PHK26761	PHK23405	PHK43116	PHK48385	PHK38009	10	7
group_4399	type 11 methyltransferase	NPM_0134	OYD94878	OYD99469	OYE02486	NLP_4751		ACC79180	ODH01596	2631156128	AUB39542	2634115781	2631177045	OKH40693	BAY74308	PHJ60705	PHJ71466	PHJ62216	PHJ80131	PHJ83774	PHJ97322	PHK03705	PHK10036	PHK25877	PHK20602	PHK40575	PHK46737	PHK34249	10	1
group_4707	carboxymethylenebutenolidase/dienelactone hydrolase	NPM_0135	OYD94880	OYD99470	OYE02485		PHM10735	ACC79179	ODG98158	2631156131	AUB39544	2634115776	2631177047	OKH40690	BAY74312	PHJ60710	PHJ71471	PHJ62221	PHJ80136	PHJ83779	PHJ97327	PHK03700	PHK10031	PHK25882	PHK20607	PHK40580	PHK46742	PHK34254	6	3
group_4492	hypothetical protein	NPM_0137	OYD93226	OYD99472		NLP_4743	PHM06077	ACC84328			AUB35855	2634116314		OKH37191		PHJ69090	PHJ78589	PHJ73241	PHJ85692	PHJ92195	PHK01198	PHK07327	PHK13064	PHK17035	PHK23695	PHK39183	PHK46761	PHK37292	11	4
group_30	transposase	NPM_0198	OYD91615	OYD89611			PHM07107		ODH01123	2631155705	AUB37227	2634117450		OKH32121	BAY74621	PHJ66540	PHJ75447	PHJ67737	PHJ78147	PHJ87448	PHJ90860	PHJ97361	PHK05635	PHK14301	PHK13923	PHK38424	PHK43413	PHK31747	6	4
group_3614	GDP-mannose 4,6-dehydratase	NPM_0218	OYD90611	OYD87555	OYE03169	NLP_3699	PHM07876	ACC79098	ODH00883	2631162544	AUB39646	2634115685	2631177143	OKH34253	BAY74410	PHJ68625	PHJ76132	PHJ70698	PHJ83978	PHJ91402	PHK00295	PHK06226	PHK12769	PHK26440	PHK22475	PHK40168	PHK47463	PHK37057	7	4
group_4800	hypothetical protein	NPM_0249	OYD94685	OYD87423				ACC85434	ODH00225			2634119667	2631175352	OKH32304	BAY75105	PHJ57933	PHJ60759	PHJ65778	PHJ77814	PHJ76929	PHJ88154	PHJ94376	PHK08997	PHK16652	PHK14011	PHK33124	PHK40726	PHK28849	3	5
group_4610	hypothetical protein	NPM_0265	OYD89934	OYD89511	OYE00628	NLP_4098	PHM09817	ACC81199	ODG96546	2631156788	AUB40294	2634122103	2631173665	OKH41474	BAY78996	PHJ59970	PHJ69877	PHJ67147	PHJ81698	PHJ90031	PHJ96486	PHK05972	PHK10854	PHK16192	PHK21178	PHK38490	PHK47695	PHK29980	8	6
group_4162	hypothetical protein	NPM_0290	OYD91219	OYD88361	OYE01258		PHM11130	ACC83478	ODG96174	2631157390	AUB36582	2634117211	2631170381	OKH23085	BAY80395	PHJ61830	PHJ63472	PHJ58984	PHJ75593	PHJ80177	PHJ91082	PHJ97804	PHK05993	PHK20857	PHK16244	PHK30731	PHK43895	PHK30314	9	7
group_4635	2Fe-2S ferredoxin	NPM_0303	OYD90333	OYD88627	OYE02760	NLP_3022	PHM06451	ACC80312	ODH01936	2631163295	AUB34614	2634116645	2631172241	OKH27522	BAY73943	PHJ61187	PHJ69034	PHJ62341	PHJ79163	PHJ88923	PHJ96014	PHK04327	PHK07810	PHK22370	PHK20650	PHK32146	PHK47598	PHK34297	9	4
group_5125	hemolysin-type calcium-binding repeat-containing protein	NPM_0311		OYD88619	OYE02768		PHM08965		ODH01931	2631163300	AUB34605	2634117537	2631173930		BAY78964	PHJ55579	PHJ59531	PHJ58344	PHJ72395	PHJ89907	PHJ92444	PHJ94580	PHK11741	PHK16267	PHK13863	PHK32558	PHK40638	PHK28809	8	5
group_3818	hypothetical protein	NPM_0312	OYD90235	OYD88637	OYE02769	NLP_2608	PHM11577	ACC80659	ODH01930	2631163301	AUB34604	2634117536	2631173929	OKH37960	BAY78965	PHJ55589	PHJ59542	PHJ58367	PHJ72405	PHJ90042	PHJ92450	PHJ94584	PHK11793	PHK16271	PHK13867	PHK32568	PHK40648	PHK28813	3	6
group_4726	major facilitator superfamily transporter	NPM_0313	OYD90236	OYD88618	OYE02770	NLP_2607	PHM11578	ACC80658	ODH01929	2631163303	AUB34603	2634117534	2631173927		BAY78967	PHJ55577	PHJ59529	PHJ58342	PHJ72393	PHJ89905	PHJ92446	PHJ94582	PHK11739	PHK16269	PHK13865	PHK32556	PHK40636	PHK28811	6	2
group_4727	hypothetical protein	NPM_0314	OYD90237	OYD88617	OYE02771	NLP_2606	PHM11579	ACC80657	ODH01928	2631163304	AUB34601	2634117535	2631173928		BAY78966	PHJ55578	PHJ59530	PHJ58343	PHJ72394	PHJ89906	PHJ92445	PHJ94581	PHK11740	PHK16268	PHK13864	PHK32557	PHK40637	PHK28810	10	7
group_5556	protein of unknown function DUF2949	NPM_0319		OYD86789	OYE02777			ACC80650	ODG99601	2631163311	AUB34537	2634117681	2631171092	OKH13198	BAY77900	PHJ56309	PHJ60998	PHJ56058	PHJ74965	PHJ79106	PHJ92917	PHJ91107		PHK22098	PHK15511		PHK47560	PHK30130	10	7
group_5113	protein of unknown function DUF1815	NPM_0344	OYD89969	OYD98326	OYE03227	NLP_5341	PHM09497	ACC83649	ODG98650	2631163018		2634116223	2631171270		BAY77729	PHJ57044	PHJ61949	PHJ69520	PHJ76836	PHJ79450	PHJ88489	PHJ93616	PHK04240	PHK18247	PHK14158	PHK30790	PHK40933	PHK29646	3	1
group_4840	LmbE family protein	NPM_0352		OYD98320	OYE03233	NLP_4842		ACC80170			AUB44033	2634115899	2631174717	OKH21674	BAY79881	PHJ65288	PHJ75288	PHJ61230	PHJ83252	PHJ82428	PHJ93862	PHK01496	PHK08437	PHK24153	PHK16509	PHK28864	PHK44347	PHK32160	2	1
group_5112	oxidoreductase	NPM_0371	OYD89976	OYD98304	OYE04892				ODG98657	2631163011		2634116216	2631171264	OKH24386	BAY77737	PHJ53926	PHJ61956	PHJ69514	PHJ76842	PHJ79456	PHJ84819	PHJ92923	PHK04234	PHK18240	PHK12389	PHK28956	PHK40940	PHK29640	10	3
group_3242	hemolysin-type calcium-binding repeat-containing protein	NPM_0414	OYD92880	OYD90203	OYE03115	NLP_1302	PHM05593	ACC83035	ODH03132	2631162938		2634116544	2631175957	OKH42613	BAY75300	PHJ58250	PHJ56264	PHJ65182	PHJ83719	PHJ88022	PHJ97894	PHJ98476	PHK09282	PHK18211	PHK19319	PHK41153	PHK44898	PHK32971	9	4
group_5121	TIGR03032 family protein	NPM_0415	OYD96613	OYD90204	OYE03114	NLP_1303	PHM10791		ODG96403	2631156903		2634120673	2631175956	OKH42704	BAY76021	PHJ58249	PHJ56266	PHJ65181	PHJ83732	PHJ88023	PHJ97895	PHJ90343	PHK09283	PHK18212	PHK19320	PHK41152	PHK44897	PHK32972	6	5
group_4419	hypothetical protein	NPM_0429	OYD93267	OYD88276	OYE04554	NLP_4980	PHM06273	ACC79826	ODG98921	2631157354			2631172314	OKH29640	BAY79290	PHJ58036	PHJ65225	PHJ60157	PHJ76918	PHJ81573	PHJ91354	PHK02533	PHK03844	PHK20628	PHK16423	PHK42129	PHK44080	PHK32546	6	4
group_4335	hypothetical protein	NPM_0431	OYD93265	OYD88274	OYE04556		PHM06274	ACC79828	ODG98919	2631157356		2634118493	2631172312	OKH29638	BAY79288	PHJ58034	PHJ65223	PHJ60155	PHJ76916	PHJ81571	PHJ91356	PHK02531	PHK03842	PHK20630	PHK16425	PHK42127	PHK44078	PHK32544	11	5
group_4275	histidine kinase	NPM_0436	OYD96174	OYD88270	OYE04560	NLP_4260		ACC79836	ODG98719	2631159479		2634118138	2631172331	OKH17461	BAY73794	PHJ63495	PHJ59114	PHJ68472	PHJ80196	PHJ87778	PHJ84697	PHJ93763	PHK01738	PHK15713	PHK13656	PHK31661	PHK40371	PHK28659	12	5
group_3872	protein of unknown function DUF4255	NPM_0437	OYD96173	OYD88269	OYE04561		PHM10253	ACC79837	ODG98683	2631159478		2634118136	2631172334	OKH37993	BAY73920	PHJ63494	PHJ59113	PHJ68471	PHJ80195	PHJ87777	PHJ81413	PHJ93762	PHK01737	PHK15714	PHK13650	PHK31660	PHK40370	PHK28660	8	7
group_3945	phage T4 tail tube protein Gp19	NPM_0440	OYD96934	OYD88266	OYE04564		PHM10256	ACC79840	ODG98680	2631159475		2634118132	2631172337	OKH37996	BAY73923	PHJ63556	PHJ59121	PHJ68532	PHJ80252	PHJ87853	PHJ81418		PHK01745	PHK15720	PHK13657	PHK31666	PHK40376	PHK28666	7	8
group_3931	hypothetical protein	NPM_0442	OYD96168	OYD88264	OYE04566		PHM10258	ACC79842	ODG98718	2631159473		2634118130	2631172339	OKH37998	BAY73925	PHJ63488	PHJ59107	PHJ68465	PHJ80189	PHJ82850	PHJ83112		PHK01730	PHK12537	PHK11325	PHK28022	PHK38552	PHK27849	4	1
group_3935	response regulator receiver protein	NPM_0458	OYD98145	OYD87481	OYE04605	NLP_4071	PHM11250	ACC79460	ODH00844	2631158089	AUB41004	2634120129	2631171649	OKH31008	BAY76928	PHJ66938	PHJ77199	PHJ67668	PHJ78511	PHJ87378	PHJ97189	PHJ99138	PHK12105	PHK06280	PHK17655	PHK39380	PHK40982	PHK30256	1	4
group_3755	mechanosensitive ion channel protein MscS	NPM_0530	OYD93886	OYD99169				ACC79785	ODH00790	2631157198	AUB38386	2634119109	2631172466	OKH11416	BAY80012	PHJ56961	PHJ63015	PHJ70867	PHJ75622	PHJ87532	PHJ93626	PHK01547	PHK08187	PHK24253	PHK18259	PHK39694	PHK44143	PHK31872	9	1
group_3698	N-acetyl-gamma-glutamyl-phosphate reductase	NPM_0637	OYD93803	OYD99309	OYE06166	NLP_6018	PHM11807	ACC80250	ODG98570	2631163406	AUB40056	2634117932	2631172425	OKH32492	BAY78039	PHJ58558	PHJ71927	PHJ62978	PHJ77611	PHJ85905	PHJ95921	PHK00851	PHK04021	PHK24821	PHK14976	PHK36244	PHK45168	PHK30777	6	5
group_4762	hypothetical protein	NPM_0646	OYD89908	OYD99291	OYE06151	NLP_3152	PHM11730	ACC81251	ODH00397	2631158496		2634119557	2631172983	OKH24752	BAY73701	PHJ64777	PHJ70984	PHJ61078	PHJ82825	PHJ82143	PHJ99937	PHK01824	PHK12610	PHK13758	PHK12138	PHK42607	PHK48006	PHK36947	1	3
group_4778	hypothetical protein	NPM_0654	OYD97435		OYE06143	NLP_3067		ACC84780	ODG97980	2631162971	AUB39145	2634117637	2631173197	OKH34918	BAY76762	PHJ55375	PHJ57839	PHJ56784	PHJ74810	PHJ75861	PHJ87881	PHJ94262	PHJ99751	PHK16030	PHK13816	PHK30053	PHK40549	PHK28732	9	5
group_3745	protein of unknown function DUF29	NPM_0665	OYD95281	OYD87101	OYE06133	NLP_5980	PHM06516	ACC82782	ODG96684	2631155923	AUB40521	2634115604	2631171527	OKH17539	BAY75038	PHJ68694	PHJ74004	PHJ66100	PHJ83910	PHJ91471	PHJ95379	PHJ99418	PHK07722	PHK22427	PHK17475	PHK27926	PHK43848	PHK33605	5	6
group_4791	hypothetical protein	NPM_0691	OYD97686	OYD93490	OYE06106	NLP_4513	PHM05782	ACC81320	ODG96825	2631159995	AUB38725	2634121502	2631176674	OKH20682	BAY74780	PHJ65932	PHJ59429	PHJ71788	PHJ86990	PHJ77648	PHJ90114	PHJ96912	PHK04866	PHK19619	PHK15736	PHK37894	PHK44046	PHK30016	7	6
group_4423	inorganic pyrophosphatase	NPM_0721	OYD89927	OYD87886	OYE03764	NLP_3128	PHM08250		ODG99259	2631157301	AUB35949	2634117389	2631172073	OKH42409	BAY77590	PHJ66490	PHJ75396	PHJ71364	PHJ84197	PHJ90764	PHJ97634	PHK05795	PHK09891	PHK21112	PHK21049	PHK40101	PHK46235	PHK35116	10	5
group_4075	PEP-CTERM protein sorting domain-containing protein	NPM_0751	OYD97558	OYD99673	OYE03725		PHM08680	ACC84131	ODH02212	2631161210	AUB35332	2634118488	2631172318	OKH29643	BAY79293	PHJ58040	PHJ65229	PHJ60161	PHJ76922	PHJ81577	PHJ91350	PHK02537	PHK03848	PHK20624	PHK16419	PHK42133	PHK44084	PHK32550	10	5
group_4314	TPR repeat-containing protein	NPM_0778	OYD96968	OYD88682		NLP_1414	PHM08345			2631163482	AUB36818	2634120143	2631177496	OKH31235	BAY79681	PHJ66924	PHJ77185	PHJ67654	PHJ78497	PHJ87364	PHJ97176	PHJ99124	PHK12091	PHK15998	PHK17669	PHK36975	PHK41157	PHK30242	11	2
group_4750	HAMP domain-containing sensor protein	NPM_0794	OYD96733	OYD99001	OYE01453	NLP_1436	PHM08231	ACC84079	ODH00130	2631161294	AUB36788	2634119383	2631177476	OKH29802	BAY79702	PHJ67956	PHJ77450	PHJ72894	PHJ86475	PHJ91247	PHJ94815	PHK07467	PHK12028	PHK14655	PHK16544	PHK34043	PHK46005	PHK37768	10	9
group_4212	serine/threonine protein kinase	NPM_0795	OYD96732	OYD99002	OYE01454	NLP_1435	PHM08232	ACC84080	ODH00131	2631161295	AUB36789	2634119384	2631177477	OKH29801	BAY79701	PHJ67955	PHJ77451	PHJ72893	PHJ86474	PHJ91246	PHJ94814	PHK07466	PHK12027	PHK14656	PHK16545	PHK34044	PHK46006	PHK37769	11	8
group_4861	polysaccharide deacetylase	NPM_0822	OYD97739	OYD99029	OYE06575	NLP_5237	PHM08706	ACC81264	ODH02649	2631155735	AUB38855	2634118638	2631172683	OKH18544	BAY73657	PHJ59729	PHJ70044	PHJ63196	PHJ80772	PHJ88460	PHJ96543	PHK03199	PHK09552	PHK18156	PHK22889	PHK40738	PHK46155	PHK33342	11	10
group_3456	protein of unknown function DUF820	NPM_0832	OYD89678	OYD86749	OYE03846			ACC81258	ODG97002	2631156481	AUB38650		2631176474	OKH31339	BAY75077	PHJ67238	PHJ76728	PHJ60865	PHJ78086	PHJ91675	PHJ96165	PHK03140	PHK13226	PHK27026	PHK23350	PHK41377	PHK45913	PHK38100	10	7
group_3936	addiction module protein	NPM_0883	OYD92055	OYD99087	OYE00143		PHM07125	ACC81329	ODH01858	2631156271	AUB39735	2634118377			BAY74139	PHJ61998	PHJ73119	PHJ66351	PHJ81165	PHJ87691	PHJ98963	PHK05576	PHK10433	PHK26350	PHK22026	PHK42773	PHK47396	PHK36178	11	8
group_4683	choice-of-anchor A domain protein	NPM_0936	OYD90920	OYD88582	OYE04842	NLP_5110	PHM08501		ODH02037	2631155980		2634118402				PHJ62042	PHJ73163	PHJ66395	PHJ81256	PHJ87734	PHJ99007	PHK05619	PHK10476	PHK26394	PHK22071	PHK42817	PHK47440	PHK36222	5	4
group_4096	hypothetical protein	NPM_0949	OYD94800	OYD88573	OYE02600			ACC79252	ODG97343	2631156030		2634119198	2631176968			PHJ65504	PHJ76987	PHJ63569	PHJ81898	PHJ89410	PHK00934	PHJ99906	PHK10672	PHK24919	PHK19639	PHK39525	PHK46351	PHK34773	0	1
group_4862	choice-of-anchor C domain protein	NPM_0987	OYD97938	OYD89018	OYE05916	NLP_2870	PHM10013	ACC81087				2634117175	2631175809	OKH27938	BAY75583	PHJ58405	PHJ65903	PHJ57974	PHJ74477	PHJ86684	PHJ91127	PHK02941	PHK06021	PHK17436	PHK16389	PHK38536	PHK43359	PHK30294	8	1
group_5281	choice-of-anchor C domain protein	NPM_0988	OYD97939	OYD89019	OYE05917	NLP_2871	PHM05770	ACC81086				2634117174		OKH27937	BAY75582	PHJ58404	PHJ65902	PHJ57973	PHJ74476	PHJ86685	PHJ91128	PHK02940	PHK06020	PHK17437	PHK16388	PHK38535	PHK43358	PHK30293	11	4
group_5280	molybdate ABC transporter substrate-binding protein	NPM_0989	OYD97937	OYD89020	OYE05918	NLP_2869	PHM10012	ACC81088				2634117176	2631175810	OKH27939	BAY75584	PHJ58422	PHJ65919	PHJ57987	PHJ74491	PHJ86743	PHJ91138	PHK02957	PHK06033	PHK17442	PHK16403	PHK38549	PHK43372	PHK30306	6	6
group_3748	protein of unknown function DUF2808	NPM_10123	OYD95764		OYE03833				ODG97563	2631160189		2634122333	2631170145	OKH42062	BAY80240	PHJ67311	PHJ76551	PHJ71112	PHJ84583	PHJ91747	PHJ99477	PHK06881	PHK13154	PHK26778	PHK23422	PHK43132	PHK48402	PHK38026	10	8
group_3601	short-chain dehydrogenase/reductase SDR	NPM_10147	OYD90157		OYE00068		PHM08547	ACC79339	ODH01029	2631160368	AUB34485	2634120216	2631175013	OKH41191		PHJ60070	PHJ70560	PHJ63343	PHJ79701	PHJ89204	PHJ96710	PHK04212	PHK10780	PHK14703	PHK13443	PHK41063	PHK45383	PHK34800	10	8
group_3611	CHAT domain protein	NPM_10176			OYD99742	NLP_10016	PHM07791	ACC84947	ODG97520	2631160405	AUB42375	2634115388	2631170597	OKH20240		PHJ56170	PHJ59887	PHJ57746	PHJ78181	PHJ78057	PHJ90912	PHJ97562	PHJ97900	PHK12872	PHK16098	PHK37463	PHK43269	PHK33005	9	9
group_3988	glucose-1-phosphate thymidylyltransferase	NPM_1037	OYD91107	OYD93535	OYE05959	NLP_1738	PHM07750	ACC82901	ODG99018	2631161544	AUB40389	2634120225	2631171189	OKH21041	BAY77149	PHJ60077	PHJ70567	PHJ63350	PHJ79708	PHJ89211	PHJ96717	PHK04205	PHK10773	PHK14696	PHK13436	PHK41070	PHK45390	PHK34807	6	3
group_4401	hypothetical protein	NPM_1067	OYD91075	OYD86853	OYD99933	NLP_1769	PHM09163		ODG98980	2631161508	AUB40421	2634120258	2631171224	OKH32018	BAY77185	PHJ60106	PHJ70597	PHJ63379	PHJ79737	PHJ89240	PHJ96746	PHK04176	PHK10744	PHK14120	PHK22326	PHK29661	PHK45419	PHK34836	10	5
group_3766	protein of unknown function DUF820	NPM_1087	OYD90134	OYD88596	OYE01748		PHM06567	ACC84624	ODG98962	2631161484		2634117927	2631171247		BAY79559	PHJ55955	PHJ71922	PHJ62973	PHJ77615	PHJ85900	PHJ95916	PHJ96058	PHK12209	PHK13493	PHK13668	PHK28718	PHK39013	PHK28057	9	4
group_4576	hypothetical protein	NPM_1121	OYD95493	OYD99583	OYE00291	NLP_2084	PHM09121	ACC83948			AUB42886	2634121280	2631176825	OKH32314	BAY74946	PHJ68363	PHJ78368	PHJ73799	PHJ86168	PHJ92729	PHJ98826	PHK07071	PHK07647	PHK25948	PHK20544	PHK40363	PHK48202	PHK37545	9	4
group_4548	RNA polymerase sigma factor	NPM_1172	OYD94945	OYD99674	OYE06084	NLP_3975	PHM11839	ACC80194	ODH01453	2631158270	AUB41479	2634120734	2631175200	OKH12146	BAY75971	PHJ62282	PHJ73630	PHJ69674	PHJ81464	PHJ87999	PHJ98306	PHK02603	PHK10298	PHK21802	PHK17513	PHK38560	PHK47944	PHK34583	8	4
group_4560	hypothetical protein	NPM_1174	OYD94722	OYD99635	OYE06032		PHM11821	ACC80192	ODH01451	2631158271	AUB41485	2634119414	2631171015	OKH12144	BAY75710	PHJ67927	PHJ77478	PHJ72865	PHJ86446	PHJ91218	PHJ94786	PHK07438	PHK11999	PHK21292	PHK18791	PHK36498	PHK45254	PHK37798	1	7
group_3918	capsular exopolysaccharide biosynthesis protein	NPM_1175	OYD94721	OYD99636	OYE06033	NLP_3973	PHM11820	ACC80191	ODH01450	2631158272	AUB41487	2634120063	2631171714		BAY75401	PHJ66986	PHJ77248	PHJ67716	PHJ79833	PHJ87427	PHJ92049	PHK03372	PHK01887	PHK15878	PHK13777	PHK35989	PHK43454	PHK30474	11	2
group_3917	flippase	NPM_1178	OYD94719	OYD99639	OYE06036	NLP_3971	PHM11819	ACC80189	ODH01447	2631158275	AUB41489	2634120061	2631171715			PHJ66988	PHJ77250	PHJ67718	PHJ79835	PHJ87429	PHJ92051	PHK03374	PHK01885	PHK15876	PHK13775	PHK35991	PHK43456	PHK30472	6	4
group_4838	transmembrane protein of unknown function DUF6	NPM_1189	OYD94057	OYD99675	OYE03450		PHM08865	ACC84263	ODH03355	2631158982	AUB36985	2634119972	2631170996	OKH26487	BAY79635	PHJ57875	PHJ62124	PHJ60525	PHJ75329	PHJ80395	PHJ88031	PHJ94216	PHK06137	PHK13357	PHK16164	PHK37941	PHK42717	PHK30426	11	3
group_4278	gluconolactonase	NPM_1221	OYD95648	OYD92150	OYE04183	NLP_0671	PHM11376	ACC81887	ODH00597	2631159920	AUB40718	2634119466	2631171913	OKH29537	BAY75921	PHJ67881	PHJ77523	PHJ72821	PHJ86401	PHJ91173	PHJ99085	PHK07394	PHK05392	PHK20145	PHK18837	PHK29632	PHK46312	PHK37843	11	3
group_4564	hypothetical protein	NPM_1279	OYD95843	OYD91387			PHM07650		ODG97016	2631156464	AUB40673	2634120913	2631171980		BAY75852	PHJ63338	PHJ73970	PHJ64497	PHJ82131	PHJ84909	PHJ96904	PHK01447	PHK08977	PHK14633	PHK19395	PHK34987	PHK45699	PHK32615	9	9
group_4415	hypothetical protein	NPM_1303	OYD95845	OYD91409	OYE04530	NLP_2209	PHM06496	ACC82794	ODG96933	2631156443	AUB40690	2634119498	2631171940	OKH39895		PHJ67853	PHJ63251	PHJ72791	PHJ86373	PHJ91305	PHJ99056	PHJ97292	PHK01953	PHK15786	PHK15202	PHK25002	PHK40511	PHK37871	10	6
group_5279	protein of unknown function DUF2442	NPM_1309	OYD95617	OYD98430	OYE01501					2631156448	AUB34570	2634120408	2631176091	OKH34767		PHJ62174	PHJ77973	PHJ72005	PHJ84751	PHJ89779	PHJ95820	PHJ98919	PHK07593	PHK21890	PHK17106	PHK39216	PHK43746	PHK31068	10	8
group_4978	protein of unknown function DUF29	NPM_1342	OYD95538	OYD98456	OYE04492	NLP_2130	PHM09448	ACC82730	ODG96962		AUB40606	2634121424		OKH34162	BAY76371	PHJ65998	PHJ74555	PHJ68904	PHJ87056	PHJ88223	PHJ93167	PHK05126	PHK07869	PHK18394	PHK22773	PHK38923	PHK47780	PHK36575	9	8
group_4744	CpcD phycobilisome linker domain protein	NPM_1394	OYD94592	OYD98503	OYE02306	NLP_3869	PHM11664	ACC83614	ODH01386	2631159637	AUB35621	2634117124	2631173837	OKH31515	BAY77830	PHJ65727	PHJ61649	PHJ70520	PHJ83451	PHJ86722	PHK00503	PHJ99264	PHK07669	PHK20904	PHK17400	PHK39344	PHK43797	PHK31228	6	4
group_3681	carboxylate-amine ligase	NPM_1398	OYD97451	OYD98507	OYE02309	NLP_2478	PHM10242	ACC80790	ODH00209	2631163074		2634120025			BAY77876	PHJ67018	PHJ77280	PHJ67748	PHJ78158	PHJ87459	PHJ89874	PHJ93930	PHK01503	PHK19329	PHK22865	PHK27961	PHK39060	PHK31736	3	3
group_3530	carboxylate-amine ligase	NPM_1399	OYD97450	OYD98508	OYE02310	NLP_2477	PHM10243	ACC80791	ODH00210	2631163075	AUB37185	2634120024			BAY77875	PHJ67019	PHJ77281	PHJ67749	PHJ78159	PHJ87460	PHJ89873	PHJ93931	PHK01504	PHK19330	PHK22866	PHK27962	PHK39061	PHK31735	7	9
group_3603	MATE efflux family protein	NPM_1441	OYD97380	OYD89602	OYE02326	NLP_3153	PHM06191				AUB42467	2634117470	2631172325	OKH30644	BAY79306	PHJ56078	PHJ68541	PHJ67376	PHJ74350	PHJ83810	PHJ90094	PHJ96530	PHK11391	PHK14846	PHK20468	PHK38351	PHK47151	PHK29921	11	5
group_4986	small multidrug resistance protein	NPM_1475	OYD89802	OYD97202	OYE05731	NLP_3093	PHM08288	ACC83734	ODG96855	2631160024		2634120549	2631176892	OKH29937	BAY75010	PHJ61719	PHJ76802	PHJ61605	PHJ84380	PHJ90988	PHJ99196	PHK06467	PHK11189	PHK18716	PHK19010	PHK37178	PHK42042	PHK36301	10	3
group_4987	small multidrug resistance protein	NPM_1476	OYD89803	OYD97203	OYE05730	NLP_3094	PHM08289	ACC83735	ODG96856	2631160025		2634120548	2631176891	OKH29936	BAY75009	PHJ61718	PHJ76801	PHJ61606	PHJ84379	PHJ90989	PHJ99195	PHK06468	PHK11190	PHK18717	PHK19011	PHK37179	PHK42043	PHK36300	10	5
group_4849	amine oxidase	NPM_1477	OYD89804	OYD97204	OYE05729	NLP_3095	PHM08290	ACC83736	ODG96857	2631160026	AUB36697	2634120547	2631176890	OKH29935	BAY75008	PHJ61717	PHJ76800	PHJ61607	PHJ84378	PHJ90990	PHJ99194	PHK06469	PHK11191	PHK18718	PHK19012	PHK37180	PHK42044	PHK36299	2	7
group_4716	hypothetical protein	NPM_1540	OYD94684	OYD87435	OYE05668	NLP_3935	PHM08052	ACC80147	ODG99374	2631156693	AUB37294	2634116071	2631175756	OKH34006	BAY75174	PHJ58720	PHJ60184	PHJ64048	PHJ74939	PHJ78843	PHJ92114	PHJ98592	PHK07161	PHK23938	PHK15771	PHK34694	PHK41565	PHK30844	12	1
group_4771	hypothetical protein	NPM_1615	OYD93765	OYD88695	OYE06236	NLP_5868	PHM08522	ACC79632	ODG96611	2631159324	AUB36385	2634121314	2631176785	OKH41103	BAY74907	PHJ68392	PHJ78397	PHJ73828	PHJ86197	PHJ92758	PHJ98855	PHK07100	PHK01802	PHK16374	PHK15700	PHK31002	PHK48173	PHK37516	10	7
group_4128	hypothetical protein	NPM_1725		OYD89129	OYE00017				ODG98198	2631160484	AUB42222	2634115034	2631177605	OKH29673		PHJ56873	PHJ62540	PHJ58763	PHJ75487	PHJ80082	PHJ93560	PHK01003	PHK01555	PHK24052	PHK18139	PHK39997	PHK44017	PHK31573	11	4
group_3716	hypothetical protein	NPM_1748	OYD91698					ACC80896	ODH02454	2631160226		2634122303	2631170188	OKH35487	BAY80326	PHJ57240	PHJ64099	PHJ59510	PHJ75843	PHJ80709	PHJ94056	PHK01703	PHK08395	PHK24606	PHK18576	PHK39747	PHK44273	PHK32124	10	6
group_3630	hypothetical protein	NPM_1756	OYD91619	OYD89272					ODH02463	2631160214	AUB35059	2634122315	2631170176	OKH35478	BAY80338	PHJ54807	PHJ56849	PHJ56571	PHJ71498	PHJ75820	PHJ85883	PHJ93468	PHJ99917	PHK14212	PHK12661	PHK29997	PHK39369	PHK28256	7	6
group_3715	hypothetical protein	NPM_1758	OYD91621	OYD89267					ODH02465	2631160212		2634122317	2631170174	OKH35477	BAY80341	PHJ54806	PHJ56848	PHJ56570	PHJ71497	PHJ75819	PHJ85884	PHJ93467	PHJ99916	PHK14211	PHK12660	PHK29996	PHK39368	PHK28255	6	3
group_3280	hemolysin activation/secretion protein	NPM_1809	OYD97745	OYD88332	OYE05620	NLP_2404	PHM07248	ACC80204			AUB43193	2634121122	2631175831		BAY75602	PHJ68228	PHJ78232	PHJ73664	PHJ86032	PHJ92594	PHJ88604	PHK02239	PHK11065	PHK20067	PHK15942	PHK33864	PHK43253	PHK30205	2	5
group_2926	transposase	NPM_1832		OYD86495	OYE00954	NLP_4582	PHM10499		ODG97170	2631157638	AUB41429	2634119077	2631170265		BAY73793	PHJ56982	PHJ63037	PHJ70890	PHJ75643	PHJ87554	PHJ93647	PHK01525	PHK08165	PHK24275	PHK18281	PHK39716	PHK44165	PHK31894	12	4
group_4609	hypothetical protein	NPM_1910	OYD98064	OYD88255		NLP_2722	PHM11514	ACC84498			AUB41374	2634118002	2631173873	OKH27545	BAY73779	PHJ56461	PHJ61262	PHJ66868	PHJ77554	PHJ79380	PHJ92973	PHK05212	PHK07563	PHK19206	PHK19696	PHK37233	PHK43569	PHK31709	12	2
group_3821	XRE family transcriptional regulator	NPM_2107		OYD87222	OYE01058	NLP_1117		ACC84165	ODG96309	2631162710	AUB34829	2634116941	2631174426		BAY78012	PHJ59042	PHJ67812	PHJ61895	PHJ78992	PHJ83319	PHJ95620	PHK03562	PHK09773	PHK25639	PHK19908	PHK42257	PHK45464	PHK34409	12	4
group_4386	AAA-like domain protein	NPM_2152	OYD91252		OYE03317		PHM06232	ACC84190			AUB42251	2634115525	2631176434	OKH19007	BAY76573	PHJ68759	PHJ74069	PHJ66165	PHJ83844	PHJ91536	PHJ95312	PHJ88761	PHJ93889	PHK25590	PHK17280	PHK28105	PHK44976	PHK33671	11	1
group_3989	phycobilisome degradation protein NblA	NPM_2170	OYD93102	OYD87696		NLP_10008	PHM07694	ACC80827	ODG96490	2631163081	AUB43078	2634115422	2631174982			PHJ61150	PHJ57344	PHJ57268	PHJ71827	PHJ86233	PHJ86222	PHK05300	PHJ96418	PHK10485	PHK10320	PHK42514	PHK38165	PHK35716	8	4
group_3229	23S rRNA-intervening sequence protein	NPM_2201		OYD87417		NLP_5985	PHM10780	ACC84991	ODH02090	2631162609	AUB42289	2634115372	2631173314	OKH15207		PHJ56180	PHJ59897	PHJ57756	PHJ78191	PHJ78067	PHJ90922	PHJ97572	PHK02626	PHK17127	PHK16088	PHK37473	PHK43279	PHK32995	8	4
group_1953	TPR repeat-containing serine/threonine protein kinase	NPM_2216		OYD86865	OYD99807	NLP_10018	PHM07793	ACC84945	ODG97536	2631160407	AUB35597	2634115386	2631170595	OKH20242		PHJ56185	PHJ59902	PHJ57761	PHJ78198	PHJ78072	PHJ90927	PHJ97577	PHK02631	PHK17136	PHK16102	PHK37478	PHK43284	PHK33038	7	7
group_100	DNA primase	NPM_2218		OYD86741	OYD99747	NLP_10020		ACC84812	ODG97524	2631159754	AUB35601	2634114908	2631170592	OKH20241		PHJ56174	PHJ59891	PHJ57750	PHJ78185	PHJ78061	PHJ90916	PHJ97566	PHK02620	PHK17133	PHK16094	PHK37467	PHK43273	PHK33001	6	7
group_3016	WGR domain-containing protein	NPM_2295	OYD89647	OYD89145	OYE00118		PHM10855	ACC85114	ODG98007	2631160547	AUB42020	2634115206	2631170512			PHJ67268	PHJ76508	PHJ71069	PHJ84540	PHJ91704	PHJ99520	PHK06924	PHK13197	PHK26735	PHK23379	PHK43090	PHK48359	PHK37983	8	1
group_338	SpoVK/Ycf46/Vps4 family AAA ATPase	NPM_2297	OYD89648	OYD89146	OYD99728			ACC85113	ODG98009	2631160549	AUB35540	2634115207	2631170515	OKH42018		PHJ67267	PHJ76507	PHJ71068	PHJ84539	PHJ91703	PHJ99521	PHK06925	PHK13198	PHK26734	PHK23378	PHK43089	PHK48358	PHK37982	7	7
group_3634	hypothetical protein	NPM_2298	OYD89649	OYD89147	OYD99727				ODG98524	2631161949	AUB41931	2634115208		OKH42017		PHJ67266	PHJ76506	PHJ71067	PHJ84538	PHJ91702	PHJ99522	PHK06926	PHK13199	PHK26733	PHK23377	PHK43088	PHK48357	PHK37981	11	0
group_1351	protein of unknown function DUF2997	NPM_2299	OYD89650	OYD89148	OYD99725			ACC85112	ODG98011	2631160550	AUB35539	2634115209	2631170516	OKH42016		PHJ67265	PHJ76505	PHJ71066	PHJ84537	PHJ91701	PHJ99523	PHK06927	PHK13200	PHK26732	PHK23376	PHK43087	PHK48356	PHK37980	10	1
group_1352	protein of unknown function DUF1257	NPM_2300	OYD89651	OYD89149	OYD99724		PHM08433	ACC85111	ODG98385	2631161673	AUB35538	2634115210	2631170517	OKH42015		PHJ67264	PHJ76504	PHJ71065	PHJ84536	PHJ91700	PHJ99524	PHK06928	PHK13201	PHK26731	PHK23375	PHK43086	PHK48355	PHK37979	7	4
group_1353	hypothetical protein	NPM_2301	OYD89652	OYD89151	OYE00121			ACC85110	ODG98013	2631160552	AUB35537	2634115211	2631170518	OKH42096		PHJ67263	PHJ76503	PHJ71064	PHJ84535	PHJ91699	PHJ99525	PHK06929	PHK13202	PHK26730	PHK23374	PHK43085	PHK48354	PHK37978	11	2
group_4232	FAD-binding molybdopterin dehydrogenase	NPM_2489	OYD93092	OYD89288	OYE01540	NLP_3540	PHM06551	ACC83370			AUB35449		2631172883			PHJ57616	PHJ64706	PHJ59851	PHJ76276	PHJ81279	PHJ94178	PHK02301	PHK05768	PHK21506	PHK19074	PHK40790	PHK44739	PHK32473	8	7
group_4233	aldehyde oxidoreductase 2Fe-2S subunit	NPM_2490	OYD93093	OYD89289	OYE01541	NLP_3541	PHM06550	ACC83369			AUB35448		2631172884			PHJ57617	PHJ64736	PHJ59881	PHJ76277	PHJ81309	PHJ94177	PHK02312	PHK05767	PHK21505	PHK19085	PHK40791	PHK44740	PHK32483	8	5
group_3379	hypothetical protein	NPM_2511	OYD92953	OYD89308	OYE06438	NLP_2373	PHM07658	ACC80032	ODH02042	2631155973	AUB42543	2634118221	2631174187	OKH30390	BAY78401	PHJ56359	PHJ61128	PHJ65565	PHJ75146	PHJ79177	PHJ88979	PHJ95202	PHK07613	PHK18074	PHK17185	PHK32865	PHK41633	PHK29265	12	1
group_4176	arylsulfotransferase	NPM_2569		OYD94289	OYE02220	NLP_2006			ODG99672	2631157262	AUB40145	2634119213	2631172288	OKH30053	BAY79965	PHJ65492	PHJ76975	PHJ70312	PHJ81886	PHJ89398	PHK00946	PHJ95553	PHK10684	PHK18900	PHK16005	PHK38756	PHK44696	PHK32709	8	1
group_4870	peptidoglycan-binding protein	NPM_2572	OYD95421	OYD94291	OYE02222	NLP_2011	PHM06558	ACC81061	ODH00741	2631159197	AUB40152	2634119216	2631172293		BAY79973	PHJ65489	PHJ76972	PHJ70315	PHJ81883	PHJ89395	PHK00948	PHJ95556	PHK10687	PHK18903	PHK16008	PHK38753	PHK44699	PHK32712	11	3
group_4612	TetR family transcriptional regulator	NPM_2573	OYD93834	OYD94292	OYE02223		PHM08072	ACC82924			AUB37149	2634121050	2631175917	OKH42470	BAY75657	PHJ61385	PHJ71830	PHJ64202	PHJ79910	PHJ92533	PHJ96961	PHK04480	PHK11098	PHK14000	PHK21279	PHK29360	PHK44825	PHK31699	8	3
group_4252	Rieske (2Fe-2S) domain-containing protein	NPM_2574	OYD94077	OYD94293	OYE02224		PHM06401	ACC82923			AUB37150	2634121049	2631175918	OKH42471	BAY75658	PHJ61384	PHJ71829	PHJ64201	PHJ79909	PHJ92532	PHJ96960	PHK04479	PHK11097	PHK13999	PHK21280	PHK29361	PHK44824	PHK31700	9	3
group_5277	cytochrome P450	NPM_2575	OYD93833	OYD94294	OYE02225		PHM06402	ACC82922			AUB37155	2634115938	2631175091	OKH32204	BAY77403	PHJ61065	PHJ76330	PHJ64843	PHJ83220	PHJ90147	PHJ99702	PHK00396	PHK04784	PHK23779	PHK18174	PHK28602	PHK42700	PHK31626	8	2
group_4841	aminotransferase	NPM_2593	OYD97831	OYD94311	OYE04428	NLP_0888		ACC79448	ODH02297	2631163445	AUB40879	2634119529	2631175930	OKH32783	BAY75669	PHJ56807	PHJ62698	PHJ67391	PHJ86346	PHJ79969	PHJ93491	PHK01090	PHK12589	PHK14904	PHK17962	PHK39936	PHK47612	PHK31940	8	2
group_4054	family 2 glycosyltransferase	NPM_2604	OYD91103	OYD93554	OYE04455					2631157511	AUB40868	2634120235	2631171199		BAY75682	PHJ60121	PHJ70612	PHJ63437	PHJ79752	PHJ89298	PHJ96761	PHK04219	PHK10787	PHK24016	PHK22367	PHK41079	PHK45427	PHK34853	8	5
group_4992	hypothetical protein	NPM_2621	OYD97802	OYD87191	OYE04407	NLP_0867		ACC84321	ODG96637	2631157491	AUB40841	2634120947	2631171025	OKH39210	BAY75701	PHJ63257	PHJ73887	PHJ64414	PHJ82046	PHJ84827	PHJ88403	PHJ95422	PHK05287	PHK17745	PHK14951	PHK29699	PHK42861	PHK29352	7	7
group_4482	terpene synthase	NPM_2645	OYD97390	OYD88404	OYE02989		PHM09943	ACC81293	ODH02635	2631155721			2631170730		BAY79520	PHJ55318	PHJ57460	PHJ56125	PHJ70422	PHJ74990	PHJ87651	PHJ91829	PHJ96932	PHK11168	PHK10555	PHK27561	PHK38355	PHK27707	7	7
group_267	Crp/Fnr family transcriptional regulator	NPM_2646	OYD97391	OYD88402	OYE02990		PHM09944	ACC81291	ODH02633	2631155719			2631170731	OKH41810	BAY79518	PHJ55316	PHJ57458	PHJ56123	PHJ70420	PHJ74988	PHJ87649	PHJ91830	PHJ96930	PHK11169	PHK10556	PHK27559	PHK38353	PHK27708	7	4
group_4634	ADP-ribose pyrophosphatase	NPM_2648	OYD96291	OYD88408	OYE03021	NLP_5892		ACC84230	ODG99680	2631156499	AUB42441	2634117821				PHJ58621	PHJ72338	PHJ61335	PHJ80418	PHJ82536	PHJ94014	PHK02040	PHK08705	PHK25414	PHK18362	PHK35433	PHK44400	PHK32292	6	5
group_4410	hypothetical protein	NPM_2674	OYD90278	OYD87674	OYE01128	NLP_0262	PHM06620				AUB37374	2634116007	2631177559		BAY76831	PHJ60448	PHJ76394	PHJ63993	PHJ83156	PHJ90211	PHJ99638	PHK02129	PHK11452	PHK21961	PHK20807	PHK39818	PHK46566	PHK34096	6	7
group_4592	adenylate/guanylate cyclase	NPM_2679	OYD90272	OYD98526	OYE00011		PHM08045	ACC81988	ODG96302	2631162696	AUB37380	2634119858	2631171455	OKH31068	BAY76836	PHJ59391	PHJ68459	PHJ62089	PHJ79096	PHJ83573	PHJ95749	PHK03660	PHK09996	PHK16538	PHK20056	PHK42011	PHK45638	PHK33939	6	5
group_32	hemolysin-type calcium-binding protein	NPM_2692	OYD92648	OYD86969	OYE00806	NLP_5962	PHM06367	ACC79941	ODG99800	2631158727	AUB35615	2634117691	2631171082	OKH19138	BAY77905	PHJ56492	PHJ61372	PHJ73438	PHJ81365	PHJ92392	PHJ93987	PHK01611	PHJ98359	PHK24441	PHK17315	PHK29251	PHK44242	PHK31150	7	7
group_4701	hypothetical protein	NPM_2695	OYD95322	OYD98540	OYE03536	NLP_0450	PHM09068	ACC83460	ODH01677	2631159082	AUB42803	2634121767	2631177307	OKH42498	BAY78584	PHJ66223	PHJ77666	PHJ71591	PHJ86796	PHJ90492	PHJ91324	PHK04720	PHK06267	PHK13660	PHK17915	PHK36114	PHK43292	PHK33546	2	9
group_3996	hypothetical protein	NPM_2703	OYD91564	OYD98548	OYE03529	NLP_0458	PHM07639	ACC81551	ODH01685	2631159094		2634121705	2631177334	OKH22420	BAY78608	PHJ66274	PHJ77716	PHJ71641	PHJ86847	PHJ90542	PHJ98402	PHJ98133	PHK06388	PHK17335	PHK14374	PHK42086	PHK46510	PHK29067	8	3
group_4855	protein of unknown function DUF541	NPM_2720	OYD93778	OYD98564	OYE03512	NLP_1192	PHM09045	ACC83435	ODH03286	2631159000	AUB35685	2634116155	2631171144	OKH27913	BAY74046	PHJ63891	PHJ74744	PHJ69461	PHJ82469	PHJ88543	PHJ98637	PHK05475	PHK11567	PHK26572	PHK21846	PHK36634	PHK47190	PHK35944	8	2
group_4337	hypothetical protein	NPM_2731	OYD96310	OYD98574		NLP_5470			ODH00474	2631156982	AUB35173	2634119024	2631177206	OKH34885		PHJ64326	PHJ74142	PHJ70932	PHJ79316	PHJ87597	PHJ94946	PHK01914	PHK07937	PHK23490	PHK17800	PHK38260	PHK44452	PHK31340	9	3
group_5282	phycobilisome linker polypeptide	NPM_2773		OYD92262	OYE01818	NLP_1978	PHM07440		ODG99160	2631156801		2634117147	2631173820	OKH15104	BAY77847	PHJ58388	PHJ65886	PHJ70541	PHJ74459	PHJ86701	PHK00482	PHK02924	PHK04350	PHK19157	PHK15354	PHK36669	PHK42331	PHK29851	7	3
group_4412	hypothetical protein	NPM_2781		OYD92244	OYE01826	NLP_1986		ACC79485				2634117134	2631173828	OKH31506	BAY77839	PHJ65737	PHJ61639	PHJ70530	PHJ83461	PHJ86712	PHK00493	PHJ99274	PHK07679	PHK08325	PHK17390	PHK39334	PHK43787	PHK31218	9	1
group_3640	3-dehydroquinate synthase	NPM_2786	OYD91183	OYD92240	OYE01830	NLP_2815	PHM09972	ACC83905	ODH00099	2631156655	AUB40031	2634118422	2631174473	OKH32992	BAY79925	PHJ57425	PHJ64902	PHJ60038	PHJ76636	PHJ80956	PHJ92828	PHJ95257	PHK08637	PHK22942	PHK18943	PHK35282	PHK43870	PHK31313	2	4
group_3642	O-methyltransferase	NPM_2787	OYD91184	OYD92239	OYE01831	NLP_2816	PHM09973	ACC83904	ODH00100	2631156656	AUB40032	2634118423	2631174472	OKH32991	BAY79926	PHJ57424	PHJ64901	PHJ60037	PHJ76635	PHJ80955	PHJ92829	PHJ95258	PHK08638	PHK22941	PHK18942	PHK35281	PHK43869	PHK31312	9	1
group_4425	D-alanine-D-alanine ligase	NPM_2788	OYD91185	OYD92238	OYE01832	NLP_2818	PHM06411	ACC83902	ODH00102	2631156658	AUB40033	2634118425	2631174470	OKH32989	BAY79928	PHJ57422	PHJ64899	PHJ60035	PHJ76633	PHJ80953	PHJ92831	PHJ95260	PHK08640	PHK22939	PHK18940	PHK35279	PHK43867	PHK31310	8	1
group_3215	ATP-grasp domain protein	NPM_2789	OYD91186	OYD92236	OYE01833	NLP_2817	PHM06409	ACC83903	ODH00101	2631156657	AUB40034	2634118424	2631174471	OKH32990	BAY79927	PHJ57423	PHJ64900	PHJ60036	PHJ76634	PHJ80954	PHJ92830	PHJ95259	PHK08639	PHK22940	PHK18941	PHK35280	PHK43868	PHK31311	11	0
group_4479	phosphoribosyltransferase	NPM_2903	OYD94053	OYD89241	OYE00871	NLP_5755		ACC80486	ODH00169	2631155806	AUB39429	2634121159	2631175559	OKH33103	BAY76120	PHJ68259	PHJ78264	PHJ73696	PHJ86063	PHJ92626	PHJ99840	PHK03260	PHK09633	PHK14820	PHK21444	PHK41589	PHK46058	PHK37648	10	4
group_4828	hypothetical protein	NPM_2929		OYD89215	OYE00859		PHM09601		ODG98864	2631156985	AUB40188	2634120336	2631175065	OKH28295	BAY77888	PHJ56397	PHJ58693	PHJ57443	PHJ74194	PHJ77539	PHJ84919	PHJ99035	PHK03744	PHK18550	PHK15391	PHK31959	PHK42022	PHK29403	10	4
group_3828	major facilitator superfamily transporter	NPM_2958	OYD97876	OYD95067	OYE01811		PHM09915	ACC80648	ODG99223	2631163313		2634117683	2631171090	OKH13200	BAY77902	PHJ56307	PHJ60996	PHJ56060	PHJ74963	PHJ79104	PHJ92919	PHJ91109	PHJ95955	PHK22100	PHK15513	PHK26710	PHK47562	PHK27492	5	7
group_4093	FAD-binding monooxygenase	NPM_2962	OYD92424	OYD95019	OYE01806	NLP_5346		ACC80836	ODG99805	2631159141	AUB37018	2634121911	2631176365	OKH40276	BAY76492	PHJ66773	PHJ70406	PHJ62857	PHJ79652	PHJ84492	PHJ93729	PHK01650	PHK10330	PHK26689	PHK18507	PHK40401	PHK48325	PHK34671	7	3
group_4400	radical SAM superfamily enzyme YgiQ	NPM_2975	OYD95829	OYD95029	OYE04291	NLP_1968	PHM11220	ACC80996	ODH00506	2631159204	AUB39230	2634118239	2631173350	OKH27551	BAY77461	PHJ61833	PHJ66652	PHJ65581		PHJ91041	PHJ94488	PHK02658	PHK09857	PHK21574	PHK19169	PHK38994	PHK45083	PHK32827	5	5
group_2487	plasmid segregation protein ParM	NPM_30012			OYE00100	NLP_20005		ACC85443	ODH00659	2631155631	AUB42954	2634122421	2631177638			PHJ60247	PHJ70827	PHJ63813	PHJ82664	PHJ88662	PHJ93806	PHK01768	PHK08354	PHK25998	PHK22145	PHK40904	PHK46447	PHK34917	5	8
group_3965	von Willebrand factor type A	NPM_3027	OYD95301	OYD87813	OYE00712	NLP_1024	PHM10043	ACC82084	ODH00054	2631158711		2634117061	2631173988	OKH41694	BAY78471	PHJ65670	PHJ75532	PHJ70464	PHJ83394	PHJ89516	PHK00556	PHK04895	PHK01626	PHK15958	PHK11157	PHK29803	PHK47324	PHK28275	5	6
group_3702	hypothetical protein	NPM_3121	OYD90505	OYD87994	OYE01632	NLP_3618	PHM08025	ACC78983	ODH00239	2631163046	AUB40974	2634120776	2631174528	OKH34586	BAY80190	PHJ56923	PHJ62881	PHJ59091	PHJ82634	PHJ88631	PHJ93593	PHJ99547	PHK07773	PHK22697	PHK18223	PHK33748	PHK44127	PHK31271	5	4
group_4184	protein of unknown function DUF2233	NPM_3187	OYD97881	OYD96002	OYE04702			ACC79902	ODH00038			2634116445	2631171424	OKH28287	BAY79418	PHJ64159	PHJ75911	PHJ69793	PHJ85588	PHJ88810	PHK00747	PHK06616	PHK10517	PHK24770	PHK20953	PHK42440	PHK45770	PHK35016	8	4
group_4101	cytochrome c peroxidase	NPM_3189	OYD95699	OYD96000	OYE03203	NLP_0380	PHM08338	ACC79905	ODG98112	2631163521	AUB37735	2634116439	2631171427	OKH30588	BAY78948	PHJ64192	PHJ75957	PHJ69824	PHJ85856	PHJ88840	PHK00779	PHK06648	PHK10545	PHK24803	PHK20987	PHK42468	PHK45882	PHK35049	8	2
group_5063	hypothetical protein	NPM_3197		OYD88925	OYE04710		PHM07576	ACC79911	ODH01424	2631157210		2634116419	2631175132	OKH33202	BAY79438	PHJ64138	PHJ75889	PHJ69772	PHJ85609	PHJ88788	PHK00724	PHK06594	PHJ95268	PHK24748	PHK20975	PHK24577	PHK45791	PHK35037	7	6
group_4669	PAS/PAC sensor signal transduction histidine kinase	NPM_3232	OYD92100	OYD86837	OYD99931	NLP_5786	PHM07608	ACC83298	ODG97312	2631155893	AUB37998	2634117039	2631171333		BAY79784	PHJ65653	PHJ75514	PHJ70447	PHJ83377	PHJ89498	PHK00573	PHK01044	PHK08055	PHK23082	PHK18879	PHK34873	PHK44610	PHK32346	7	2
group_5119	2-aminoethylphosphonate aminotransferase	NPM_3259	OYD95827	OYD90729	OYE04304	NLP_1955	PHM06159		ODH02017	2631156857		2634121007	2631174887	OKH11496	BAY77362	PHJ57317	PHJ64288	PHJ57833	PHJ76058	PHJ82781	PHJ93287	PHJ97445	PHK05882	PHK17701	PHK15983	PHK31263	PHK43074	PHK29688	8	1
group_2492	acetolactate synthase large subunit	NPM_3300	OYD90420	OYD86925	OYE02527	NLP_1921	PHM09686	ACC79997	ODG99140	2631156186	AUB34931	2634115858	2631172496	OKH37724	BAY77994	PHJ65254	PHJ75221	PHJ70283	PHJ79212	PHJ84099	PHJ94296	PHK03877	PHK08898	PHK25075	PHK13622	PHK41030	PHK45723	PHK34177	8	2
group_3739	AraC family transcriptional regulator	NPM_3312	OYD90056	OYD93418	OYE06216	NLP_4800	PHM08607	ACC80021	ODG99080	2631158949	AUB43217	2634118481	2631174369	OKH35497	BAY76916	PHJ54470	PHJ76711	PHJ57085	PHJ71490	PHJ75785	PHJ96148	PHJ93058	PHJ99154	PHK27043	PHK12563	PHK29303	PHK45896	PHK28156	9	4
group_3867	short-chain dehydrogenase/reductase SDR	NPM_3313	OYD90057	OYD93417	OYE06217	NLP_4799	PHM08606	ACC80022	ODG99078	2631158948		2634118480	2631174368	OKH35490	BAY79795	PHJ54469	PHJ76712	PHJ57084	PHJ71489	PHJ75784	PHJ96149	PHJ93059	PHJ99155	PHK27042	PHK12562	PHK29302	PHK45897	PHK28155	3	5
group_3497	protein of unknown function DUF820	NPM_3315	OYD91981	OYD93415	OYE06219	NLP_4152	PHM11397		ODG96575	2631157818	AUB34379	2634115573	2631171728	OKH16996	BAY75070	PHJ68726	PHJ74036	PHJ66132	PHJ83879	PHJ91503	PHJ95347	PHJ91383	PHK07754	PHK25557	PHK12542	PHK37914	PHK44943	PHK33637	4	4
group_4057	carbohydrate-selective porin OprB	NPM_3366	OYD95231	OYD87164	OYE01775	NLP_1102	PHM10827	ACC84177	ODG99237	2631157020	AUB41842	2634117411	2631172094	OKH20540	BAY77608	PHJ66469	PHJ75376	PHJ71344	PHJ84177	PHJ90744	PHJ95016	PHK03048	PHK11335	PHK17784	PHK18687	PHK41712	PHK47146	PHK35492	3	2
group_4428	GDSL family lipase	NPM_3405	OYD91832	OYD97321	OYE05803	NLP_5663	PHM11748	ACC80888	ODG98716	2631159516	AUB36314	2634118758	2631172967	OKH28665	BAY73721	PHJ59160	PHJ60547	PHJ57675	PHJ74431	PHJ77853	PHJ90303	PHJ96948	PHK05045	PHK15921	PHK15850	PHK27266	PHK39923	PHK33822	0	1
group_5115	type 12 methyltransferase	NPM_3411	OYD93713	OYD97317	OYE05810	NLP_5672	PHM10024	ACC79683	ODH01479	2631159266		2634118950				PHJ56526	PHJ61513	PHJ58492	PHJ75175	PHJ79246	PHJ89177	PHJ96033	PHK03403	PHK11706	PHK10879	PHK27746	PHK38419	PHK29298	5	9
group_4842	hypothetical protein	NPM_3496		OYD94209	OYE06379	NLP_2269	PHM06647	ACC80062	ODG96151	2631157414	AUB37587	2634119083	2631174947	OKH41792	BAY77207	PHJ56976	PHJ63031	PHJ70884	PHJ75637	PHJ87548	PHJ93641	PHK01531	PHK08171	PHK24269	PHK18275	PHK39710	PHK44159	PHK31888	6	3
group_4558	SnoaL-like domain protein	NPM_3534		OYD88994	OYE03591		PHM08156		ODG97040	2631159290	AUB35634	2634120522	2631176753	OKH30155	BAY74873	PHJ61694	PHJ76777	PHJ61630	PHJ84355	PHJ91013	PHJ99171	PHK06492	PHK11214	PHK24679	PHK17997	PHK35808	PHK45000	PHK36276	0	3
group_4485	hypothetical protein	NPM_3571	OYD98026		OYE05176		PHM06473	ACC84448	ODG99533	2631157977		2634120439	2631176108		BAY76318	PHJ62635	PHJ78049	PHJ72082	PHJ84812	PHJ89849	PHJ93411	PHK03502	PHK09119	PHK26101	PHK23072	PHK34798	PHK44819	PHK32920	6	3
group_4486	carbohydrate-selective porin OprB	NPM_3572	OYD98025	OYD88376	OYE05175		PHM06472	ACC84447	ODG99534	2631157978		2634120438	2631176107	OKH33746	BAY76317	PHJ62588	PHJ77992	PHJ72024	PHJ84770	PHJ89798	PHJ93395	PHK03471		PHK26072		PHK34797	PHK44771	PHK32873	6	6
group_3986	flavodoxin	NPM_3579	OYD91149	OYD88381	OYE00402	NLP_2779	PHM10170	ACC84440	ODH02251	2631157994	AUB40741	2634120415	2631176094	OKH34295	BAY75129	PHJ62179	PHJ77978	PHJ72010	PHJ84756	PHJ89784	PHJ95815	PHJ98924	PHK07598	PHK21885	PHK17101	PHK39221	PHK43751	PHK31063	8	4
group_3855	alpha/beta hydrolase fold protein	NPM_3580	OYD91150	OYD88382	OYE00403	NLP_2780	PHM10169	ACC84439	ODH02252	2631157995	AUB40742	2634120414	2631176093	OKH34294	BAY75130	PHJ62178	PHJ77977	PHJ72009	PHJ84755	PHJ89783	PHJ95816	PHJ98923	PHK07597	PHK21886	PHK17102	PHK39220	PHK43750	PHK31064	5	8
group_5033	ABC transporter membrane fusion protein DevB	NPM_3620	OYD94555				PHM07033	ACC81798	ODG98889	2631157651	AUB44891	2634119066	2631173545		BAY79336	PHJ64358	PHJ74176	PHJ70900	PHJ75653	PHJ87564	PHJ88614	PHJ94847	PHK02727	PHK16306	PHK19132	PHK34215	PHK41267	PHK30916	7	2
group_4387	hypothetical protein	NPM_3633	OYD94567				PHM10501		ODG98900	2631157636	AUB35374	2634119079	2631173529	OKH31766	BAY79351	PHJ56980	PHJ63035	PHJ70888	PHJ75641	PHJ87552	PHJ93645	PHK01527	PHK08167	PHK24273	PHK18279	PHK39714	PHK44163	PHK31892	8	3
group_4508	methyltransferase	NPM_3741	OYD90335	OYD91015	OYE01362	NLP_3025	PHM06452	ACC84539	ODG98343	2631157095	AUB41217	2634121655	2631170811	OKH37431	BAY75369	PHJ53450	PHJ77759	PHJ71684	PHJ86888	PHJ90584	PHJ83285	PHJ97518	PHJ96799	PHK10801	PHK11413	PHK28041	PHK38522	PHK27873	4	4
group_4977	protein of unknown function DUF820	NPM_3750	OYD98116	OYD91007	OYE01355		PHM07418		ODG99561	2631157886	AUB41194	2634120936		OKH41912	BAY75873	PHJ63263	PHJ73894	PHJ64421	PHJ82052	PHJ84834	PHJ88396	PHJ95415	PHK05280	PHK17739	PHK14945	PHK29693	PHK42854	PHK29345	8	2
group_5205	hypothetical protein	NPM_3806	OYD97462	OYD97159			PHM11570		ODG97220	2631158175		2634120751	2631174698		BAY80204	PHJ62297	PHJ73645	PHJ69689	PHJ81479	PHJ88014	PHJ98321	PHK02588	PHK01870	PHK15822	PHK13735	PHK35600	PHK47959	PHK34598	3	5
group_5204	D-alanyl-lipoteichoic acid acyltransferase DltB	NPM_3807	OYD97463	OYD97158			PHM11572		ODG97219	2631158174		2634120752	2631174699		BAY80203	PHJ62298	PHJ73646	PHJ69690	PHJ81480	PHJ88015	PHJ98322	PHK02587	PHK01869	PHK15823	PHK13736	PHK35601	PHK47960	PHK34599	6	5
group_3290	TPR repeat-containing protein	NPM_3847	OYD97575	OYD97119		NLP_0715	PHM06031		ODH02857	2631156032	AUB44289	2634119193				PHJ65509	PHJ76992	PHJ63574	PHJ81903	PHJ89415	PHK00929	PHJ99901	PHK10667	PHK24914	PHK19644	PHK39530	PHK46356	PHK34768	5	8
group_4397	histidine decarboxylase	NPM_3852	OYD91147	OYD87078	OYE04279	NLP_1694	PHM10171	ACC80176	ODH00989	2631161585		2634115985	2631171108	OKH31074	BAY77418	PHJ60489	PHJ76437	PHJ64067	PHJ83268	PHJ90254	PHJ99711	PHK02153	PHK11507	PHK21985	PHK20847	PHK39859	PHK46592	PHK34120	4	7
group_3430	AAA-like domain protein	NPM_3902	OYD92350	OYD98415	OYE02370	NLP_3797	PHM08205	ACC81984	ODH02181	2631161171	AUB36924	2634118681	2631173423	OKH29406	BAY77292	PHJ59135	PHJ60320	PHJ56899	PHJ80780	PHJ88471	PHJ86338	PHK05860	PHJ99243	PHK14602	PHK09163	PHK24851	PHK39612	PHK28246	1	6
group_3628	protein of unknown function DUF820	NPM_3908	OYD92345	OYD98365	OYE02359	NLP_3802	PHM06819		ODH02177	2631161167	AUB36921	2634119280		OKH29450		PHJ58091	PHJ65628	PHJ60630	PHJ77145	PHJ81807	PHJ95523	PHK02191	PHK08781	PHK24952	PHK19244	PHK40623	PHK44478	PHK32400	3	9
group_4989	major facilitator superfamily transporter	NPM_3909	OYD92865	OYD98364	OYE02360	NLP_2287	PHM05730	ACC84677	ODH02176	2631161166		2634119281	2631169987	OKH29449	BAY79596	PHJ58090	PHJ65627	PHJ60629	PHJ77144	PHJ81806	PHJ95522	PHK02190	PHK08780	PHK24951	PHK19243	PHK40622	PHK44477	PHK32399	8	1
group_4086	TetR family transcriptional regulator	NPM_3918	OYD97924	OYD98356	OYE03355	NLP_2845	PHM10541	ACC82094	ODG97460	2631158376	AUB34332	2634118820	2631172636	OKH17147	BAY73807	PHJ63045	PHJ75669	PHJ72229	PHJ85277	PHJ89602	PHJ97708	PHK02847	PHK10951	PHK23837	PHK23070	PHK27609	PHK39796	PHK36464	4	3
group_5107	stress response TerD-like protein	NPM_4000		OYD88233	OYE03444		PHM09480	ACC84274	ODG96438	2631156938		2634117151		OKH28619	BAY77850	PHJ58392	PHJ65890	PHJ70545	PHJ74463	PHJ86697	PHK00478	PHK02928	PHK04354	PHK19153	PHK15350	PHK36673	PHK42335	PHK29847	5	6
group_4967	XRE family transcriptional regulator	NPM_4060	OYD92266	OYD88500	OYE04664		PHM06749	ACC83425	ODG96893	2631160068	AUB35699	2634121685	2631176491	OKH19867	BAY74060	PHJ66290	PHJ77732	PHJ71657	PHJ86862	PHJ90558	PHJ90899	PHJ97545	PHK05908	PHK20255	PHK17846	PHK28768	PHK43212	PHK30161	5	6
group_3270	putative transposase YdaD	NPM_4070	OYD96465	OYD88481	OYE04639	NLP_0154	PHM08593		ODH01694	2631159106		2634115716	2631171298	OKH40649	BAY74376	PHJ68597	PHJ76159	PHJ70725	PHJ84006	PHJ80803	PHK00267	PHK06199	PHK12741	PHK26466	PHK22503	PHK41304	PHK47490	PHK37085	1	9
group_5118	CDP-alcohol phosphatidyltransferase	NPM_4099	OYD95393	OYD89855	OYE04296	NLP_1963	PHM11198		ODH02009	2631156861		2634117058	2631173349	OKH27553	BAY77268	PHJ65667	PHJ75528	PHJ70461	PHJ83391	PHJ89512	PHK00559	PHK04891	PHK08069	PHK05884	PHK18893	PHK28646	PHK44596	PHK32360	4	4
group_5422	2OG-Fe(II) oxygenase	NPM_4100	OYD95392	OYD89854	OYE04297	NLP_1959	PHM11197					2634117057	2631173348	OKH27554	BAY77269	PHJ65666	PHJ75527	PHJ70460	PHJ83390	PHJ89511	PHK00560	PHK04890	PHK08068	PHK05885	PHK18892	PHK28647	PHK44597	PHK32359	4	4
group_5117	ADP-glucose pyrophosphorylase	NPM_4102	OYD95390	OYD89852	OYE04299	NLP_1958	PHM11196		ODH02010	2631156860		2634121011	2631174883	OKH14652	BAY77366	PHJ57312	PHJ64282	PHJ57829	PHJ76053	PHJ82774	PHJ81072	PHJ90281	PHJ95681	PHK08504	PHK09454	PHK25334	PHK35712	PHK29673	4	4
group_4591	phosphoenolpyruvate phosphomutase	NPM_4103	OYD95389	OYD89851	OYE04300	NLP_1957	PHM11195		ODH02011	2631156859		2634121010	2631174884	OKH14653	BAY77365	PHJ57310	PHJ64280	PHJ57827	PHJ76051	PHJ82772	PHJ81074	PHJ90283	PHJ95683	PHK08506	PHK09456	PHK25336	PHK35714	PHK29675	2	5
group_4848	phosphonopyruvate decarboxylase	NPM_4104	OYD95388	OYD89850	OYE04301	NLP_1956	PHM06158		ODH02016	2631156858		2634121008	2631174886	OKH11494	BAY77363	PHJ57308	PHJ64278	PHJ57825	PHJ76049	PHJ82770	PHJ93279	PHJ97425	PHK05862	PHK17689	PHK15964	PHK31255	PHK43069	PHK29677	4	7
group_4388	CopG family transcriptional regulator	NPM_4137	OYD96587	OYD87376	OYE02523		PHM08636	ACC83620	ODH00803	2631156190	AUB42682	2634115863	2631174745	OKH37720	BAY78444	PHJ65257	PHJ75224	PHJ70286	PHJ79215	PHJ84102	PHJ94299	PHK03874	PHK08895	PHK25078	PHK13625	PHK41033	PHK45726	PHK34180	7	1
group_4859	GDSL family lipase	NPM_4139	OYD96584	OYD86927	OYE02525		PHM10304	ACC80715	ODH00801	2631156188	AUB42684	2634117760	2631174049	OKH37722	BAY79092	PHJ61451	PHJ60050	PHJ65364	PHJ81006	PHJ78458	PHJ91622	PHJ98228	PHK06674	PHK20690	PHK16658	PHK32925	PHK43469	PHK30520	7	3
group_4507	3-oxoacyl-acyl-carrier-protein synthase III	NPM_4140	OYD96583	OYD86926	OYE02526		PHM10305	ACC80714	ODH00800	2631156187	AUB42685	2634115859	2631172495	OKH37723	BAY78442	PHJ65255	PHJ75222	PHJ70284	PHJ79213	PHJ84100	PHJ94297	PHK03876	PHK08897	PHK25076	PHK13623	PHK41031	PHK45724	PHK34178	5	4
group_4749	cadmium resistance transporter	NPM_4147	OYD93209	OYD87110	OYE02903	NLP_5413	PHM10472	ACC83993	ODG99310	2631158897	AUB39837	2634116294	2631171787	OKH18050	BAY76818	PHJ69237	PHJ78735	PHJ73388	PHJ85840	PHJ92341	PHK01345	PHK07180	PHK12917	PHK24517	PHK23547	PHK41475	PHK46976	PHK37439	4	4
group_4165	integral membrane protein YbhN	NPM_4171	OYD94951	OYD87973	OYE00729	NLP_4031	PHM10002	ACC82965			AUB35588	2634120593	2631171043	OKH35006	BAY76039	PHJ58811	PHJ61803	PHJ61480	PHJ84419	PHJ90950	PHJ85952	PHK06430	PHK12495	PHK21207	PHK22594	PHK39893	PHK43778	PHK31181	4	4
group_3919	esterase	NPM_4172	OYD94770	OYD87974	OYE00730	NLP_4030	PHM09989	ACC82966			AUB35585	2634120594	2631171042	OKH35007	BAY76038	PHJ58810	PHJ61802	PHJ61479	PHJ84420	PHJ90949	PHJ85951	PHK06429	PHK12494	PHK21208	PHK22595	PHK39892	PHK43777	PHK31182	2	4
group_4468	hypothetical protein	NPM_4175	OYD94767	OYD87984	OYE00734	NLP_4027	PHM05716	ACC82970		2631160043	AUB37719	2634120685	2631171037	OKH35010	BAY76034	PHJ55604	PHJ57803	PHJ69628	PHJ72415	PHJ87952	PHJ85468	PHJ94528	PHK01995	PHK09815	PHK12531	PHK42579	PHK47898	PHK28833	2	7
group_4973	peptidase M50	NPM_4176		OYD87977	OYE00735	NLP_4025		ACC82971	ODG96898	2631160047	AUB37720	2634120684	2631171036	OKH42650	BAY76033	PHJ55603	PHJ57802	PHJ69627	PHJ72414	PHJ87951	PHJ85467	PHJ94527	PHK01994	PHK25392	PHK12530	PHK42578	PHK47897	PHK28832	2	7
group_4421	hypothetical protein	NPM_4198		OYD87902	OYE05151		PHM08923	ACC84026			AUB37743	2634117842	2631174355	OKH41908	BAY79119	PHJ58638	PHJ72355	PHJ61352	PHJ80436	PHJ82553	PHJ93997	PHK02023	PHK08687	PHK25432	PHK18379	PHK34343	PHK44417	PHK32309	2	5
group_4708	hypothetical protein	NPM_4213	OYD91691	OYD87911	OYE05140	NLP_0617		ACC80800				2634118155	2631172512	OKH29632		PHJ63519	PHJ74264	PHJ68495	PHJ80327	PHJ87801	PHJ98079	PHK04397	PHK04552	PHK18960	PHK16465	PHK38882	PHK44678	PHK29542	8	2
group_4506	gluconolactonase	NPM_4216	OYD91510	OYD87913	OYE05138	NLP_0621	PHM05686	ACC80442				2634118152	2631172515	OKH29629		PHJ63508	PHJ74254	PHJ68484	PHJ80316	PHJ87791	PHJ98069	PHK04387	PHK04541	PHK18970	PHK16475	PHK31766	PHK44667	PHK29552	8	2
group_4831	DoxX/YphA family protein	NPM_4217	OYD91511	OYD87914	OYE05137	NLP_0622		ACC80443				2634118151	2631172516	OKH29628		PHJ63507	PHJ74253	PHJ68483	PHJ80315	PHJ87790	PHJ98068	PHK04386	PHK04540	PHK18971	PHK16476	PHK31765	PHK44666	PHK29553	4	4
group_4601	glyoxalase/bleomycin resistance protein/dioxygenase	NPM_4219	OYD91515	OYD87922	OYE05136	NLP_0624		ACC80446				2634118149	2631172522	OKH29627		PHJ63505	PHJ74251	PHJ68481	PHJ80313	PHJ87788	PHJ98066	PHK04384	PHK04538	PHK18973	PHK16478	PHK31763	PHK44664	PHK29555	7	4
group_4313	glucan 1,4-alpha-glucosidase	NPM_4229	OYD91526	OYD87830	OYE05127	NLP_0635	PHM09837	ACC80457				2634118146	2631172534	OKH26950		PHJ63502	PHJ74248	PHJ68478	PHJ80310	PHJ87785	PHJ98063	PHJ89904	PHK04535	PHK18976	PHK16481	PHK31760	PHK44661	PHK29558	2	6
group_4605	cupin	NPM_4230	OYD91527	OYD87829	OYE05126	NLP_0636		ACC80458				2634118145	2631172536	OKH26949		PHJ63501	PHJ74247	PHJ68477	PHJ80309	PHJ87784	PHJ98062	PHJ89903	PHK04534	PHK18977	PHK16482	PHK31759	PHK44660	PHK29559	2	1
group_5123	glyoxalase/bleomycin resistance protein/dioxygenase	NPM_4234		OYD87826	OYE05122			ACC82999			AUB42630	2634121952	2631174799	OKH30571	BAY78929	PHJ66741	PHJ70372	PHJ62823	PHJ79619	PHJ84458	PHJ90684	PHJ97146	PHK10363	PHK26655	PHK16363	PHK28513	PHK48291	PHK34638	6	4
group_4858	transglycosylase-associated protein YeaQ/YmgE	NPM_4245	OYD96536	OYD87322	OYE05112	NLP_1642	PHM08726	ACC80944	ODH01704	2631159119	AUB41526	2634117596	2631174339	OKH16102	BAY79109	PHJ60925	PHJ71515	PHJ64661	PHJ80220	PHJ85974	PHJ97403	PHK04586	PHK11779	PHK26621	PHK20242	PHK29106	PHK48258	PHK33790	2	8
group_5424	putative membrane protein	NPM_4250		OYD87327	OYE05107		PHM06674				AUB41517	2634118011	2631170880	OKH30024	BAY74496	PHJ62725	PHJ72675	PHJ66553	PHJ80854	PHJ87206	PHJ95095	PHK05221	PHK08106	PHK25539	PHK20121	PHK39073	PHK47850	PHK33433	1	10
group_4623	GAF sensor diguanylate cyclase	NPM_4260	OYD91175	OYD91318	OYE00660		PHM08849		ODH01270	2631158765	AUB40758	2634116239	2631171286	OKH14212	BAY77715	PHJ57033	PHJ61938	PHJ69531	PHJ76826	PHJ79440	PHJ82264	PHJ91562	PHK12356	PHK10564	PHK14911	PHK27393	PHK38131	PHK27644	1	8
group_4718	drug/metabolite transporter (DMT) superfamily permease	NPM_4263	OYD91172	OYD91315	OYE00658	NLP_2804	PHM08846	ACC83556	ODH01267	2631158768	AUB40761	2634119149	2631176297	OKH29900	BAY74098	PHJ65547	PHJ77028	PHJ63609	PHJ81942	PHJ89452	PHK00892	PHJ99865	PHK10628	PHK18856	PHK19683	PHK29049	PHK46391	PHK34730	2	6
group_4339	methyltransferase	NPM_4272	OYD92878	OYD91308			PHM06844		ODH00931	2631157808		2634117792	2631172644	OKH17152	BAY73824	PHJ56590	PHJ66892	PHJ65340	PHJ80982	PHJ83079	PHJ88996	PHJ95571	PHK03914	PHK17532	PHK14104	PHK33047	PHK43700	PHK29457	0	5
group_3760	succinylglutamate desuccinylase/aspartoacylase	NPM_4278	OYD91878	OYD91303	OYE01549	NLP_5616	PHM10184	ACC81482	ODG97282	2631160658		2634116120	2631176046	OKH17646	BAY75220	PHJ63860	PHJ74713	PHJ69430	PHJ82438	PHJ88512	PHJ98669	PHK05506	PHK11597	PHK09296	PHK21877	PHK33375	PHK47160	PHK35974	6	3
group_3543	CAAX amino terminal protease	NPM_4295		OYD94184	OYE04079			ACC81868		2631162165		2634118809	2631173325	OKH39545	BAY80079	PHJ60572	PHJ71181	PHJ72217	PHJ85265	PHJ84937	PHJ87888	PHJ94367	PHK10939	PHK26148	PHK21347	PHK42655	PHK46601	PHK35347	3	2
group_4338	protein of unknown function DUF29	NPM_4329	OYD89481	OYD94152	OYD99830		PHM09660		ODH01736	2631157334	AUB36528	2634117298	2631171645	OKH20771	BAY76935	PHJ56693	PHJ62379	PHJ68185	PHJ82229	PHJ79858	PHJ96890	PHK01121	PHK10205	PHK16885	PHK18040	PHK39027	PHK44630	PHK32060	4	2
group_5114	hypothetical protein	NPM_4332	OYD90051	OYD94149	OYE00869		PHM08611	ACC84792	ODG96353	2631162726		2634116305	2631174670	OKH37203	BAY78847	PHJ69097	PHJ78595	PHJ73248	PHJ85699	PHJ92201	PHK01205	PHK07320	PHK13057	PHK17028	PHK23688	PHK39176	PHK46768	PHK37299	3	6
group_227	AAA-like domain protein	NPM_4333	OYD90050	OYD94148	OYE00870	NLP_2491	PHM08191	ACC80780	ODG96354	2631162725		2634115930	2631171065	OKH20245	BAY76806	PHJ54880	PHJ57014	PHJ64847	PHJ76850	PHJ76061	PHJ86013	PHJ93578	PHK04227	PHK14571	PHK13133	PHK28606	PHK39726	PHK28409	3	6
group_3981	hypothetical protein	NPM_4379	OYD92565	OYD89440	OYE05214	NLP_4811	PHM07054	ACC82468	ODG96362	2631162717	AUB38260	2634118862	2631174234	OKH36287	BAY78891	PHJ63083	PHJ75706	PHJ72266	PHJ85315	PHJ89639	PHJ97746	PHK02810	PHK10135	PHK08233	PHK23032	PHK41673	PHK47267	PHK36426	7	2
group_3997	hypothetical protein	NPM_4394	OYD94613	OYD89428	OYE05226	NLP_3829	PHM11684	ACC83222	ODH00007	2631162893		2634116507	2631170764		BAY75334	PHJ62963	PHJ75969	PHJ58198	PHJ85844	PHJ78939	PHJ91826	PHJ98568	PHK03225	PHK17985	PHK16844	PHK35071	PHK43530	PHK30817	7	1
group_3166	integrin alpha repeat-containing protein	NPM_4402	OYD94704	OYD89419				ACC78978	ODG98676	2631156311	AUB36635	2634115819	2631170847	OKH15158	BAY74558	PHJ56690	PHJ62376	PHJ68182	PHJ82226	PHJ79855	PHJ96893	PHK01118	PHK10202	PHK14193	PHK18037	PHK41192	PHK44627	PHK32057	8	1
group_154	transposase	NPM_4406	OYD92336	OYD98969	OYE05446		PHM06433		ODH01355	2631157516	AUB37799	2634115443	2631170423	OKH33889	BAY74084	PHJ67599	PHJ73497	PHJ72625	PHJ85124	PHJ92004	PHJ97995	PHK05713	PHK12188	PHK25710	PHK21614	PHK38982	PHK47056	PHK36709	2	6
group_5426	hypothetical protein	NPM_4436		OYD98978	OYE05453			ACC83186	ODG99092	2631158917		2634116857	2631172134	OKH18962	BAY77653	PHJ54988	PHJ57282	PHJ71793	PHJ71906	PHJ77126	PHJ92956	PHK00865	PHK00999	PHK15844	PHK13698	PHK32010	PHK40056	PHK36842	1	4
group_5286	type 11 methyltransferase	NPM_4437		OYD98941	OYE05432			ACC83185	ODG99091	2631158916		2634116858	2631172132	OKH18963	BAY77652	PHJ54986	PHJ57280	PHJ71561	PHJ71905	PHJ77103	PHJ92934	PHK00847	PHK00996	PHK15835	PHK13688	PHK32007	PHK40053	PHK36689	5	1
group_5285	TENA/THI-4/PQQC family protein	NPM_4438		OYD98940	OYE05431			ACC83184	ODG99090	2631158915		2634116859	2631172131	OKH18964	BAY77651	PHJ54985	PHJ57279	PHJ71562	PHJ71904	PHJ77104	PHJ92935	PHK00846	PHK00995	PHK15836	PHK13689	PHK32006	PHK40052	PHK36688	5	1
group_4127	Heme NO binding (HNOB) domain protein	NPM_4439	OYD94948	OYD98939	OYE05430		PHM10100	ACC83183	ODG99089	2631158913		2634116860	2631172130	OKH18965	BAY77650	PHJ54984	PHJ57278	PHJ71563	PHJ71903	PHJ77105	PHJ92936	PHK00845	PHK00994	PHK15837	PHK13690	PHK32005	PHK40051	PHK36687	2	6
group_4853	dihydrofolate reductase	NPM_4467	OYD92322	OYD98915	OYE05402	NLP_4210	PHM08738	ACC83688	ODH01343	2631158044	AUB38105	2634118732	2631172048	OKH30287	BAY77570	PHJ59140	PHJ60325	PHJ56893	PHJ84252	PHJ90820	PHJ86333	PHK05851	PHK00006	PHK14597	PHK16912	PHK38181	PHK39606	PHK33842	2	6
group_5108	hypothetical protein	NPM_4477	OYD94645	OYD98906	OYE05393	NLP_3273	PHM10126		ODG96412	2631156912		2634119012	2631176019	OKH42601	BAY74637	PHJ64316	PHJ74132	PHJ70942	PHJ79306	PHJ87607	PHJ94936	PHK01924	PHK07947	PHK23500	PHK17810	PHK38250	PHK44442	PHK31350	2	6
group_4599	protein of unknown function UPF0150	NPM_4508	OYD96246	OYD86960		NLP_5939	PHM10866			2631162869			2631176967	OKH41931	BAY75960	PHJ67896	PHJ77508	PHJ72836	PHJ86416	PHJ91188	PHJ99100	PHK07409	PHK11969	PHK20130	PHK18822	PHK31508	PHK46327	PHK37828	2	5
group_3279	hypothetical protein	NPM_4543	OYD94679	OYD87796	OYE05522	NLP_3930	PHM06816	ACC80366	ODG99379	2631156702	AUB37281	2634120874	2631175987	OKH42640	BAY75992	PHJ63320	PHJ73952	PHJ64479	PHJ82111	PHJ84892	PHJ96851	PHK01446	PHK08976	PHK12891	PHK22204	PHK27333	PHK45687	PHK28898	5	1
group_3906	hypothetical protein	NPM_4561	OYD94479	OYD87571	OYE05506	NLP_3345	PHM05953	ACC82339	ODH00541	2631160745	AUB38452	2634121510	2631175563	OKH33076	BAY76115	PHJ65925	PHJ59422	PHJ71781	PHJ86983	PHJ77641	PHJ90121	PHJ96919	PHK04873	PHK19612	PHK15729	PHK37887	PHK44039	PHK30009	5	1
group_3995	KGK domain protein	NPM_4621	OYD93625	OYD87783	OYE03416	NLP_1599	PHM09807	ACC84247	ODH00469	2631158956	AUB36966	2634118330	2631176950	OKH35772	BAY74205	PHJ62038	PHJ73160	PHJ66391	PHJ81205	PHJ87731	PHJ99003	PHK05616	PHK10472	PHK26390	PHK22067	PHK42813	PHK47436	PHK36218	5	1
group_4023	hypothetical protein	NPM_4627	OYD93621	OYD87778	OYE03418			ACC84048	ODG99084	2631158953		2634118342		OKH35768	BAY75425	PHJ62030	PHJ73152	PHJ66383	PHJ81197	PHJ87723	PHJ98995	PHK05608	PHK10464	PHK26382	PHK22059	PHK42805	PHK47428	PHK36210	5	1
group_3778	protein of unknown function DUF490	NPM_4907	OYD98010	OYD88883	OYE03287	NLP_1687	PHM09288	ACC79723	ODH01505	2631158733	AUB41455	2634117206	2631173070	OKH33989	BAY75435	PHJ61825	PHJ63484	PHJ58979	PHJ75588	PHJ80172	PHJ91087	PHJ97825	PHK05998	PHK20862	PHK16249	PHK30736	PHK43890	PHK30319	5	1
group_3502	iron ABC transporter permease	NPM_4913	OYD97960	OYD89186	OYE03296	NLP_2651			ODH01077	2631161768	AUB41730	2634117101	2631172953	OKH34823	BAY73736	PHJ65705	PHJ75566	PHJ70498	PHJ83428	PHJ89549	PHK00523	PHK04929	PHK11041	PHK26167	PHK21915	PHK39782	PHK47356	PHK35396	1	7
group_5423	hypothetical protein	NPM_4929	OYD96543	OYD89200		NLP_1632	PHM06889	ACC79478	ODG99147	2631156816		2634120585	2631171069		BAY76810	PHJ58819	PHJ59675	PHJ61488	PHJ84411	PHJ90957	PHJ99227	PHK06437	PHK12503		PHK18980	PHK39901	PHK42626	PHK36331	0	7
group_4693	hypothetical protein	NPM_4942	OYD92425	OYD88297	OYE01893		PHM08938			2631159607		2634119150	2631176296	OKH38219	BAY74097	PHJ65546	PHJ77027	PHJ63608	PHJ81941	PHJ89451	PHK00893	PHJ99866	PHK10629	PHK18855	PHK19682	PHK29048	PHK46390	PHK34731	0	7
group_4621	PIN domain nuclease	NPM_50015	OYD94698		OYE02798	NLP_20022			ODG97685	2631163126	AUB42515	2634119852	2631175427			PHJ59357	PHJ68424	PHJ62054	PHJ79064	PHJ83494	PHJ95735	PHK03626	PHK09962	PHK16532	PHK20045	PHK41979	PHK45604	PHK33926	0	9
group_3888	protein of unknown function DUF2281	NPM_50016	OYD93362		OYE02799	NLP_20023	PHM06465		ODG97684	2631163125	AUB42513	2634119851	2631175426	OKH35933		PHJ59356	PHJ68423	PHJ62053	PHJ79063	PHJ83493	PHJ95736	PHK03625	PHK09961	PHK16531	PHK20046	PHK41978	PHK45603	PHK33927	0	8
group_4602	5-histidylcysteine sulfoxide synthase	NPM_5021	OYD92380	OYD87276	OYE01584	NLP_4163	PHM07899	ACC82018			AUB39323	2634115501	2631176417	OKH41331	BAY76558	PHJ57694	PHJ58063	PHJ56939	PHJ76445	PHJ76859	PHJ94252	PHK02337	PHK02488	PHK13985	PHK14206	PHK29412	PHK40866	PHK35451	0	5
group_4413	group 1 glycosyltransferase	NPM_5042		OYD88751	OYE02973			ACC79393	ODG99783	2631157246	AUB39123	2634118673		OKH42175	BAY73603	PHJ59702	PHJ70017	PHJ63169	PHJ80745	PHJ88433	PHJ96571	PHJ93357	PHJ97349	PHK17208	PHK14076	PHK27759	PHK46129	PHK28238	0	6
group_4847	FMNH2-dependent dimethyl sulfone monooxygenase	NPM_5049	OYD90300	OYD88758	OYE04225	NLP_5316		ACC79400			AUB42391	2634118415		OKH16937	BAY76504	PHJ57429	PHJ64906	PHJ60042	PHJ76640	PHJ80960	PHJ92824	PHJ95253	PHK08633	PHK22946	PHK18947	PHK35286	PHK43874	PHK31317	2	7
group_4720	SfnB family sulfur acquisition oxidoreductase	NPM_5050	OYD90299	OYD88759	OYE04226	NLP_5315	PHM07921	ACC79401			AUB41860	2634118416		OKH16938	BAY76503	PHJ57428	PHJ64905	PHJ60041	PHJ76639	PHJ80959	PHJ92825	PHJ95254	PHK08634	PHK22945	PHK18946	PHK35285	PHK43873	PHK31316	2	4
group_4691	acyl-CoA dehydrogenase	NPM_5052	OYD90297	OYD88760	OYE04229	NLP_5312	PHM07920	ACC79402			AUB41867	2634118417				PHJ57436	PHJ64912	PHJ60049	PHJ76645	PHJ80965	PHJ92843	PHJ95265	PHK08661	PHK22950	PHK18952	PHK35288	PHK43877	PHK31321	1	7
group_4624	hypothetical protein	NPM_5060	OYD97437	OYD86801	OYE04272	NLP_3064	PHM05901	ACC83748	ODG98328	2631158105	AUB34687	2634118921	2631173763	OKH36728	BAY73892	PHJ56203	PHJ75760	PHJ58874	PHJ85370	PHJ89693	PHJ92513	PHJ99727	PHK07124	PHK24080	PHK16866	PHK38361	PHK40600	PHK30979	1	3
group_4261	protein of unknown function DUF820	NPM_5066	OYD97440	OYD91753	OYE04242		PHM06306	ACC83754	ODG97490	2631159533	AUB39314	2634116176	2631177396		BAY78720	PHJ63911	PHJ74764	PHJ69481	PHJ82489	PHJ88563	PHJ98618	PHK05456	PHK11548	PHK26553	PHK21827	PHK34139	PHK47210	PHK35925	1	4
group_4857	alpha-L-glutamate ligase	NPM_5094	OYD95433	OYD91775	OYE04263	NLP_2023	PHM06101	ACC79732	ODG98698	2631159495	AUB34733	2634119166	2631171375	OKH30375	BAY79364	PHJ65532	PHJ77013	PHJ63595	PHJ81926	PHJ89438	PHK00906	PHJ99880	PHK10644	PHK24893	PHK19667	PHK39551	PHK46377	PHK34745	4	4
group_4255	AMP-dependent synthetase/ligase	NPM_5100	OYD94781	OYD91781	OYE04269		PHM09997	ACC82953	ODG98842	2631158782	AUB37193	2634117796	2631173707	OKH36739	BAY78105	PHJ56586	PHJ66889	PHJ65337	PHJ80979	PHJ83076	PHJ88992	PHJ95568	PHK03910	PHK17528	PHK14100	PHK33043	PHK43696	PHK29453	3	2
group_4254	lipase	NPM_5102	OYD94785	OYD87316	OYE04271			ACC82951	ODH02259	2631158007	AUB37190	2634121957	2631173705	OKH36738	BAY78148	PHJ66737	PHJ70368	PHJ62819	PHJ79615	PHJ84454	PHJ90680	PHJ97150	PHK10367	PHK26651	PHK16367	PHK28509	PHK48287	PHK34634	3	2
group_4079	protein of unknown function DUF4174	NPM_5134	OYD93153	OYD88156		NLP_5543	PHM08513				AUB34863	2634117862		OKH29595	BAY78282	PHJ56637	PHJ72374	PHJ58570	PHJ80455	PHJ82572	PHJ90665	PHJ97103	PHK05524	PHK19950	PHK15908	PHK38280	PHK42829	PHK31539	7	1
group_4979	hypothetical protein	NPM_5162		OYD86564	OYE05886	NLP_5017		ACC83566	ODG97060		AUB41326	2634121608	2631171807	OKH34748	BAY75563	PHJ57499	PHJ77796	PHJ71721	PHJ86921	PHJ90621	PHJ89344	PHK00611	PHK08586	PHK11160	PHK14823	PHK25490	PHK43653	PHK32244	2	5
group_4980	NB-ARC domain-containing protein	NPM_5164		OYD98214	OYE05884	NLP_5016	PHM05740		ODG97062	2631155862	AUB41325	2634121610	2631171805		BAY75562	PHJ57498	PHJ77795	PHJ71720	PHJ86920	PHJ90620	PHJ89345	PHK00610	PHK08585	PHK11161	PHK14824	PHK25489	PHK43652	PHK32245	2	5
group_4336	catalase	NPM_5166	OYD93236	OYD98217	OYE05882	NLP_5014	PHM11112	ACC83565	ODG97066	2631155867	AUB39868	2634121613	2631171800	OKH34745	BAY75559	PHJ57495	PHJ77792	PHJ71717	PHJ86917	PHJ90617	PHJ89348	PHK00607	PHK08582	PHK11164	PHK14827	PHK21486	PHK43649	PHK32248	2	6
group_4087	PfpI family intracellular protease	NPM_5187	OYD93253	OYD98234	OYE05865	NLP_4993	PHM11098		ODG97313	2631155891	AUB39894	2634119888	2631171498	OKH29369	BAY76885	PHJ59384	PHJ68452	PHJ62081	PHJ79090	PHJ83521	PHJ95708	PHK03653	PHK09988	PHK25014	PHK20017	PHK42006	PHK45630	PHK33900	2	6
group_4988	methyltransferase	NPM_5227	OYD90548	OYD89351	OYE02544	NLP_3660	PHM08346	ACC82549	ODH02600	2631161597		2634116334	2631174255	OKH36304	BAY78870	PHJ69076	PHJ78574	PHJ73227	PHJ85678	PHJ92180	PHK01183	PHK00421	PHK13080	PHK22970	PHK23711	PHK41793	PHK45862	PHK37277	2	5
group_4850	hypothetical protein	NPM_5228	OYD90547	OYD89352	OYE02545	NLP_3659	PHM08347	ACC82548	ODH02601	2631161598		2634116335	2631174254	OKH36303	BAY78871	PHJ69075	PHJ78573	PHJ73226	PHJ85677	PHJ92179	PHK01182	PHK00422	PHK13081	PHK22969	PHK23712	PHK41792	PHK45861	PHK37276	2	5
group_4016	class V aminotransferase	NPM_5245	OYD90531	OYD89366	OYE02558	NLP_3646	PHM06979	ACC82535	ODH02614	2631155690	AUB39814	2634118713	2631173410	OKH37750	BAY77518	PHJ59124	PHJ60308	PHJ63140	PHJ80727	PHJ90835	PHJ85228	PHJ94712	PHJ99018	PHK13963	PHK16928	PHK33440	PHK41048	PHK33858	3	2
group_4802	hypothetical protein	NPM_5255	OYD93156	OYD89382	OYE02574	NLP_5546	PHM08510	ACC80291	ODH02982	2631162849	AUB39929	2634119225	2631173886	OKH37446	BAY78542	PHJ65554	PHJ77066	PHJ70360	PHJ81947	PHJ89459	PHK00983	PHK00036	PHK10708	PHK18919	PHK16024	PHK38763	PHK44728	PHK32745	3	4
group_3896	hypothetical protein	NPM_5275	OYD98126	OYD98797	OYE05026	NLP_5478	PHM07491		ODG97570	2631157690		2634121379	2631177212	OKH30931	BAY74738	PHJ66042	PHJ74600	PHJ68949	PHJ87101	PHJ85516	PHJ97497	PHK04663	PHK02326	PHK10081	PHK20184	PHK38143	PHK45544	PHK34003	6	1
group_4243	protein of unknown function DUF820	NPM_5285	OYD98133	OYD98805	OYE05034	NLP_5732	PHM07887	ACC78928	ODG97577			2634121373			BAY74746	PHJ66048	PHJ74606	PHJ68955	PHJ87107	PHJ85510	PHJ97491	PHK04657	PHK02320	PHK24424	PHK20178	PHK38149	PHK45538	PHK33997	6	2
group_3639	hypothetical protein	NPM_5326	OYD93405	OYD98847	OYE03207	NLP_0802	PHM07404	ACC79713	ODG97479	2631158440	AUB41444	2634116364	2631171401		BAY79393	PHJ69048	PHJ78546	PHJ73199	PHJ85650	PHJ92152	PHK01155	PHK00449	PHK09151	PHK24335	PHK23739	PHK28674	PHK45834	PHK37249	1	6
group_4780	protein of unknown function DUF820	NPM_5349		OYD98868				ACC81389	ODH00922	2631162561	AUB38879	2634121129	2631175401	OKH28241	BAY76279	PHJ68400	PHJ78238	PHJ73670	PHJ86206	PHJ92600	PHJ89314	PHK02245	PHK11079	PHK20074	PHK15950	PHK35709	PHK43264	PHK30212	0	4
group_4835	hypothetical protein	NPM_5354	OYD90863	OYD98872	OYE00474	NLP_4569	PHM08900	ACC81384	ODH02004	2631159820	AUB38876	2634119624	2631175396	OKH28245	BAY76284	PHJ55852	PHJ71041	PHJ57186	PHJ74223	PHJ81106	PHJ88869	PHJ95289	PHK03246	PHK18105	PHK14687	PHK32227	PHK41688	PHK29431	1	6
group_4854	type 11 methyltransferase	NPM_5364	OYD93036	OYD86948	OYE05314	NLP_2575		ACC81920	ODH00900	2631162558	AUB38905	2634119647	2631175373	OKH41967	BAY75126	PHJ55625	PHJ58001	PHJ56845	PHJ72672	PHJ76707	PHJ88294	PHJ94450	PHK02370	PHK16734	PHK14064	PHK33198	PHK40835	PHK28880	0	3
group_3858	hypothetical protein	NPM_5384	OYD96676	OYD94102	OYE05328	NLP_1369	PHM11152		ODH02198	2631161192		2634121290	2631176813	OKH41080	BAY74932	PHJ68371	PHJ78376	PHJ73807	PHJ86176	PHJ92737	PHJ98834	PHK07079	PHK07706	PHK25956	PHK17009	PHK38651	PHK48194	PHK37537	0	4
group_4614	methionine synthase	NPM_5449	OYD98193	OYD88109	OYE04732	NLP_4196	PHM10553	ACC82101	ODH01021	2631157563	AUB37728	2634117672	2631171101	OKH30735	BAY77891	PHJ56317	PHJ61006	PHJ58259	PHJ74973	PHJ79114	PHJ92908	PHJ97237	PHK05653	PHK22089	PHK15503	PHK30933	PHK47552	PHK30121	1	6
group_4017	glycogen debranching enzyme	NPM_5493	OYD92578	OYD95930	OYE03245	NLP_4825	PHM11338	ACC80142	ODH00331	2631157322	AUB42602	2634120870	2631177415	OKH19862	BAY79771	PHJ63322	PHJ73955	PHJ64482	PHJ82113	PHJ84894	PHJ96854	PHJ94689	PHK10241	PHK16488	PHK22202	PHK32374	PHK45690	PHK28900	1	6
group_3857	group 1 glycosyltransferase	NPM_5513	OYD91905	OYD95991	OYE03724	NLP_5590	PHM05589	ACC79792	ODG96498	2631159386	AUB36237	2634116055	2631171607	OKH35133	BAY76980	PHJ58738	PHJ60202	PHJ64073	PHJ74956	PHJ78860	PHJ92132	PHJ98602	PHK07171	PHK23945	PHK15774	PHK28267	PHK41582	PHK30854	1	7
group_4303	hypothetical protein	NPM_5514		OYD95952	OYE03709			ACC79793			AUB36238	2634116054	2631171606	OKH35131	BAY76981	PHJ58731	PHJ60195	PHJ64037	PHJ74950	PHJ78854	PHJ92126	PHJ98581	PHK07150	PHK23927	PHK15760	PHK28264	PHK41576	PHK30833	5	1
group_5283	group 1 glycosyltransferase	NPM_5520		OYD95958	OYE03703			ACC79799	ODG96503	2631159393	AUB36245	2634116047	2631171600	OKH35125	BAY76987	PHJ60485	PHJ76431	PHJ64030	PHJ83120	PHJ90248	PHJ87499	PHJ96323	PHK01593	PHK23921	PHK20843	PHK39855	PHK46530	PHK34060	3	1
group_4241	polyamine ABC transporter ATP-binding protein	NPM_5553	OYD89916	OYD95988	OYE03672	NLP_3144	PHM11722		ODH02542	2631161614	AUB34923	2634119211	2631174439		BAY78791	PHJ65494	PHJ76977	PHJ70310	PHJ81888	PHJ89400	PHK00944	PHJ95551	PHK10682	PHK08500	PHK16003	PHK38758	PHK44694	PHK32707	0	1
group_4240	sugar ABC transporter permease	NPM_5554	OYD89917	OYD95989	OYD98423	NLP_3143	PHM11720		ODH02541	2631161615	AUB34924	2634119210	2631174438		BAY78792	PHJ65495	PHJ76978	PHJ70309	PHJ81889	PHJ89401	PHK00943	PHJ95550	PHK10681	PHK08499	PHK16002	PHK38759	PHK44693	PHK32706	3	1
group_4239	sugar ABC transporter permease	NPM_5555	OYD89918	OYD95990	OYD98424	NLP_3142	PHM11719		ODH02540	2631161616	AUB34925	2634119209	2631174437		BAY78793	PHJ65496	PHJ76979	PHJ70308	PHJ81890	PHJ89402	PHK00942	PHJ95549	PHK10680	PHK08498	PHK16001	PHK38760	PHK44692	PHK32705	0	2
group_4301	sugar ABC transporter substrate-binding protein	NPM_5556	OYD89919		OYE01033	NLP_3141	PHM07228		ODH02539	2631161617	AUB34927	2634119208	2631174436		BAY78794	PHJ65497	PHJ76980	PHJ63562	PHJ81891	PHJ89403	PHK00941	PHJ95548	PHK10679	PHK24926	PHK11608	PHK28486	PHK46344	PHK34780	6	2
group_5249	ribose 5-phosphate isomerase B	NPM_5626		OYD95918	OYE03946			ACC82395	ODG96446	2631156947		2634117858	2631174111	OKH34594	BAY80116	PHJ56633	PHJ72370	PHJ58566	PHJ80451	PHJ82568	PHJ90669	PHJ97099	PHK05520	PHK19954	PHK15912	PHK38276	PHK42825	PHK31543	2	4
group_4085	RND family efflux transporter MFP subunit	NPM_5628	OYD92454	OYD87262	OYE03945	NLP_2680	PHM09419	ACC82393	ODG96444	2631156945	AUB38302	2634117856	2631174113	OKH34596	BAY80118	PHJ56631	PHJ72368	PHJ58564	PHJ80449	PHJ82566	PHJ90671	PHJ97097	PHK05518	PHK19956	PHK15914	PHK38274	PHK42823	PHK31545	1	3
group_3713	protein of unknown function UPF0150	NPM_5636	OYD92458	OYD87268	OYE03939		PHM06180	ACC82387		2631163255	AUB38295	2634120562			BAY73626	PHJ61732	PHJ76815	PHJ61592	PHJ84393	PHJ90975	PHJ99209	PHK06454	PHK11176	PHK18703	PHK18997	PHK37165	PHK42029	PHK36314	2	3
group_4521	PAS/PAC sensor signal transduction histidine kinase	NPM_5642	OYD97722	OYD96984	OYE03931	NLP_5258	PHM09610	ACC82586	ODH01476	2631163546		2634117198	2631171053	OKH16043	BAY76794	PHJ61819	PHJ63482	PHJ58973	PHJ75582	PHJ80166	PHJ91093	PHJ97814	PHK06004	PHK20868	PHK16255	PHK27171	PHK43884	PHK30325	0	4
group_3885	peptidase M23	NPM_5648	OYD95402	OYD96990	OYE03925	NLP_1976	PHM07441	ACC79784	ODG99161	2631156800	AUB34554	2634118752	2631173950		BAY79963	PHJ59154	PHJ60553	PHJ57681	PHJ74437	PHJ77859	PHJ90297	PHJ96942	PHK05039	PHK15927	PHK15856	PHK33497	PHK39929	PHK33828	0	5
group_208	S-layer homology domain-containing protein	NPM_5681	OYD89497	OYD91056	OYD99765	NLP_0535	PHM08756	ACC82436	ODH02029	2631156513	AUB36515	2634120455	2631175589	OKH30814	BAY76090	PHJ62636	PHJ73048	PHJ69994	PHJ80684	PHJ89850	PHJ93410	PHK03503	PHK09120	PHK25788	PHK17777	PHK39141	PHK44820	PHK32921	2	1
group_3534	protein of unknown function DUF4112	NPM_5690	OYD95715	OYD97028	OYE05547		PHM06868		ODG97119		AUB42613	2634119245	2631170947			PHJ65466	PHJ76950	PHJ70337	PHJ73569	PHJ89374	PHK00972	PHK00020	PHK02052	PHK15268	PHK13885	PHK38731	PHK44721	PHK32734	0	8
group_4712	putative membrane protein	NPM_5707	OYD97900	OYD88735	OYE05558	NLP_4239	PHM08138	ACC80988	ODH00930	2631157807	AUB34356	2634118697	2631173346	OKH27556	BAY77271	PHJ55750	PHJ59349	PHJ63210	PHJ72769	PHJ88468	PHJ96610	PHJ94639	PHJ98355	PHK10012	PHK14189	PHK33455	PHK37698	PHK28950	1	6
group_5406	signal transduction histidine kinase	NPM_5714		OYD88724	OYE05566		PHM06165		ODH00770			2634119565	2631171995	OKH15155	BAY75544	PHJ64770	PHJ70991	PHJ61085	PHJ82818	PHJ82150	PHJ99944	PHK01831	PHK12617	PHK18647	PHK18641	PHK40426	PHK47999	PHK36940	0	5
group_5407	LuxR family transcriptional regulator	NPM_5715		OYD88738	OYE05595		PHM06166		ODH00791			2634119564	2631171994	OKH15156	BAY75545	PHJ64771	PHJ70990	PHJ61084	PHJ82819	PHJ82149	PHJ99943	PHK01830	PHK12616	PHK18646	PHK18642	PHK40425	PHK48000	PHK36941	2	5
group_3897	hypothetical protein	NPM_5739	OYD92943	OYD89103	OYE05589	NLP_2361	PHM09648	ACC81467	ODG98744	2631159435	AUB37960	2634120320	2631176557	OKH42208	BAY77059	PHJ56004	PHJ66212	PHJ63432	PHJ77911	PHJ89293	PHJ87527	PHJ96121	PHK01103	PHK15440	PHK15586	PHK37501	PHK40096	PHK28568	0	4
group_3186	putative transposase YdaD	NPM_5743	OYD91234			NLP_0948	PHM06345	ACC84159	ODG98606	2631158336	AUB35765	2634117522	2631176505	OKH18408	BAY75323	PHJ53764	PHJ64500	PHJ56471		PHJ75971	PHJ86317	PHJ93108	PHK00223	PHK03042	PHK14859	PHK35617	PHK41962	PHK28025	2	5
group_4993	short-chain dehydrogenase/reductase SDR	NPM_5794	OYD97870	OYD94256	OYE03787	NLP_0928	PHM09910		ODG97917	2631155759	AUB34470	2634118069	2631170945	OKH21014	BAY73980	PHJ62779	PHJ72729	PHJ66608	PHJ80908	PHJ87260	PHJ95148	PHK00666	PHK04697	PHK17495	PHK16754	PHK38781	PHK44298	PHK30708	1	5
group_4724	aldo/keto reductase	NPM_5795	OYD97871	OYD94257	OYE03786	NLP_0929	PHM09911	ACC84737	ODG97916	2631155760		2634118068	2631170944	OKH21015	BAY73979	PHJ62778	PHJ72728	PHJ66607	PHJ80907	PHJ87259	PHJ95147	PHK00667	PHK04698	PHK17496	PHK16755	PHK38780		PHK30709	0	2
group_3939	alpha/beta hydrolase fold protein of unknown function DUF1400	NPM_5818	OYD92895	OYD94278	OYE05536	NLP_2308	PHM09188	ACC84830	ODG98314	2631158120	AUB42584	2634117260	2631173130	OKH35927	BAY75479	PHJ60357	PHJ67192	PHJ68156	PHJ82200	PHJ84667	PHJ94597	PHJ99594	PHK10176	PHK19092	PHK17548	PHK38204	PHK45281	PHK33732	2	3
group_5097	diaminobutyrate-2-oxoglutarate aminotransferase	NPM_5838		OYD88316	OYE00495					2631162108	AUB41616	2634117083	2631172937	OKH41594	BAY73756	PHJ65691	PHJ75553	PHJ70485	PHJ83415	PHJ89536	PHK00536	PHK04916	PHK11028	PHK26180	PHK21930	PHK32281	PHK47343	PHK35409	0	3
group_4515	pyridoxal-dependent decarboxylase	NPM_5843		OYD88321	OYD99758				ODG98568	2631161890		2634115076	2631172934	OKH41591	BAY73759	PHJ65688	PHJ75550	PHJ70482	PHJ83412	PHJ89533	PHK00539	PHK04913	PHK11025	PHK26183	PHK21933	PHK32284	PHK47340	PHK35412	5	1
group_3122	cytochrome P450	NPM_5847		OYD88326	OYE02703				ODG98638	2631161894		2634115071	2631172929	OKH41585	BAY73764	PHJ65682	PHJ75544	PHJ70476	PHJ83406	PHJ89527	PHK00544	PHK04907	PHK11019	PHK26188	PHK21938	PHK28284	PHK47334	PHK35417	3	1
group_3653	sucraseferredoxin family protein	NPM_5849		OYD88328		NLP_0312			ODG98643	2631161897		2634115069	2631172926	OKH41583	BAY73766	PHJ65741	PHJ75569	PHJ70551	PHJ83465	PHJ89553	PHK00586	PHK04932	PHK11075	PHK26197	PHK21952	PHK27678	PHK47357	PHK35427	0	1
group_5124	MATE efflux family protein	NPM_5850		OYD88336	OYE02702	NLP_0313			ODG98642	2631161898		2634117071	2631172925	OKH41582	BAY73767	PHJ65680	PHJ75542	PHJ70474	PHJ83404	PHJ89525	PHK00547	PHK04905	PHK11017	PHK26191	PHK21941	PHK27673	PHK47332	PHK35420	1	1
group_472	TPR repeat-containing protein	NPM_5856	OYD97747	OYD88333	OYE05619	NLP_2403	PHM05617				AUB35188	2634114928	2631175838		BAY75608	PHJ58478	PHJ65764	PHJ60745	PHJ77350	PHJ81851	PHJ88601	PHK02232	PHK09442	PHK20060	PHK15935	PHK33871	PHK43260	PHK30198	4	1
group_4471	hypothetical protein	NPM_5887	OYD90262	OYD88876	OYE00899	NLP_2595	PHM06993					2634121644	2631170801	OKH30513	BAY75360	PHJ57471	PHJ77766	PHJ71692	PHJ86894	PHJ90592	PHJ84520	PHJ93206	PHK08558	PHK18525	PHK14882	PHK28464	PHK43626	PHK32271	0	2
group_4680	multi-sensor signal transduction histidine kinase	NPM_5892	OYD93857	OYD90187	OYE03996	NLP_0058	PHM07259	ACC84330	ODG99444	2631158236	AUB35924	2634115986	2631171110	OKH31075	BAY77419	PHJ60429	PHJ76375	PHJ63974	PHJ83175	PHJ90192	PHJ99657	PHK02148	PHK11470	PHK21980	PHK20788	PHK39799	PHK46585	PHK34114	3	3
group_4067	hypothetical protein	NPM_5912	OYD93613		OYE03873	NLP_1254	PHM07997			2631158941	AUB39781	2634120000		OKH27919	BAY75566	PHJ57848	PHJ62097	PHJ60498	PHJ75302	PHJ80369	PHJ86754	PHJ92492	PHK08810	PHK11957	PHK11088	PHK24283	PHK39325	PHK27806	0	2
group_4248	N-acetylmuramoyl-L-alanine amidase	NPM_5945		OYD99384				ACC84705	ODH03244	2631158679	AUB35870	2634117041	2631171336	OKH16104	BAY79782	PHJ65654	PHJ75515	PHJ70448	PHJ83378	PHJ89499	PHK00572	PHK01043	PHK08056	PHK23083	PHK18880	PHK34874	PHK44609	PHK32347	0	2
group_5126	riboflavin deaminase	NPM_5953		OYD99378		NLP_0587	PHM11733	ACC83519	ODG97465	2631158368	AUB34327	2634119141	2631170877	OKH39246	BAY74499	PHJ56284	PHJ60424	PHJ58440	PHJ79907	PHJ78958	PHK00886	PHJ98779	PHK07371	PHK17171	PHK14337	PHK27177	PHK43595	PHK30959	0	5
group_4174	hypothetical protein	NPM_5955	OYD90008	OYD99416	OYE00874	NLP_3148	PHM11726	ACC82512	ODG98281	2631157074	AUB40079	2634117998	2631173000	OKH30324	BAY73695	PHJ56456	PHJ61257	PHJ66863	PHJ77559	PHJ79375	PHJ92978	PHK05207	PHK07558	PHK19211	PHK19701	PHK37228	PHK43564	PHK31714	4	2
group_4122	hypothetical protein	NPM_60003			OYD98779	NLP_20001		ACC85447	ODH01455	2631161122	AUB35254		2631170086	OKH21480		PHJ56866	PHJ62564	PHJ58756	PHJ75480	PHJ80075	PHJ93553	PHK01010	PHK01562	PHK24045	PHK18132	PHK39990	PHK44010	PHK31597	0	5
group_4516	integrase/recombinase	NPM_60026			OYE00939		PHM09459	ACC85451	ODG99739	2631161081	AUB43021	2634115023	2631170089			PHJ57182	PHJ63970	PHJ59670	PHJ76012	PHJ80513	PHJ93919	PHK01987	PHK08537	PHK24660	PHK18757	PHK40502	PHK44390	PHK32221	0	2
group_4851	hypothetical protein	NPM_6008	OYD91948	OYD99326	OYE05067	NLP_4233	PHM09262	ACC81424	ODG97301	2631160680	AUB40804	2634117194	2631175792	OKH32399	BAY74424	PHJ61815	PHJ56794	PHJ58968	PHJ75577	PHJ80161	PHJ91099	PHJ97820	PHJ93290	PHK08630	PHK17582	PHK25494	PHK43880	PHK30329	0	2
group_5267	voltage-gated chloride channel protein	NPM_6040	OYD92390	OYD86906	OYE00060	NLP_0252			ODG97509	2631159530		2634116178		OKH32326		PHJ63913	PHJ74766	PHJ69483	PHJ82491	PHJ88565	PHJ98616	PHK05454	PHK11546	PHK26551	PHK21825	PHK34141	PHK47212	PHK35923	0	5
group_3761	protein of unknown function DUF820	NPM_6042	OYD90574		OYE03626	NLP_3689		ACC82401	ODH00388	2631158506		2634118353	2631176940	OKH30201	BAY74192	PHJ62020	PHJ73142	PHJ66373	PHJ81187	PHJ87713	PHJ98985	PHK05598	PHK10455	PHK26372	PHK22049	PHK42795	PHK47418	PHK36200	0	3
group_4503	inositol monophosphatase	NPM_6050	OYD97557	OYD92187	OYE03634	NLP_0743	PHM08681	ACC84596	ODG98265	2631157093	AUB35782	2634118293	2631174780	OKH32206	BAY80102	PHJ59458	PHJ68811	PHJ62659	PHJ81236	PHJ79589	PHJ96079	PHJ95777	PHK08265	PHK19453	PHK15170	PHK29475	PHK42186	PHK30647	0	3
group_4860	2-dehydropantoate 2-reductase	NPM_6051	OYD97556	OYD92188	OYE03635	NLP_0742	PHM08682	ACC84597	ODG98344	2631157094	AUB35783	2634116866	2631173038	OKH42370	BAY73663	PHJ54979	PHJ57273	PHJ71568	PHJ71898	PHJ77110	PHJ92941	PHK00840	PHK00989	PHK15842	PHK13695	PHK32000	PHK40046	PHK36682	0	3
group_4277	NADPH-dependent FMN reductase	NPM_6057	OYD98160	OYD92192	OYE03640	NLP_0736		ACC84601			AUB35791	2634116863	2631173036	OKH42373	BAY73666	PHJ54982	PHJ57276	PHJ71565	PHJ71901	PHJ77107	PHJ92938	PHK00843	PHK00992	PHK15839	PHK13692	PHK32003	PHK40049	PHK36685	1	2
group_5421	hypothetical protein	NPM_6093	OYD94604	OYD88350	OYE01925		PHM11675				AUB38376	2634120996	2631174906	OKH20467	BAY77349	PHJ57298	PHJ64268	PHJ57815	PHJ76039	PHJ82760	PHJ93269	PHJ97435	PHK05872	PHK17699	PHK15974	PHK30623	PHK43059	PHK29687	1	5
group_3854	ferredoxin	NPM_6098	OYD94940	OYD89062	OYE02480	NLP_3821	PHM11693	ACC82442	ODG96708	2631159658	AUB38384	2634118957	2631173966	OKH23432	BAY73855	PHJ56530	PHJ61517	PHJ58496	PHJ75179	PHJ79250	PHJ89173	PHJ96029	PHK03399	PHK14869	PHK13453	PHK27137	PHK39767	PHK29294	0	2
group_4990	class V aminotransferase/cysteine desulfurase	NPM_6103	OYD94519	OYD89068	OYE02462	NLP_3301	PHM11217	ACC82379	ODG96694	2631159667		2634118963	2631172297	OKH23436	BAY73850	PHJ56536	PHJ61523	PHJ58502	PHJ75185	PHJ79256	PHJ89167	PHJ96023	PHK03393	PHK14875	PHK13459	PHK27713	PHK39761	PHK29288	1	1
group_5116	sulfite oxidase	NPM_6104	OYD94518	OYD89069	OYE02463	NLP_3302	PHM11221	ACC82378		2631159668		2634118964	2631172298	OKH23437	BAY73849	PHJ56537	PHJ61524	PHJ58503	PHJ75186	PHJ79257	PHJ89166	PHJ96022	PHK03392	PHK14876	PHK13460	PHK27712	PHK39760	PHK29287	0	2
group_5571	sulfite exporter TauE/SafE	NPM_6105	OYD94517	OYD89088	OYE02481	NLP_3303	PHM11216	ACC82377		2631159669		2634118966	2631172299	OKH23438	BAY73848	PHJ56539	PHJ61526	PHJ58505	PHJ75187	PHJ79259	PHJ83807	PHJ96020		PHK06008	PHK08593			PHK28198	0	2
group_3044	protein of unknown function DUF820	NPM_6122	OYD91836	OYD89085	OYE02478	NLP_0356	PHM09345	ACC84643			AUB36660	2634119685	2631175331	OKH29967	BAY76594	PHJ57948	PHJ60774	PHJ65793	PHJ77829	PHJ79041	PHJ92806	PHJ98878	PHK09012	PHK21473	PHK15670	PHK37707	PHK43606	PHK31027	2	3
group_5272	GCN5-related N-acetyltransferase	NPM_6139		OYD87039	OYE00649		PHM06480		ODG97085	2631156525	AUB42870	2634121832	2631176214	OKH30816	BAY76426	PHJ64645	PHJ73050	PHJ69996	PHJ80686	PHJ90629	PHJ98209	PHK04125	PHK09726	PHK25790	PHK20395	PHK39143	PHK45598	PHK35887	0	3
group_4863	hypothetical protein	NPM_6142	OYD98165	OYD87036	OYE00645	NLP_4458	PHM07309	ACC83339	ODG97090	2631156531	AUB42863	2634115610	2631176211	OKH30811	BAY76423	PHJ68688	PHJ76069	PHJ70635	PHJ83915	PHJ91465	PHJ89481	PHJ95959	PHK12832	PHK22432	PHK15246	PHK36877	PHK37696	PHK29708	0	4
group_5109	hypothetical protein	NPM_6170	OYD96764			NLP_1469	PHM05613	ACC83524	ODG99106	2631158930		2634119356	2631177448	OKH34698	BAY79731	PHJ67980	PHJ77426	PHJ72918	PHJ86499	PHJ91271	PHJ94876	PHK07491	PHK12052	PHK24128	PHK19828	PHK39496	PHK45982	PHK37745	1	0
group_4844	hypothetical protein	NPM_6172	OYD96761	OYD95115	OYE03141	NLP_1467	PHM09547	ACC83522	ODH01172	2631161268		2634119358	2631177450	OKH34700	BAY79728	PHJ67979	PHJ77427	PHJ72917	PHJ86498	PHJ91270	PHJ94875	PHK07490	PHK12051	PHK24129	PHK19829	PHK39495	PHK45983	PHK37746	2	0
group_4130	short-chain dehydrogenase/reductase SDR	NPM_6215	OYD95204	OYD95076	OYE06544	NLP_1134		ACC82483	ODH02819	2631157120	AUB38236	2634116754	2631173394	OKH38569	BAY77504	PHJ67529	PHJ74896	PHJ72554	PHJ85053	PHJ91936	PHJ99335	PHK06086	PHK12319	PHK24565	PHK22268	PHK31861	PHK46688	PHK36781	2	0
group_3824	phosphate ABC transporter permease subunit PstA	NPM_6221	OYD95200	OYD91814			PHM06446	ACC82487			AUB38230	2634116758	2631173390	OKH38565	BAY77500	PHJ67533	PHJ74900	PHJ72558	PHJ85057	PHJ91940	PHJ99331	PHK06090	PHK12323	PHK24561	PHK22264	PHK31865	PHK46692	PHK36777	8	7
group_4948	amino acid ABC transporter substrate-binding protein	NPM_6273		OYD96130	OYE06738	NLP_2730		ACC84477	ODG99501	2631157941	AUB41390	2634119482	2631171929	OKH39884		PHJ67866	PHJ63236	PHJ72805	PHJ86386	PHJ91157	PHJ99069	PHJ97276	PHK05408	PHK19789	PHK15186	PHK27789	PHK46296	PHK37858	0	1
group_4398	hypothetical protein	NPM_6313	OYD98099	OYD96096	OYE06770	NLP_4613	PHM11483	ACC84567	ODG99578	2631157903	AUB41174	2634121868	2631176256	OKH32120	BAY76461	PHJ64554	PHJ72980		PHJ80617	PHJ90401	PHJ80306	PHK04057	PHK03037	PHK07002	PHK20350	PHK27158	PHK45553	PHK35819	0	1
group_4631	hypothetical protein	NPM_6347	OYD94018	OYD87018	OYE06705	NLP_4183	PHM07581	ACC83487	ODG99299	2631160912	AUB36737	2634118362	2631176935	OKH23705	BAY74155	PHJ62012	PHJ73133	PHJ66365	PHJ81179	PHJ87705	PHJ98977	PHK05590	PHK10447	PHK26364	PHK22040	PHK42787	PHK47410	PHK36192	0	1
group_4331	ferredoxin	NPM_6378		OYD98749	OYE06797			ACC79569		2631161330		2634120458	2631175448	OKH38869	BAY76237	PHJ56857	PHJ62555	PHJ58747	PHJ75471	PHJ80066	PHJ93544	PHK01019	PHK04147	PHK24036	PHK18123	PHK39981	PHK44001	PHK31588	0	2
group_4010	response regulator receiver sensor signal transduction histidine kinase	NPM_6381		OYD98747	OYE06800		PHM10723		ODG96289	2631161327		2634120460		OKH38867	BAY78944	PHJ62638	PHJ78052	PHJ72085	PHJ84815	PHJ89852	PHJ93408	PHK03505	PHK09122	PHK26104	PHK17779	PHK40044	PHK44822	PHK32923	0	1
group_4091	chemotaxis signal transduction protein CheW	NPM_6384		OYD98744	OYE06804		PHM10727		ODG99464	2631161323		2634120462		OKH38865	BAY78941	PHJ62605	PHJ78009	PHJ72041	PHJ84787	PHJ89815	PHJ93378	PHK03488	PHK09108	PHK26089	PHK17765	PHK40028	PHK44788	PHK32890	0	2
group_5202	methyl-accepting chemotaxis sensory transducer	NPM_6385		OYD98775	OYE06805			ACC79035	ODG99466	2631161321		2634120463		OKH38889	BAY78940	PHJ62606	PHJ78010	PHJ72042	PHJ84788	PHJ89816	PHJ93377	PHK03489	PHK09109	PHK26090	PHK17766	PHK40029	PHK44789	PHK32891	2	3
group_4011	chemotaxis signal transduction protein CheW	NPM_6388		OYD98741	OYE06807		PHM10728		ODH00152	2631161319		2634120467		OKH38861	BAY78937	PHJ62610	PHJ78014	PHJ72046	PHJ84792	PHJ89820	PHJ93373	PHK03493	PHK09113	PHK26094	PHK17770	PHK40033	PHK44793	PHK32895	0	1
group_4702	Tic22-like family protein	NPM_6415	OYD94920	OYD98715	OYE06837	NLP_3446	PHM10297	ACC82241	ODG97726	2631160854	AUB38588	2634121932	2631173625	OKH41515	BAY79032	PHJ66786	PHJ70416	PHJ62867	PHJ79638	PHJ84502	PHJ93756	PHK01677	PHK10371	PHK26674	PHK18517	PHK40387	PHK48310	PHK34681	5	1
group_4411	protein of unknown function DUF1838	NPM_6450		OYD98606	OYE04925			ACC82186	ODH00475	2631159804	AUB41878	2634117779	2631175989	OKH24235	BAY74670	PHJ56602	PHJ66899	PHJ65348	PHJ81027	PHJ83109	PHJ89005	PHJ96629	PHK03687	PHK07576	PHK14113	PHK22394	PHK43708	PHK27308	0	1
group_4965	hypothetical protein	NPM_6451	OYD94049	OYD98607	OYE04926	NLP_3507	PHM11168	ACC82187	ODH00476	2631159805		2634120676	2631175954	OKH24236	BAY76025	PHJ52341	PHJ56228	PHJ56052	PHJ83721	PHJ87941	PHJ81582	PHJ91079	PHJ95979	PHK09619	PHK09811	PHK27088	PHK37006	PHK27511	1	3
group_3898	terpene synthase	NPM_6485		OYD98635	OYE04954			ACC82216	ODG97704	2631160878		2634121068	2631175901	OKH42460	BAY75641	PHJ61398	PHJ71844	PHJ64215	PHJ79923	PHJ92546	PHJ96975	PHK04493	PHK11111	PHK19858	PHK21266	PHK39446	PHK44839	PHK31687	1	5
group_4251	transcriptional regulator	NPM_6489	OYD94356	OYD98639	OYE04958	NLP_3470	PHM06047	ACC82220	ODG97705	2631160876		2634121064	2631175906	OKH42461	BAY75645	PHJ61395	PHJ71841	PHJ64212	PHJ79920	PHJ92543	PHJ96972	PHK04490	PHK11108	PHK19861	PHK21269	PHK39443	PHK44836	PHK31690	0	1
group_4144	PAS/PAC sensor signal transduction histidine kinase	NPM_6490	OYD94357	OYD98640	OYE04959	NLP_3469	PHM06048	ACC82221	ODG97706	2631160875		2634121063	2631175907	OKH42462	BAY75646	PHJ61394	PHJ71840	PHJ64211	PHJ79919	PHJ92542	PHJ96971	PHK04489	PHK11107	PHK19862	PHK21270	PHK39442	PHK44835	PHK31691	0	2
group_4725	group 1 glycosyltransferase	NPM_6515	OYD89495	OYD98662	OYE03274	NLP_4438	PHM07499	ACC83810	ODH02027	2631156511		2634121845	2631176228		BAY76440	PHJ64575	PHJ73001	PHJ69926	PHJ80638	PHJ90421	PHJ98189	PHK04078	PHK09703	PHK25766	PHK20371	PHK39121	PHK45574	PHK35840	1	4
group_4186	protein of unknown function DUF820	NPM_6565	OYD93655	OYD92733	OYE03464	NLP_1573	PHM08855		ODG99792		AUB36565	2634119579	2631172703	OKH32674	BAY75535	PHJ64757	PHJ71003	PHJ61098	PHJ82805	PHJ82163	PHJ99957	PHK01844	PHK12630	PHK18661	PHK18628	PHK40438	PHK47986	PHK36927	0	2
group_3887	serine/threonine protein kinase	NPM_6597	OYD93006	OYD92702	OYE03491	NLP_2542	PHM07185	ACC82620	ODH00983	2631162592	AUB38821	2634115580	2631176351	OKH21131	BAY75064	PHJ68718	PHJ74028	PHJ66124	PHJ83886	PHJ91495	PHJ95355	PHJ99442	PHK07746	PHK22403	PHK17451	PHK37922	PHK43824	PHK33629	0	2
group_4209	ABC transporter substrate-binding protein	NPM_6660	OYD93386	OYD91070	OYE04154		PHM10475	ACC82649	ODG98835	2631162644		2634116400	2631173361		BAY77472	PHJ64124	PHJ75874	PHJ69757	PHJ85623	PHJ88773	PHK00710	PHK06579	PHK08211	PHK24734	PHK14589	PHK36374	PHK45806	PHK31979	0	2
group_4351	diguanylate cyclase	NPM_6661	OYD93203	OYD91059	OYE04106			ACC82650	ODG98813	2631162645		2634116401	2631173360		BAY77471	PHJ64125	PHJ75875	PHJ69758	PHJ85622	PHJ88774	PHK00711	PHK06580	PHK08210	PHK24735	PHK14590	PHK36375	PHK45805	PHK31980	2	3
group_4856	cyclophilin-type peptidyl-prolyl cis-trans isomerase	NPM_6682	OYD93816	OYD91037	OYE03006	NLP_4320	PHM08428	ACC83278	ODG98125	2631156169	AUB37620	2634118501	2631173978	OKH41687	BAY80085	PHJ58027	PHJ65216	PHJ60148	PHJ76909	PHJ81564	PHJ91363	PHK02524	PHK03835	PHK20637	PHK16432	PHK42120	PHK44071	PHK32537	0	3
group_4852	cysteine desulfurase	NPM_6696	OYD92095	OYD88559	OYE00004	NLP_5790	PHM09983	ACC83290	ODG98092	2631162430	AUB37913	2634117028	2631174856	OKH41553	BAY79790	PHJ53918	PHJ75506	PHJ70439	PHJ83369	PHJ89490	PHJ84689	PHK01052	PHJ97039	PHK11512	PHK18871	PHK34865	PHK44618	PHK32338	0	1
group_4722	chloramphenicol phosphotransferase	NPM_6705	OYD98081	OYD88552	OYE01141	NLP_2708	PHM11504		ODG97486	2631159524	AUB39285	2634117010	2631174165	OKH37978	BAY80167	PHJ62473	PHJ71291	PHJ62532	PHJ80051	PHJ85216	PHJ94684	PHK03022	PHK11697	PHK25325	PHK19581	PHK41254	PHK45224	PHK33184	1	1
group_3912	subtilisin family serine protease	NPM_6706	OYD92405	OYD88551	OYD98682	NLP_2882		ACC82089	ODH01533	2631156997	AUB34665	2634117012	2631174166	OKH37979	BAY80168	PHJ62415	PHJ71248	PHJ62489	PHJ80007	PHJ85173	PHJ94680	PHK03010	PHK11684	PHK25314	PHK19577	PHK41210	PHK45174	PHK33173	0	1
group_3985	hypothetical protein	NPM_6707	OYD92406	OYD88550	OYE04983		PHM07557	ACC82088	ODH01532	2631156996	AUB34664	2634117013	2631174167	OKH37980	BAY80169	PHJ62414	PHJ71247	PHJ62488	PHJ80006	PHJ85172	PHJ94681	PHK03011		PHK25315	PHK19578	PHK41209	PHK45173	PHK33174	0	1
group_4287	hypothetical protein	NPM_6708		OYD88549	OYE04984			ACC82086	ODH01541	2631158229		2634118444	2631173992	OKH41697	BAY78473	PHJ57433	PHJ64909	PHJ60046	PHJ76642	PHJ80962	PHJ93352	PHJ93887	PHK08664	PHK22947	PHK18949	PHK31296	PHK43407	PHK31318	0	1
group_4286	hypothetical protein	NPM_6709		OYD88548	OYE04985			ACC82085	ODH01542	2631158228		2634118443	2631173991	OKH41696	BAY78472	PHJ57408	PHJ64885	PHJ60021	PHJ76619	PHJ80939	PHJ93345	PHJ93880	PHK08654	PHK22925	PHK18926	PHK31292	PHK43853	PHK31298	1	1
group_4274	hypothetical protein	NPM_70021			OYE00092			ACC85481	ODH02920	2631162133	AUB35295	2634114901	2631177631	OKH27223		PHJ58467	PHJ65753	PHJ60734	PHJ77339	PHJ81840	PHJ94563	PHK02874	PHK09431	PHK25194	PHK19423	PHK41536	PHK45117	PHK33017	0	1
group_3696	hypothetical protein	NPM_80012	OYD93108		OYD98683		PHM09463	ACC85292	ODG97105	2631162318		2634115357		OKH23880	BAY80533	PHJ63547	PHJ74292	PHJ68523	PHJ80355	PHJ87829	PHJ98108	PHK04425	PHK04963	PHK19519	PHK17353	PHK30135	PHK42485	PHK32779	0	1
group_3957	MOSC domain containing protein			OYD98561	OYE03515		PHM06744	ACC80627	ODG99445	2631158235		2634116107		OKH41478	BAY74840	PHJ52898	PHJ56389	PHJ56118	PHJ70621	PHJ75170	PHJ82313	PHJ91644	PHK05267	PHK11081	PHK10488	PHK27458	PHK38242	PHK27692	0	1
group_5128	hypothetical protein				OYE01616			ACC80003	ODG99987	2631159168	AUB35344	2634119775	2631175706	OKH36081	BAY76699	PHJ61305	PHJ74396	PHJ68069	PHJ80555	PHJ88101	PHJ98504	PHK04805	PHK11850	PHK24304	PHK21532	PHK38399	PHK46871	PHK35549	0	1
group_3892	amino acid adenylation domain protein			OYD87117	OYD99788		PHM06510	ACC81847		2631162119		2634117087	2631172941	OKH41598	BAY73752	PHJ65694	PHJ75556	PHJ70488	PHJ83418	PHJ89539	PHK00533	PHK04919	PHK11031	PHK26177	PHK21927	PHK27150	PHK47346	PHK35406	0	1
group_5288	hypothetical protein				OYE03443	NLP_3949	PHM09479	ACC80397	ODG96436	2631156936		2634117149		OKH28617	BAY77848	PHJ58390	PHJ65888	PHJ70543	PHJ74461	PHJ86699	PHK00480	PHK02926	PHK04352	PHK19155	PHK15352	PHK36671	PHK42333	PHK29849	0	1
group_3788	macrocin-O-methyltransferase domain protein		OYD92076		OYE01462		PHM09387	ACC81099	ODH01612	2631158562	AUB41216	2634115649	2631177177	OKH31837	BAY74696	PHJ68653	PHJ76104	PHJ70670	PHJ83950	PHJ91430	PHK00323	PHJ96787	PHK12797	PHK16782	PHK15812	PHK39307	PHK45062	PHK37029	0	1
group_4991	diguanylate cyclase with GAF sensor		OYD95397	OYD89444	OYE05210	NLP_1971	PHM05850	ACC78977	ODH00504	2631159207	AUB34749	2634118236	2631173354	OKH22733	BAY77465	PHJ58174	PHJ66648	PHJ65578	PHJ75160	PHJ91038	PHJ94484	PHJ90312	PHK08297	PHK08716	PHK10157	PHK27129	PHK45080	PHK27618	0	1
group_4667	hypothetical protein		OYD90702			NLP_3710	PHM09673	ACC79109		2631162533	AUB39631	2634115696		OKH34240	BAY74399	PHJ68616	PHJ76140	PHJ70706	PHJ83987	PHJ91394	PHK00286	PHK06218	PHK12760	PHK26449	PHK22484	PHK40177	PHK47471	PHK37066	0	1
group_4703	TraX family protein		OYD94872			NLP_4756	PHM07375	ACC79185	ODH01592	2631156124	AUB39533	2634115789	2631177040		BAY74303	PHJ60726	PHJ71487	PHJ62236	PHJ80152	PHJ83793	PHJ97343	PHK03732	PHK10063	PHK25896	PHK20621	PHK40593	PHK46757	PHK34269	0	0
group_5576	pyridine nucleotide-disulphide oxidoreductase dimerisation region					NLP_5693		ACC79657	ODG96569	2631159295	AUB36351	2634120526	2631176758	OKH30159	BAY74877	PHJ61698	PHJ76781	PHJ61626	PHJ84359	PHJ91009	PHJ99175	PHK06488	PHK11210	PHK24683	PHK18001	PHK35804	PHK44996	PHK36280	3	0
group_5575	peptidase S9, prolyl oligopeptidase active site domain protein					NLP_5686		ACC79665	ODH00293	2631159285	AUB36322	2634120519	2631176750	OKH30150	BAY74868	PHJ61691	PHJ76774	PHJ61633	PHJ84352	PHJ91016	PHJ99168	PHK06495	PHK11217	PHK24676	PHK17994	PHK35811	PHK45003	PHK36273	0	4
group_2744	protein of unknown function DUF820		OYD96295	OYD95170	OYE05199	NLP_5682	PHM10035	ACC79669	ODG98182	2631159281	AUB36325	2634121219	2631176747		BAY73931	PHJ68308	PHJ78313	PHJ73744	PHJ86113	PHJ92674	PHJ99792	PHK07016	PHK09196	PHK15236	PHK21395	PHK33529	PHK46108	PHK37599	0	3
group_4715	hypothetical protein		OYD93716		OYE05813	NLP_5673	PHM10027	ACC79681			AUB36339	2634121121	2631175832		BAY79477	PHJ68227	PHJ78231	PHJ73663	PHJ86031	PHJ92593	PHJ88595	PHK02238	PHK11066	PHK20066	PHK15941	PHK33865	PHK43254	PHK30204	0	1
group_5420	putative branched-chain amino acid transport system substrate-binding protein		OYD92491			NLP_6010	PHM10064	ACC79703	ODH02866	2631158305		2634118091	2631175039	OKH42664	BAY77370	PHJ59237	PHJ69727	PHJ72308	PHJ79421	PHJ82883	PHJ94736	PHK04261	PHK09587	PHK25171	PHK19979	PHK32618	PHK45368	PHK33478	0	1
group_3891	dienelactone hydrolase		OYD92904				PHM09199	ACC79939	ODH00518	2631163000	AUB42624	2634118884	2631174792	OKH30577	BAY78921	PHJ63103	PHJ75725	PHJ72285	PHJ85335	PHJ89658	PHJ97766	PHK02760	PHK10115	PHK25238	PHK23012	PHK42158	PHK47287	PHK36406	0	2
group_4151	aliphatic sulfonates family ABC transporter, periplsmic ligand-binding protein		OYD92905				PHM09200	ACC79940	ODH00519	2631162999	AUB42625	2634118883	2631174793	OKH30576	BAY78922	PHJ63102	PHJ75724	PHJ72284	PHJ85334	PHJ89657	PHJ97765	PHK02761	PHK10116	PHK25237	PHK23013	PHK42159	PHK47286	PHK36407	2	1
group_4912	diguanylate cyclase with PAS/PAC and GAF sensors		OYD89832				PHM09884	ACC80242	ODG97900	2631155751		2634117658	2631170956	OKH21007	BAY73987	PHJ56330	PHJ61019	PHJ58272	PHJ74986	PHJ79127	PHJ92896	PHJ97250	PHK05666	PHK22077	PHK10791	PHK20854	PHK47540	PHK30108	0	2
group_3832	protein of unknown function DUF1350		OYD93797			NLP_6019	PHM11808	ACC80249	ODG98555	2631163408	AUB40052	2634118234		OKH32493		PHJ58176	PHJ66646	PHJ65576	PHJ75158	PHJ91036	PHJ94482	PHJ89182	PHK08295	PHK05058	PHK10155	PHK27127	PHK29569	PHK27616	1	2
group_3671	hypothetical protein		OYD90581		OYE06183	NLP_2979	PHM11653	ACC80329		2631158633	AUB41311			OKH25719	BAY77935	PHJ56039	PHJ72428	PHJ67639	PHJ78482	PHJ87349	PHJ94386	PHJ95673	PHK06554	PHK18774	PHK15294	PHK30545	PHK42311	PHK29494	1	1
group_3538	phospholipase/carboxylesterase		OYD97581		OYE02003		PHM08690	ACC80411	ODG99233	2631157025	AUB41887	2634117651	2631173337	OKH39534	BAY79873	PHJ53912	PHJ57151	PHJ58283	PHJ74816	PHJ76267	PHJ82190	PHJ92067	PHJ95192	PHK05265	PHK11013		PHK38771	PHK27358	2	3
group_3890	protein of unknown function DUF442		OYD97992				PHM09769	ACC80518	ODH00291	2631159283	AUB36323	2634121476	2631176700	OKH29020	BAY74805	PHJ65953	PHJ74511	PHJ68860	PHJ87011	PHJ88179	PHJ89185	PHJ94198	PHK06527	PHK15324	PHK22727	PHK16679	PHK47735	PHK36530	0	1
group_3925	2OG-Fe(II) oxygenase		OYD95851			NLP_5063	PHM10251	ACC80606	ODG97631	2631157765	AUB41545	2634121117	2631175842	OKH33866	BAY75610	PHJ68223	PHJ78227	PHJ73659	PHJ86027	PHJ92589	PHJ88599	PHK02234	PHK11070	PHK20062	PHK15937	PHK33869	PHK43258	PHK30200	0	1
group_4393	gas vesicle protein GvpV		OYD90372		OYE00829	NLP_0780	PHM11763	ACC80752	ODH03168	2631163224		2634116534	2631173481	OKH36961	BAY78799	PHJ62930	PHJ70223	PHJ66809	PHJ79486	PHJ84288	PHJ96657	PHK03956	PHK08862	PHK25820	PHK20742	PHK40964	PHK46188	PHK34510	0	1
group_4478	gas vesicle synthesis protein GvpW		OYD90381		OYE00986	NLP_0769	PHM11773	ACC80762	ODH03158	2631163214		2634116524	2631173494	OKH36949	BAY78809	PHJ62920	PHJ70213	PHJ66799	PHJ79476	PHJ84278	PHJ96647	PHK03946	PHK08852	PHK25830	PHK20752	PHK40954	PHK46178	PHK34520	0	1
group_4477	gas vesicle protein GvpC		OYD90383		OYE00984	NLP_0766	PHM11775	ACC80764	ODH03156	2631163212		2634116522	2631173496	OKH36947	BAY78811	PHJ62918	PHJ70211	PHJ66797	PHJ79474	PHJ84276	PHJ96645	PHK03944	PHK08850	PHK25832	PHK20754	PHK40952	PHK46176	PHK34522	0	1
group_4392	response regulator receiver protein		OYD90384		OYE00982	NLP_0765	PHM11776	ACC80765	ODH03155	2631163211		2634116521	2631173497	OKH36946	BAY78812	PHJ62917	PHJ70210	PHJ66796	PHJ79473	PHJ84275	PHJ96644	PHK03943	PHK08849	PHK25833	PHK20755	PHK40951	PHK46175	PHK34523	0	1
group_4371	response regulator receiver, CheY		OYD90385		OYE00981	NLP_0764	PHM11777	ACC80766	ODH03154	2631163210		2634116520	2631173498	OKH36945	BAY78813	PHJ62916	PHJ70209	PHJ66795	PHJ79472	PHJ84274	PHJ96643	PHK03942	PHK08848	PHK25834	PHK20756	PHK40950	PHK46174	PHK34524	0	1
group_4391	putative CheW protein		OYD90386		OYE00980	NLP_0763	PHM11778	ACC80767	ODH03153	2631163209		2634116519	2631173499	OKH36944	BAY78814	PHJ62915	PHJ70208	PHJ66794	PHJ79471	PHJ84273	PHJ96642	PHK03941	PHK08847	PHK25835	PHK20757	PHK40949	PHK46173	PHK34525	0	1
group_4476	methyl-accepting chemotaxis sensory transducer with phytochrome sensor		OYD90387		OYE00979	NLP_0762		ACC80768	ODH03152	2631163208		2634116518	2631173500	OKH36943	BAY78816	PHJ62914	PHJ70207	PHJ66793	PHJ79470	PHJ84272	PHJ96641	PHK03940	PHK08846	PHK25836	PHK20758	PHK40948	PHK46172	PHK34526	0	2
group_4475	CheA signal transduction histidine kinase		OYD90388		OYD99552	NLP_0761		ACC80769	ODH03151	2631163207		2634116517	2631173501	OKH36942	BAY78817	PHJ62913	PHJ70206	PHJ66792	PHJ79469	PHJ84271	PHJ96640	PHK03939	PHK08845	PHK25837	PHK20759	PHK40947	PHK46171	PHK34527	3	1
group_4390	putative CheW protein		OYD90389		OYD95925	NLP_0760	PHM11779	ACC80770	ODH03215	2631163205		2634116515	2631173502	OKH36940	BAY78819	PHJ62911	PHJ75951	PHJ58194	PHJ85843	PHJ78935	PHJ91825	PHJ98565	PHK03223	PHK17983	PHK16841	PHK35069	PHK43528	PHK30814	1	1
group_4474	methyl-accepting chemotaxis sensory transducer with phytochrome sensor		OYD90390		OYE00831	NLP_0759	PHM11780	ACC80771	ODH03208	2631163204		2634116514	2631173503	OKH36939	BAY78820	PHJ62910	PHJ75950	PHJ58193	PHJ85548	PHJ78934	PHJ91809	PHJ98564	PHK03222	PHK17982	PHK16840	PHK35068	PHK43527	PHK30813	2	2
group_4473	putative CheA signal transduction histidine kinase		OYD90391		OYE00830	NLP_0758	PHM11781	ACC80772	ODH03207	2631163203		2634116513	2631173504	OKH36938	BAY78821	PHJ62909	PHJ75949	PHJ58192	PHJ85549	PHJ78933	PHJ91810	PHJ98563	PHK03221	PHK17981	PHK16839	PHK35067	PHK43526	PHK30812	1	2
group_4424	hybrid histidine kinase		OYD92998		OYE00434	NLP_2535	PHM06285	ACC80852	ODH01559	2631162610		2634116627	2631172250	OKH17155	BAY73935	PHJ56751	PHJ57367	PHJ62350	PHJ79550	PHJ88932	PHJ87506	Nostoc_linckia_z9|PHK02544		PHK15525	PHK13561	PHK31379	PHK40292	PHK28618	0	1
group_4512	putative anti-sigma regulatory factor, serine/threonine protein kinase		OYD92999		OYE00435	NLP_2536		ACC80853	ODH01561	2631162608		2634116628	2631172249	OKH17154	BAY73936	PHJ56750	PHJ57366	PHJ62349	PHJ79551	PHJ88931	PHJ87505	Nostoc_linckia_z9|PHK02543		PHK15526	PHK13562	PHK31378	PHK40291	PHK28619	0	2
group_4511	putative anti-sigma regulatory factor, serine/threonine protein kinase		OYD93000		OYE00436	NLP_2537	PHM06655	ACC80854	ODH01562	2631162607		2634116629	2631172248		BAY73937	PHJ56749	PHJ57365	PHJ62348	PHJ79552	PHJ88930	PHJ87504	Nostoc_linckia_z9|PHK02542		PHK15527	PHK13563	PHK31377	PHK40290	PHK28620	0	3
group_4510	anti-sigma-factor antagonist		OYD93001		OYE00439	NLP_2538	PHM06656	ACC80855	ODH01563	2631162606		2634116630	2631172247		BAY73938	PHJ56748	PHJ57364	PHJ62347	PHJ79553	PHJ88929	PHJ87503	Nostoc_linckia_z9|PHK02541		PHK15528	PHK13564	PHK31376	PHK40289	PHK28621	0	0
group_4514	hypothetical protein		OYD91588	OYD86574	OYE01713		PHM10009	ACC80907	ODH02439	2631160236		2634115394	2631170198	OKH23182		PHJ52685	PHJ56297	PHJ56086	PHJ70202	PHJ74828	PHJ81862	PHJ92070	PHJ96116	PHK15746	PHK10709	PHK27145	PHK38385	PHK27554	0	1
group_4135	protein of unknown function DUF59		OYD91935				PHM11530	ACC80955	ODG99252	2631157002	AUB41853	2634117397	2631172081	OKH42308	BAY77597	PHJ66482	PHJ75388	PHJ71356	PHJ84189	PHJ90756	PHJ97642	PHK05787	PHK09883	PHK21104	PHK21041	PHK30683	PHK46227	PHK35108	0	2
group_4235	response regulator receiver protein		OYD95420			NLP_2010	PHM06559	ACC81060			AUB40151	2634120777	2631172292	OKH30849	BAY80189	PHJ56924	PHJ62882	PHJ59092	PHJ82635	PHJ88632	PHJ93594	PHJ99546	PHK07772	PHK22696	PHK18222	PHK33749	PHK44128	PHK31270	0	1
group_3789	hypothetical protein		OYD97680	OYD88018	OYE06113	NLP_4506	PHM09889	ACC81312	ODG96818	2631159986	AUB38714	2634121494		OKH20677		PHJ65938	PHJ74496	PHJ68845	PHJ86996	PHJ88164	PHJ89200	PHJ91343	PHK06512	PHK19625	PHK22712	PHK34895	PHK47720	PHK36515	0	1
group_4603	large conductance mechanosensitive channel protein			OYD93544		NLP_1716		ACC81348	ODH01010	2631161563		2634117465	2631174593	OKH30634	BAY77782	PHJ56070	PHJ69380	PHJ71306	PHJ74342	PHJ90706	PHJ90083	PHJ96520	PHK11374	PHK14477	PHK20428	PHK38343	PHK47107	PHK29911	0	1
group_3375	hypothetical protein		OYD97758				PHM10695	ACC81978	ODG97822	2631157605	AUB37367	2634117671	2631171102	OKH31071	BAY77890	PHJ56318	PHJ61007	PHJ58260	PHJ74974	PHJ79115	PHJ92907	PHJ97238	PHK05654	PHK22088	PHK15502	PHK30934	PHK44142	PHK30120	0	1
group_5278	hypothetical protein		OYD95195			NLP_1141	PHM06783	ACC82492	ODH01982	2631163238	AUB38226	2634116398	2631175057	OKH33197	BAY79456	PHJ64122	PHJ75872	PHJ69755	PHJ85625	PHJ88771	PHK00708	PHK06577	PHK08213	PHK24732	PHK14587	PHK36372	PHK45808	PHK31977	1	1
group_4333	carbonic anhydrase		OYD94727			NLP_3979	PHM11825	ACC82553	ODH02597	2631161593		2634116324	2631174264	OKH36312	BAY78862	PHJ69084	PHJ78583	PHJ73235	PHJ85686	PHJ92189	PHK01192	PHK00412	PHK13071	PHK22978	PHK23702	PHK41801	PHK45871	PHK37286	0	1
group_4405	ABC-2 type transporter		OYD91096			NLP_1749	PHM09246	ACC82894	ODG99001	2631161528		2634120237	2631171201	OKH31997	BAY77163	PHJ60087	PHJ70577	PHJ63360	PHJ79718	PHJ89221	PHJ96727	PHK04195	PHK10763	PHK23996	PHK22345	PHK41081	PHK45400	PHK34817	2	1
group_4318	ABC transporter related		OYD91098			NLP_1748	PHM09245	ACC82895		2631161529		2634120236	2631171200	OKH32025	BAY77162	PHJ60086	PHJ70576	PHJ63359	PHJ79717	PHJ89220	PHJ96726	PHK04196	PHK10764	PHK23995	PHK22346	PHK41080	PHK45399	PHK34816	3	1
group_5129	hypothetical protein					NLP_1280		ACC83092	ODH01914	2631156198	AUB42679	2634115867	2631174742	OKH34198	BAY78447	PHJ65261	PHJ75228	PHJ70290	PHJ79219	PHJ84106	PHJ94303	PHK03870	PHK08891	PHK25082	PHK13629	PHK41037	PHK45730	PHK34184	1	1
group_4014	low temperature requirement A		OYD96351		OYE00302		PHM10005	ACC83229	ODH00012	2631162886	AUB37774	2634117525	2631176595	OKH25308	BAY75325	PHJ53766	PHJ59525	PHJ56290	PHJ74086	PHJ75340	PHJ84133	PHJ92788	PHJ97929	PHK13387	PHK14861	PHK35615	PHK41960	PHK28027	2	0
group_4136	hypothetical protein		OYD92097		OYE00002		PHM09984	ACC83292		2631157687		2634117031	2631174858	OKH41551	BAY79788	PHJ53916	PHJ75508	PHJ70441	PHJ83371	PHJ89492	PHJ84691	PHK01050	PHJ97041	PHK11510	PHK18873	PHK34867	PHK44616	PHK32340	0	1
group_4131	hypothetical protein		OYD96979				PHM06042	ACC83380	ODG98550	2631163414		2634118277	2631172214	OKH20652	BAY73903	PHJ55344	PHJ57739	PHJ56731	PHJ72178	PHJ76657	PHJ85946	PHJ93482	PHK09827	PHK16343	PHK12879	PHK33208	PHK39231	PHK28098	2	1
group_4461	hypothetical protein		OYD91218	OYD88360			PHM11129	ACC83477	ODG96175	2631157389		2634117212	2631170380	OKH23086	BAY80394	PHJ61831	PHJ63471	PHJ58985	PHJ75594	PHJ80178	PHJ91081	PHJ97803	PHK05992	PHK20856	PHK16243	PHK30730	PHK43896	PHK30313	3	1
group_4355	hypothetical protein				OYE06706		PHM07582	ACC83486	ODG99300	2631160911	AUB36736	2634118361	2631176936	OKH23706	BAY74156	PHJ62013	PHJ73134	PHJ66366	PHJ81180	PHJ87706	PHJ98978	PHK05591	PHK10448	PHK26365	PHK22041	PHK42788	PHK47411	PHK36193	0	3
group_4181	hypothetical protein		OYD93283				PHM06119	ACC83552	ODH00951	2631157831		2634115991	2631171114	OKH34523	BAY77423	PHJ60432	PHJ76378	PHJ63977	PHJ83172	PHJ90195	PHJ99654	PHK02145	PHK11467	PHK21977	PHK20791	PHK39802	PHK46582	PHK34111	2	0
group_4124	hypothetical protein		OYD94541	OYD87809			PHM10675	ACC83910	ODH00095	2631156650		2634120961		OKH42192	BAY77077	PHJ55894	PHJ58788	PHJ60402	PHJ82126	PHJ82776	PHJ93281	PHJ95698	PHK03938	PHK07144	PHK15102	PHK36353	PHK42183	PHK29528	2	0
group_3938	aldo/keto reductase		OYD93214			NLP_5041	PHM08534	ACC84003	ODG98850	2631158790	AUB39844	2634116287	2631171793	OKH34738	BAY75550	PHJ69242	PHJ78740	PHJ73393	PHJ81319	PHJ92346	PHK01350	PHJ96438	PHK04474	PHK24385	PHK15476	PHK41480	PHK44176	PHK29892	0	2
group_4317	hypothetical protein		OYD93398	OYD88674	OYE02072		PHM08093	ACC84109			AUB36824	2634119920		OKH34413	BAY79675	PHJ58939	PHJ67440	PHJ61758	PHJ78884	PHJ83550	PHJ93082	PHK00188	PHK07827	PHK22832	PHK16970	PHK36906	PHK43935	PHK31459	1	2
group_5268	hypothetical protein		OYD92113		OYE03442	NLP_3948	PHM09478	ACC84272	ODG96435	2631156935		2634117148		OKH28616		PHJ58389	PHJ65887	PHJ70542	PHJ74460	PHJ86700	PHK00481	PHK02925	PHK04351	PHK19156	PHK15353	PHK36670	PHK42332	PHK29850	1	2
group_3860	hypothetical protein		OYD93227		OYE06480	NLP_4715	PHM06078	ACC84327			AUB35854	2634116313	2631176601	OKH38879	BAY75318	PHJ69091	PHJ78590	PHJ73242	PHJ85693	PHJ92196	PHK01199	PHK07326	PHK13063	PHK17034	PHK23694	PHK39182	PHK46762	PHK37293	0	1
group_3443	protein of unknown function DUF433		OYD94863		OYE04588	NLP_2751	PHM11243	ACC84461	ODG99517			2634120577	2631177410	OKH31020	BAY74352	PHJ58826	PHJ59682	PHJ61494	PHJ84404	PHJ90964	PHJ99220	PHK06443	PHK12510	PHK19028	PHK18987	PHK39908	PHK42633	PHK36325	0	1
group_4884	hypothetical protein		OYD96955			NLP_1880	PHM09367	ACC84704	ODH03243	2631158678	AUB35868	2634118291	2631172716		BAY78161	PHJ59456	PHJ68809	PHJ62657	PHJ81237	PHJ79591	PHJ96077	PHJ95775	PHK08267	PHK19451	PHK15169	PHK29476	PHK42188	PHK30645	0	1
group_3706	twin-arginine translocation pathway signal						PHM11523	ACC84735	ODG98225	2631157276	AUB42404	2634117391	2631172075	OKH42314	BAY77592	PHJ66488	PHJ75394	PHJ71362	PHJ84195	PHJ90762	PHJ97636	PHK05793	PHK09889	PHK21110	PHK21047	PHK30689	PHK46233	PHK35114	2	1
group_4194	lipoxygenase-like protein		OYD97718			NLP_5261	PHM09616	ACC84808			AUB43894	2634116613	2631172973	OKH26491	BAY73714	PHJ56778	PHJ58146	PHJ62373	PHJ79558	PHJ88969	PHJ88511	PHK04015	PHK02581	PHK17055	PHK15075	PHK33816	PHK41116	PHK29018	0	1
group_2914	cobyrinic acid a,c-diamide synthase			OYD86557	OYE00269	NLP_2420		ACC84909	ODG97113	2631155652	AUB42970	2634114996		OKH27211	BAY80443	PHJ59028	PHJ67798	PHJ61881	PHJ78979	PHJ83306	PHJ95607	PHK03576	PHK09786	PHK25652	PHK19921	PHK42291	PHK45451	PHK34422	0	1
group_2794	hypothetical protein		OYD89960	OYD97247	OYE05687	NLP_0031	PHM06283				AUB39809	2634115978	2631173963	OKH39216	BAY73837	PHJ61025	PHJ76370	PHJ64803	PHJ83180	PHJ90187	PHJ99662	PHK00356	PHK11475	PHK22112	PHK17073	PHK32977	PHK44091	PHK31797	0	1
group_3633	hypothetical protein		OYD98018			NLP_2778	PHM05807		ODH02266	2631157989		2634120419	2631176095	OKH34312	BAY76306	PHJ62189	PHJ78047	PHJ72080	PHJ84810	PHJ89847	PHJ95866	PHJ98927	PHK07601	PHK21911	PHK17121	PHK39224	PHK43756	PHK31084	0	1
group_2789	hypothetical protein		OYD92027	OYD97246	OYE05688	NLP_0389	PHM09490		ODG96424			2634115979	2631173962	OKH39215	BAY73836	PHJ61024	PHJ76371	PHJ64802	PHJ83179	PHJ90188	PHJ99661	PHK00355	PHK11474	PHK22111	PHK17074	PHK32976	PHK44090	PHK31798	0	1
group_4345	1group 3/4 sigma-70 RNA polymerase sigma factor		OYD95747		OYE01195		PHM06623		ODG98185	2631158470		2634116303	2631174673	OKH34575	BAY79242	PHJ69099	PHJ78597	PHJ73250	PHJ85701	PHJ92203	PHK01207	PHK07318	PHK13055	PHK15116	PHK23686	PHK39174	PHK46770	PHK37301	0	1
group_4346	protein of unknown function DUF1822		OYD95748		OYE01196		PHM06624		ODG98184	2631158469		2634116302	2631174674	OKH34576	BAY79241	PHJ69100	PHJ78598	PHJ73251	PHJ85702	PHJ92204	PHK01208	PHK07317	PHK13054	PHK15115	PHK23685	PHK39173	PHK46771	PHK37302	1	1
group_3796	protein of unknown function DUF820		OYD90709	OYD88338	OYE00194	NLP_4358	PHM07352		ODG98914	2631157361		2634118476			BAY76255	PHJ55771	PHJ57535	PHJ57078	PHJ73187	PHJ76319	PHJ87863	PHK06943	PHK01816	PHK10377	PHK14412	PHK31613	PHK40468	PHK28682	0	2
group_5122	O-antigen ligase		OYD97592			NLP_5503	PHM07972		ODG97851	2631157573	AUB34439	2634119314	2631169965	OKH33286	BAY74016	PHJ68017	PHJ77389	PHJ72955	PHJ86536	PHJ75336	PHJ94913	PHK07528	PHK12089	PHK12861	PHK17671	PHK36973	PHK45945	PHK30240	0	1
group_3545	Txe/YoeB family addiction module toxin		OYD97432	OYD86595	OYE00317	NLP_2216	PHM08986		ODG97027	2631157366		2634117641	2631176132	OKH33769	BAY79944	PHJ55373	PHJ57837	PHJ56782	PHJ74808	PHJ75859	PHJ87879	PHJ94260	PHJ99749	PHK16032	PHK13818	PHK30051	PHK40547	PHK28734	0	2
group_4350	protein of unknown function DUF2887		OYD95326			NLP_0444	PHM09070		ODH00925	2631159078	AUB42807	2634121771	2631177303	OKH42506		PHJ53285	PHJ77662	PHJ71587	PHJ86792	PHJ90488	PHJ91320	PHK04716	PHK06263	PHK20413	PHK17919	PHK36118	PHK43296	PHK33550	0	2
group_5396	two-component system response regulator		OYD93947			NLP_4369	PHM09094		ODH00261	2631157790	AUB39794	2634119847	2631174864	OKH17936	BAY77455	PHJ59354	PHJ68421	PHJ62051	PHJ79061	PHJ83491	PHJ95738	PHK03623	PHK09959	PHK16529	PHK20048	PHK41976	PHK45601	PHK33929	0	1
group_5043	hypothetical protein		OYD93920			NLP_0030	PHM09316		ODG99482	2631157657		2634116170	2631177389	OKH41952	BAY78714	PHJ63938	PHJ74791	PHJ69539	PHJ82519	PHJ88589	PHJ98671	PHK05510	PHK11599	PHK26604	PHK21879	PHK36653	PHK47237	PHK35976	0	1
group_4557	fasciclin domain protein					NLP_0359	PHM09343		ODH01260	2631159260	AUB36663	2634119688	2631175335	OKH18380	BAY76591	PHJ57963	PHJ60789	PHJ65870	PHJ77847	PHJ79056	PHJ92816	PHJ98881	PHK09026	PHK21483	PHK15679	PHK37717	PHK43621	PHK31037	0	1
group_5572	C-5 sterol desaturase		OYD97976			NLP_0701	PHM09759		ODH01302	2631159793		2634118747	2631174440	OKH18270	BAY79957	PHJ59150	PHJ60557	PHJ57685	PHJ74441	PHJ77863	PHJ90293	PHJ96938	PHK05035	PHK13849	PHK15860	PHK33501	PHK38266	PHK33832	0	0
group_4981	SAM-dependent methyltransferase		OYD96806			NLP_1515	PHM10716		ODG96282		AUB36430	2634121535	2631175441	OKH38874	BAY76242	PHJ60830	PHJ68136	PHJ71759	PHJ86961	PHJ85443	PHJ97089	PHK03817	PHK05066	PHK22571	PHK11910	PHK40232	PHK45340	PHK33247	0	1
group_5120	SulP family inorganic anion transporter		OYD96325			NLP_5291	PHM11457		ODG97560	2631160186		2634117926	2631170024	OKH31941	BAY79557	PHJ55954	PHJ71921	PHJ62972	PHJ77616	PHJ85899	PHJ95915	PHJ96057	PHK12210	PHK13492	PHK13669	PHK28719	PHK39014	PHK28056	0	1
group_3501	iron ABC transporter permease		OYD97961	OYD89187	OYE03297	NLP_2650	PHM11847		ODH01076	2631161767	AUB41731	2634117100	2631172952	OKH34824	BAY73737	PHJ65704	PHJ75565	PHJ70497	PHJ83427	PHJ89548	PHK00524	PHK04928	PHK11040	PHK26168	PHK21916	PHK39781	PHK47355	PHK35397	0	1
group_3780	hypothetical protein		OYD91618	OYD89273					ODH02462	2631160215	AUB35058	2634122314	2631170177	OKH35479	BAY80337	PHJ54808	PHJ56850	PHJ56572	PHJ71499	PHJ75821	PHJ85882	PHJ93469	PHJ99918	PHK14213	PHK12662	PHK29998	PHK39370	PHK28257	0	1
group_3555	hypothetical protein		OYD91670	OYD89259	OYE02670				ODH02307	2631160155	AUB43809	2634122196	2631170319	OKH35458	BAY80353	PHJ56246	PHJ60666	PHJ58126	PHJ74667	PHJ78214	PHJ91852	PHJ98253	PHK06855	PHK20778	PHK16712	PHK38833	PHK43503	PHK30572	0	1
group_3629	hypothetical protein		OYD91669	OYD89260	OYE02671				ODH02306	2631160156	AUB43810	2634122195	2631170320	OKH35459	BAY80352	PHJ56247	PHJ60667	PHJ58127	PHJ74668	PHJ78215	PHJ91853	PHJ98254	PHK06856	PHK20779	PHK16713	PHK38834	PHK43504	PHK30573	0	1
group_5569	hypothetical protein		OYD91220	OYD89534	OYE01259				ODG96173	2631157391		2634120302	2631171773	OKH23084	BAY74601	PHJ55988	PHJ66196	PHJ63416	PHJ77895	PHJ89277	PHJ92487	PHJ96137	PHJ95189	PHK07854	PHK15570	PHK37485	PHK43980	PHK28171	0	1
group_5390	calcium-binding protein		OYD92633	OYD89443	OYE05211	NLP_4658					AUB44898	2634120966	2631176543	OKH28615	BAY77072	PHJ55891	PHJ58785	PHJ60387	PHJ82029	PHJ82735	PHJ93245	PHJ95686	PHK03926	PHK14341	PHK15090	PHK36350	PHK42180	PHK29516	0	1

## Sheet: Symbiotic_clade
Supplementary Table 4. Orthogous groups enriched in different clades.
C. Orthologous groups enriched in Symbiotic clade
Group	Product	Nostoc sp. N6	Nostoc sp. 210A	Nostoc sp. 213	Nostoc sp. 232	Nostoc sp. ‘L. pulmonaria’	Nostoc sp. ‘P. malacea’	Nostoc_punctiforme PCC 73102	Nostoc sp. KVJ20	Nostoc sp. Moss2	Nostoc flagelliforme CCNUN1	Occurence in Nostoc I clade (16 strains)	Occurence in paraphyletic group (30 strains)	Occurence in other strains in Nostoc II clade (17 strains)
group_5248	hemolysin-type calcium-binding protein	NPM_0019	OYD97855	OYD88213	OYE04877	NLP_0913	PHM08980		ODG98810	2631158213	AUB40049	0	4	4
group_7051	diaminopimelate decarboxylase	NPM_0023	OYD92408	OYD88222	OYE04916	NLP_2879	PHM07560	ACC80509		2631156993	AUB42555	0	6	4
group_4305	HNH endonuclease	NPM_0069	OYD93707	OYD99545	OYE06253	NLP_4774	PHM06083	ACC79203	ODG97977	2631156092	AUB34959	6	10	3
group_5212	hypothetical protein	NPM_0070		OYD99439		NLP_4773	PHM06084	ACC79202	ODH01598	2631156094	AUB39499	4	12	3
group_8381	polyphosphate kinase 2	NPM_0123	OYD94868	OYD99457	OYE02511	NLP_4760	PHM06703	ACC79190	ODH01587	2631156116		2	1	0
group_10063	homocitrate synthase	NPM_0156	OYD94901	OYD99492		NLP_4723	PHM10760		ODG98144	2631156150	AUB39567	0	0	0
group_9622	hypothetical protein	NPM_0266	OYD89935	OYD89512	OYE00627	NLP_4099	PHM09818		ODG96547	2631156789	AUB40295	0	0	0
group_5261	transposase	NPM_0288	OYD92634	OYD86605	OYE04349	NLP_0276	PHM07563		ODH03067		AUB34759	0	5	0
group_5666	fused response regulator/thioredoxin-disulfide reductase	NPM_0334	OYD95701	OYD98336	OYE00532		PHM10003	ACC79350	ODH01090	2631163425		1	10	2
group_6260	histidine kinase	NPM_0335	OYD97967	OYD98335	OYE02239		PHM11842	ACC79349	ODH01091	2631163427		1	9	1
group_8986	CopG family transcriptional regulator	NPM_0362	OYD92584	OYD98311	OYE03242	NLP_4832	PHM11333	ACC80358	ODH01393	2631159629	AUB42604	0	0	0
group_4579	sugar MFS transporter	NPM_0370	OYD89975	OYD98348	OYE04891	NLP_5335		ACC83642	ODG98656	2631163012	AUB42697	6	13	2
group_6739	PAAR domain protein	NPM_0426	OYD93270	OYD88279	OYE04551	NLP_4977	PHM08027	ACC79823	ODG98924	2631157351		2	5	0
group_6052	protein of unknown function DUF4157	NPM_0432	OYD93397	OYD88281	OYE04602	NLP_4982	PHM06276	ACC79829	ODG98918	2631157357		4	5	3
group_7035	phage T4 tail tube protein Gp19	NPM_0439	OYD96171	OYD88267	OYE04563		PHM10255	ACC79839	ODG98681	2631159476		2	5	0
group_5011	6-O-methylguanine DNA methyltransferase	NPM_0523	OYD96161	OYD99162	OYE06307		PHM10263	ACC79847	ODG98674	2631159466	AUB36274	6	10	1
group_6506	peptidoglycan-binding protein	NPM_0526	OYD93871	OYD99165	OYE06304	NLP_0071	PHM09571	ACC83127	ODG98934	2631161449	AUB34297	0	7	4
group_5811	endo-1,4-beta-xylanase	NPM_0536	OYD94711	OYD95040	OYE04282	NLP_3963	PHM05605	ACC80181	ODH01438	2631158284	AUB41499	8	0	0
group_5874	nucleotidyltransferase YcgL	NPM_0631	OYD89559	OYD99280	OYE05632	NLP_2223	PHM06628	ACC80258	ODH00761	2631157190		4	7	0
group_10050	hypothetical protein	NPM_0633	OYD89556	OYD99282	OYE05630			ACC80256	ODG98916	2631157359	AUB40062	0	0	0
group_5993	hypothetical protein	NPM_0679	OYD96974	OYD88022			PHM10783	ACC79551	ODH02711	2631161415	AUB36486	8	3	0
group_5765	hypothetical protein	NPM_0714	OYD97472	OYD93504	OYE03760		PHM11390	ACC80786	ODH00204	2631163067		7	4	3
group_5966	alcohol dehydrogenase	NPM_0715	OYD97475	OYD93505	OYE03759		PHM11391	ACC80787	ODH00203	2631163066		7	4	3
group_5967	pyrroline-5-carboxylate reductase	NPM_0717	OYD97476	OYD86542	OYE03758		PHM11392	ACC80788	ODH00202	2631163065		7	4	3
group_238	ABC transporter	NPM_0718	OYD97447	OYD86754	OYE00077	NLP_2480	PHM11380	ACC80789	ODG97206	2631158159		10	4	2
group_8790	hypothetical protein	NPM_0740	OYD95341		OYE03736	NLP_1906	PHM08362	ACC84142	ODH03331	2631159038	AUB36862	0	2	2
group_5258	MGT family glycosyltransferase	NPM_0802	OYD95286	OYD99008	OYE06128	NLP_1045	PHM07357		ODG96659	2631155920	AUB40526	2	7	3
group_6005	PAS/PAC sensor signal transduction histidine kinase	NPM_0815	OYD93858	OYD99021	OYE02062	NLP_0060		ACC84787	ODH01625	2631157312	AUB36187	0	9	2
group_10059	hypothetical protein	NPM_0818	OYD93700	OYD99024	OYE04610	NLP_0569	PHM09103	ACC81268			AUB38851	0	0	0
group_9626	galactose oxidase	NPM_0819	OYD93701	OYD99025	OYE04609	NLP_0570	PHM09104	ACC81267			AUB38852	0	1	1
group_6450	aldo/keto reductase	NPM_1016	OYD95187	OYD87934	OYE00424	NLP_4585	PHM08549	ACC79332			AUB34480	0	8	2
group_4697	hemolysin-type calcium-binding repeat-containing protein	NPM_1116	OYD98156	OYD99578	OYE00258	NLP_1817	PHM07063	ACC81451	ODG98937	2631161454	AUB35999	0	13	4
group_8402	PEP-CTERM protein sorting domain-containing protein	NPM_1124	OYD95491	OYD99586		NLP_2082	PHM09119	ACC83946	ODG96930	2631156367	AUB42881	3	0	0
group_6416	glycosyltransferase	NPM_1177	OYD94720	OYD99638	OYE06035	NLP_3972		ACC80190	ODH01448	2631158274	AUB41488	8	0	0
group_6201	O-antigen ligase	NPM_1180	OYD94717	OYD99641	OYE06038	NLP_3969	PHM11817	ACC80187	ODH01445	2631158277	AUB41491	8	0	0
group_6200	hypothetical protein	NPM_1183	OYD94715	OYD99644	OYE06041	NLP_3967		ACC80185	ODH01442	2631158280	AUB41494	8	1	1
group_5479	family 2 glycosyltransferase	NPM_1184	OYD94714	OYD99645	OYE06042	NLP_3966	PHM11815	ACC80184	ODH01441	2631158281	AUB41495	8	5	3
group_6415	group 1 glycosyltransferase	NPM_1185	OYD94713	OYD99646	OYE06043	NLP_3965		ACC80183	ODH01440	2631158282	AUB41497	6	2	1
group_5812	WecB/TagA/CpsF family glycosyltransferase	NPM_1186	OYD94712	OYD99647	OYE06044	NLP_3964	PHM11814	ACC80182	ODH01439	2631158283	AUB41498	8	2	1
group_5059	protein of unknown function DUF1814	NPM_1311	OYD90263	OYD98432	OYE00900	NLP_2594	PHM11372	ACC84531	ODG97456	2631158381	AUB41228	2	11	3
group_5864	50S ribosomal protein L36	NPM_1354	OYD95526	OYD98468	OYE04480	NLP_2118	PHM09436	ACC82742			AUB40594	6	6	1
group_5001	hypothetical protein	NPM_1400	OYD97448	OYD88066	OYE02311	NLP_2475	PHM11555	ACC80793	ODG96160	2631157404		9	3	2
group_7824	hypothetical protein	NPM_1458	OYD97573			NLP_0717	PHM07205	ACC80886	ODG98609	2631158342	AUB34301	0	1	1
group_7822	dolichol-phosphate mannosyltransferase	NPM_1478	OYD89805		OYE05728	NLP_3096	PHM08291	ACC83737	ODG96858	2631160027	AUB36698	0	4	4
group_6787	diguanylate cyclase	NPM_1535	OYD94459	OYD87440	OYE05673	NLP_3364	PHM07015	ACC82322	ODH00554	2631160766	AUB38479	6	0	0
group_5214	protein of unknown function DUF29	NPM_1629	OYD93754	OYD87724	OYE06080	NLP_3266	PHM06223	ACC79645	ODG96558	2631156919	AUB36368	2	6	4
group_4662	protein of unknown function DUF2256	NPM_1631	OYD93752	OYD87726	OYE06078	NLP_5708	PHM09141	ACC79647		2631159308		10	10	4
group_6968	XisI protein	NPM_1652	OYD93788	OYD89734	OYE06056		PHM06857		ODG96774	2631160108	AUB39370	2	5	3
group_3190	transfer complex protein TrsK	NPM_1694	OYD91685	OYD91339	OYE04021	NLP_10032		ACC81758	ODH02377	2631160290	AUB43411	12	12	4
group_822	abortive phage infection protein AIPR	NPM_1714	OYD91493	OYD86522	OYD99901	NLP_2426		ACC84902	ODG98355	2631160257	AUB42167	8	9	3
group_4896	hypothetical protein	NPM_1735		OYD89138	OYD99849	NLP_2496		ACC85084	ODG97999	2631161710	AUB35513	10	4	0
group_6350	hypothetical protein	NPM_1736		OYD89139	OYD99850	NLP_2497		ACC85143	ODG98000	2631160497	AUB35514	0	0	0
group_6001	hypothetical protein	NPM_1740		OYD89142	OYD99852	NLP_2499		ACC85141	ODG98004	2631161706	AUB35517	0	1	1
group_3979	hypothetical protein	NPM_1744	OYD91605	OYD86548	OYE02015		PHM09947	ACC85036	ODG98181	2631160231	AUB35055	9	11	2
group_7046	hypothetical protein	NPM_1775	OYD89699	OYD86639	OYE02850	NLP_2442			ODG98484	2631162026	AUB41880	0	6	1
group_393	plasmid segregation protein ParM	NPM_1790	OYD89697	OYD89247	OYE00267	NLP_10060		ACC84911	ODG99335	2631160137	AUB35134	8	12	3
group_274	hypothetical protein	NPM_1791	OYD89696	OYD86513	OYD99968	NLP_10059		ACC84912	ODG99334	2631160136	AUB44056	8	12	3
group_6705	filamentous hemagglutinin family outer membrane protein	NPM_1830	OYD95804	OYD88244	OYE00548		PHM05860	ACC85391	ODH00085		AUB34443	4	1	0
group_6353	hypothetical protein	NPM_1857		OYD95141	OYD99853		PHM08966	ACC85080	ODH02973	2631160500	AUB43271	0	0	0
group_4369	hypothetical protein	NPM_1864	OYD96390	OYD87048	OYD99848	NLP_2495		ACC85085	ODG97998	2631161711	AUB35512	8	9	1
group_4448	hypothetical protein	NPM_1934		OYD86647	OYE00159	NLP_10082	PHM06035	ACC85027	ODG98034	2631160596	AUB41646	2	3	0
group_4622	ASCH domain protein	NPM_1942		OYD86840	OYE02110		PHM11002	ACC85258	ODG97539	2631161633	AUB35421	7	0	0
group_3191	hypothetical protein	NPM_1956	OYD91465	OYD91332	OYE00929	NLP_10024	PHM07632	ACC85311	ODG99217	2631160282	AUB43403	11	11	4
group_3134	SpoVK/Ycf46/Vps4 family AAA ATPase	NPM_1958	OYD91468	OYD91350	OYE04032	NLP_10044		ACC85332	ODG99185	2631160279	AUB43397	12	12	4
group_3398	NACHT family NTPase	NPM_1999	OYD95488	OYD99587	OYE02445	NLP_2077	PHM05996			2631156366	AUB37034	10	11	3
group_5100	chromosome partitioning ATPases	NPM_20077	OYD89718	OYD86641	OYE02874	NLP_2444		ACC85423	ODG98540	2631162023	AUB43719	4	8	3
group_4134	protein of unknown function DUF1392	NPM_2138		OYD86815	OYE00161	NLP_10004		ACC85025	ODG98038	2631161644	AUB42291	8	2	2
group_3889	alkylated DNA repair protein	NPM_2168		OYD86929	OYE02013	NLP_10006	PHM08101	ACC85019	ODG99437	2631160599	AUB41910	4	9	2
group_6037	alpha/beta hydrolase fold protein	NPM_2205	OYD93146	OYD88167	OYE01719	NLP_20016	PHM08519	ACC83068			AUB34423	4	7	2
group_6789	hypothetical protein	NPM_2211		OYD86603	OYE00330	NLP_10013		ACC85344	ODG99183	2631160400	AUB42086	0	0	0
group_4354	hypothetical protein	NPM_2247		OYD90449	OYE01284	NLP_10050		ACC84916	ODG97184	2631160441	AUB42352	8	2	1
group_316	hypothetical protein	NPM_2248	OYD91674	OYD89255	OYE04039	NLP_10051		ACC84915	ODG97183	2631160151	AUB41765	11	10	3
group_9628	hypothetical protein	NPM_2311	OYD93936	OYD86813	OYE01478	NLP_1093	PHM07833		ODH02129		AUB41665	0	0	0
group_7823	histone-like DNA-binding protein	NPM_2436	OYD96394	OYD86718	OYE00049		PHM10339	ACC81599	ODH02133	2631161743		0	1	1
group_5883	von Willebrand factor type A domain-containing protein	NPM_2503	OYD97963	OYD87627	OYE05617	NLP_5955	PHM11845		ODH02651	2631155739		0	12	5
group_6331	hypothetical protein	NPM_2515	OYD90315	OYD89312	OYE06436	NLP_3005	PHM08275	ACC80028	ODG99204	2631162956	AUB42536	3	5	3
group_6690	short-chain dehydrogenase/reductase SDR	NPM_2539	OYD89838	OYD92816	OYE03347		PHM06721	ACC79337	ODH03343	2631159051	AUB34481	0	6	0
group_8388	GIY-YIG nuclease domain protein	NPM_2635	OYD92022	OYD87142	OYE04400	NLP_0100	PHM08082	ACC84310	ODG99340	2631155795	AUB34805	0	2	1
group_8392	family 25 glycosyl hydrolase	NPM_2655	OYD92890	OYD88396	OYE02997	NLP_2304	PHM09184	ACC84223			AUB41032	1	3	0
group_8382	PAS/PAC sensor signal transduction histidine kinase	NPM_2671	OYD97759	OYD87675	OYE01129		PHM10696	ACC81977	ODG97823	2631157604	AUB37365	0	3	1
group_10066	cyclopropane-fatty-acyl-phospholipid synthase	NPM_2696	OYD96448	OYD98541	OYE03535	NLP_2550	PHM09267	ACC84821			AUB38832	0	0	0
group_5683	hypothetical protein	NPM_2739	OYD90355	OYD98584	OYE01652	NLP_3044	PHM09731	ACC83049	ODG97446	2631158392		1	11	1
group_5682	hypothetical protein	NPM_2742	OYD90352	OYD98586	OYE01649	NLP_3041	PHM09734	ACC83052	ODG97443	2631158395		1	11	0
group_7806	hypothetical protein	NPM_2863	OYD90838	OYD97063	OYE03364		PHM06911	ACC84682		2631161678	AUB35965	0	5	2
group_6752	hypothetical protein	NPM_2864	OYD90837	OYD97113	OYE03392	NLP_5884	PHM06912		ODH02225	2631161162	AUB36917	0	7	2
group_9251	putative N6-adenine-specific DNA methylase	NPM_2872	OYD97728	OYD97112	OYE03391	NLP_5251	PHM07074	ACC79873	ODH02641	2631155728	AUB40897	0	0	0
group_8401	CAAX amino terminal protease	NPM_2896	OYD93805	OYD88086	OYE00866	NLP_5357	PHM11805		ODG99402		AUB40059	4	0	0
group_6262	phosphate ABC transporter substrate-binding protein PstS	NPM_2973	OYD93877	OYD95027	OYE04659	NLP_0080	PHM09564	ACC83978			AUB40040	0	10	0
group_3566	pentapeptide repeat-containing protein	NPM_30004	OYD98001	OYD95163	OYE02207	NLP_1678	PHM06045	ACC79851	ODH00669	2631157446	AUB34383	5	10	3
group_3135	plasmid recombination enzyme Mob	NPM_30018		OYD91351	OYE00455	NLP_10045		ACC85333	ODG97190	2631159756	AUB35266	8	5	2
group_6283	cupin	NPM_3107	OYD90162	OYD87341		NLP_4590	PHM08552	ACC79342	ODH01969		AUB34486	0	8	1
group_8386	chemotaxis protein CheB	NPM_3130	OYD89181	OYD88003	OYD99110	NLP_3609	PHM09635	ACC79047	ODH01274	2631158573	AUB40965	0	2	0
group_9226	chemotaxis protein CheR	NPM_3131	OYD90121	OYD88004		NLP_3608		ACC79048	ODH01610	2631158572	AUB40964	0	2	0
group_7693	glycogen debranching enzyme GlgX	NPM_3182	OYD90151	OYD96006	OYE04689	NLP_1157		ACC83064	ODH00042	2631158721	AUB34414	2	2	2
group_5580	transcriptional regulator/antitoxin MazE/PemI	NPM_3193	OYD95696	OYD95997	OYE04707	NLP_0384	PHM07572		ODH01944	2631163286		12	1	1
group_4731	protein of unknown function DUF820	NPM_3217	OYD94029	OYD88910	OYE02638	NLP_4251	PHM10447	ACC82165	ODG99412	2631160925		7	9	4
group_6021	hypothetical protein	NPM_3284	OYD89984	OYD87507	OYE06190	NLP_2898	PHM10050	ACC79980	ODG99125	2631156840	AUB39387	5	4	4
group_6004	anthranilate phosphoribosyltransferase	NPM_3286	OYD95369		OYE06192	NLP_1937		ACC79982	ODG99127	2631156838	AUB34948	6	5	2
group_5654	tryptophan synthase subunit alpha	NPM_3288	OYD95366	OYD93439	OYE06194	NLP_1934	PHM09696	ACC79985	ODG99129	2631156836	AUB34944	6	5	2
group_6042	bifunctional chorismate mutase/prephenate dehydrogenase	NPM_3293	OYD95824	OYD93434	OYE06199	NLP_1928	PHM09698	ACC79990		2631156830	AUB34938	6	4	2
group_5855	NHL repeat-containing protein	NPM_3295	OYD95360	OYD93444	OYE06255	NLP_1926	PHM09691	ACC79992	ODG99136	2631156828	AUB34936	6	4	2
group_5058	NHL repeat-containing protein	NPM_3297	OYD95358	OYD93443	OYE06202	NLP_1924	PHM09689	ACC79994	ODG99165	2631156826	AUB34934	6	4	2
group_5653	hypothetical protein	NPM_3298	OYD95357	OYD93431	OYE06203	NLP_1923	PHM09688	ACC79995	ODG99138	2631156825	AUB34933	7	4	2
group_5652	glutamate/leucine dehydrogenase	NPM_3299	OYD95356	OYD93430	OYE06204	NLP_1922	PHM09687	ACC79996	ODG99139	2631156824	AUB34932	7	4	2
group_4578	PAS/PAC sensor signal transduction histidine kinase	NPM_3301	OYD95353	OYD93428	OYE06206	NLP_1920	PHM05786	ACC79998	ODG99142	2631156822	AUB34930	10	6	2
group_5065	PadR family transcriptional regulator	NPM_3311	OYD90059	OYD93419	OYE06215	NLP_4797		ACC80020	ODH00586	2631163528	AUB34913	4	12	4
group_8789	hypothetical protein	NPM_3379	OYD93330	OYD87333	OYE05770	NLP_1178	PHM06969	ACC82074	ODH03204	2631163200	AUB34652	0	1	1
group_9248	GAF sensor protein	NPM_3464	OYD94625	OYD97275	OYE02001	NLP_3841	PHM11691	ACC80414	ODH00857	2631162512		0	1	1
group_8752	GCN5-related N-acetyltransferase	NPM_3535	OYD94068	OYD88998	OYE03592		PHM08155	ACC79661	ODG97039	2631159291	AUB36345	0	2	0
group_6070	sulfate transporter	NPM_3600	OYD97500	OYD88468	OYE02901	NLP_5462	PHM08316	ACC81271	ODG99721	2631155835		0	10	0
group_6043	glutathione S-transferase	NPM_3700	OYD95716	OYD87856	OYE03970			ACC84203	ODH01750	2631157549	AUB44259	9	0	0
group_5505	ATP-grasp domain-containing protein	NPM_3701	OYD91916	OYD87857	OYE03971	NLP_5580	PHM08178	ACC83069			AUB36216	4	10	2
group_8394	hypothetical protein	NPM_3726	OYD92655		OYE01415	NLP_4898	PHM08469	ACC84350	ODG97844	2631157579	AUB35839	0	3	0
group_5867	spore photoproduct lyase SplB	NPM_3727	OYD92693		OYE01426	NLP_4899	PHM08475	ACC84351	ODG97845	2631157578	AUB35840	3	8	1
group_7304	hypothetical protein	NPM_3749	OYD98117	OYD91008	OYE01356	NLP_4635		ACC84551	ODG99560	2631157885	AUB41195	2	3	2
group_6055	ferritin-like protein	NPM_3769	OYD90096	OYD88187	OYE03617	NLP_5812	PHM11311	ACC81710	ODG99181	2631161610	AUB40251	1	8	1
group_5307	PAS/PAC sensor signal transduction histidine kinase	NPM_3774	OYD90090	OYD88182	OYE02115	NLP_2540	PHM11305	ACC81705	ODG97411	2631158427	AUB40257	1	9	2
group_9631	FAD-dependent oxidoreductase	NPM_3867	OYD97731	OYD98400	OYE01513	NLP_5248		ACC79875	ODH02644	2631155731	AUB40899	0	0	0
group_5721	photosystem II reaction center protein J	NPM_3977	OYD96223	OYD87879	OYE06626	NLP_4308	PHM06254	ACC83859			AUB37695	6	7	2
group_6687	photosystem II reaction center protein L	NPM_3978	OYD96224	OYD87880	OYE06625	NLP_4309	PHM06255	ACC83858		2631162775	AUB37696	1	6	4
group_5445	multi-sensor hybrid histidine kinase	NPM_4059	OYD92265	OYD88491	OYE04628		PHM06747	ACC83426	ODG96892	2631160067	AUB35698	0	13	4
group_8741	bifunctional 2',3'-cyclic nucleotide 2'-phosphodiesterase/5'(3')-nucleotidase precursor protein	NPM_4236	OYD95728	OYD87824	OYE05119	NLP_5064	PHM10247		ODH00355	2631157416	AUB42639	1	1	0
group_7382	hypothetical protein	NPM_4246	OYD96537	OYD87323	OYE05111	NLP_1641	PHM08727	ACC80943	ODH01703	2631159118	AUB41525	0	4	4
group_9246	bifunctional DNA-binding transcriptional dual regulator/O6-methylguanine-DNA methyltransferase	NPM_4265	OYD91170	OYD91313	OYE00656	NLP_2802	PHM08844	ACC83554	ODH01265	2631158770	AUB40763	0	0	0
group_6748	hypothetical protein	NPM_4284	OYD91841	OYD91297	OYE04086	NLP_5655	PHM11755	ACC81488	ODG98713	2631159513	AUB39289	2	4	3
group_5167	pirin	NPM_4293	OYD92560	OYD91288	OYE01954	NLP_5157	PHM06598	ACC80580	ODG97164			12	2	1
group_4178	tRNA-dihydrouridine synthase	NPM_4324	OYD97709	OYD94158	OYE01090	NLP_5267	PHM06369	ACC80652	ODG98554	2631163410	AUB37981	12	12	3
group_8404	GAF sensor signal transduction histidine kinase	NPM_4330	OYD97768	OYD94151	OYE01114	NLP_0825	PHM10703	ACC82509	ODH01737	2631157333	AUB40727	1	0	0
group_5810	hypothetical protein	NPM_4393	OYD94614	OYD89429	OYE05225	NLP_3830	PHM11685	ACC83223	ODH00008	2631162892		11	0	0
group_7376	hypothetical protein	NPM_4447	OYD92592	OYD98933	OYE05424	NLP_4845	PHM11326	ACC79854	ODG97463	2631158371	AUB37840	0	4	4
group_6531	monooxygenase	NPM_4589	OYD90115	OYD90471	OYE05479	NLP_3600			ODG99064	2631158934	AUB36618	2	6	0
group_5336	hypothetical protein	NPM_4606	OYD96895	OYD90486	OYE04302	NLP_4145	PHM07383		ODH02145	2631161149		0	10	2
group_5649	protein of unknown function DUF820	NPM_4892	OYD90874	OYD99339			PHM06002	ACC83076	ODH01888	2631156232	AUB43940	3	7	2
group_5376	TPR repeat-containing protein	NPM_4958	OYD92525	OYD88282	OYE01401	NLP_3250	PHM06174	ACC80524	ODG97426	2631158409	AUB40213	0	12	5
group_4747	ATP-dependent RNA helicase RhlE	NPM_4971	OYD90513	OYD88778	OYD99990	NLP_3627	PHM06916	ACC81991	ODH02628	2631155711	AUB37397	11	7	3
group_8403	glycosyltransferase	NPM_5044	OYD96340	OYD88753	OYE02986	NLP_5321	PHM06418	ACC79395	ODG99785	2631157244	AUB39121	1	1	1
group_4796	cupin	NPM_5131	OYD92549	OYD86675		NLP_3219	PHM07114	ACC80026	ODH01988	2631163230	AUB34861	7	11	0
group_5583	patatin-like phospholipase	NPM_5146	OYD97449	OYD88065	OYE00591	NLP_2476		ACC80792	ODG96157	2631157407		9	3	2
group_5764	GUN4-like domain-containing protein	NPM_5157	OYD97446	OYD87927	OYE05891	NLP_2472	PHM11553	ACC81027	ODG96167	2631157398		8	3	2
group_6425	hypothetical protein	NPM_5158	OYD98151	OYD87928	OYE05890	NLP_2471	PHM11552		ODG96168	2631157397		5	3	2
group_6766	hypothetical protein	NPM_5211	OYD95713	OYD98255	OYE05841	NLP_5069	PHM06866		ODH02831		AUB39916	1	7	1
group_6239	hypothetical protein	NPM_5219	OYD94048	OYD98263	OYE05836		PHM11167	ACC80298	ODH02991	2631162840	AUB39919	5	2	0
group_7037	hypothetical protein	NPM_5220	OYD93106	OYD98264	OYE05835		PHM08368	ACC80297	ODH02990	2631162841	AUB39920	2	4	0
group_7381	PA14 domain-containing protein	NPM_5250	OYD90669	OYD89372	OYE02563	NLP_3758	PHM08947	ACC81877	ODG99831	2631159692	AUB39266	0	4	4
group_6208	phosphoribosylaminoimidazole synthetase	NPM_5324	OYD92914	OYD98845	OYE03205	NLP_2331	PHM11275	ACC84752	ODG97200	2631158151	AUB34502	8	0	0
group_4788	membrane protein of unknown function DUF1206	NPM_5336	OYD89280	OYD98855	OYE05003		PHM09054	ACC84394	ODH03321	2631159027	AUB39031	4	12	2
group_4700	hypothetical protein	NPM_5413	OYD97837	OYD94128		NLP_0894	PHM11063		ODH02291	2631163452	AUB40886	2	13	11
group_5680	hypothetical protein	NPM_5540	OYD90350	OYD95978	OYE03683	NLP_3039	PHM09736	ACC83054	ODG97442	2631158397		1	11	0
group_5688	N-acyl-D-aspartate/D-glutamate deacylase	NPM_5545	OYD90343	OYD95981	OYE03678	NLP_3035	PHM09742	ACC83058	ODG97422	2631158414		1	11	0
group_5432	XisI protein	NPM_5548	OYD89573	OYD95983	OYE03915	NLP_3032		ACC79776		2631156102	AUB39505	2	8	2
group_5877	glycosyltransferase	NPM_5550	OYD90339	OYD95985	OYE03675	NLP_3030		ACC83062	ODG96629	2631157482		1	11	0
group_6064	SnoaL-like domain protein	NPM_5551	OYD90338	OYD95986	OYE03674		PHM09747	ACC83063	ODG96628	2631157481		1	10	0
group_4711	SnoaL-like domain protein	NPM_5635	OYD94616	OYD87267		NLP_2294	PHM07021	ACC83648	ODH00921	2631162557		5	10	2
group_5823	protein of unknown function DUF411	NPM_5684	OYD92899	OYD97022	OYE05541	NLP_2314	PHM09192	ACC84701	ODG98346	2631158117	AUB35864	10	0	0
group_7662	TPR repeat-containing protein	NPM_5685	OYD92900	OYD97023	OYE05542	NLP_2315	PHM09193	ACC84700	ODG98317	2631158116	AUB35863	0	3	0
group_7297	hypothetical protein	NPM_5686		OYD97024	OYE05543	NLP_2316	PHM09194	ACC84699	ODG98289	2631158143	AUB35862	2	3	3
group_5590	O-acetylhomoserine aminocarboxypropyltransferase	NPM_5687		OYD97025	OYE05544		PHM09750	ACC84696	ODG99268	2631157287	AUB35860	4	10	2
group_5589	homoserine O-acetyltransferase	NPM_5688		OYD97026	OYE05545	NLP_3029	PHM09749	ACC84695	ODG99267	2631157288	AUB35859	4	8	0
group_4933	glutathione S-transferase	NPM_5693	OYD97489	OYD97042	OYE05591	NLP_5566	PHM08192	ACC84595	ODH00766	2631157184	AUB42550	4	11	0
group_8248	response regulator receiver protein	NPM_5705	OYD93100	OYD88739	OYE05594	NLP_0589		ACC82814	ODG98933	2631157368	AUB35774	0	3	3
group_5596	surface antigen (D15)	NPM_5866	OYD92687	OYD88859	OYE05609	NLP_4812	PHM07058	ACC84574	ODH00338	2631157313	AUB41258	11	0	0
group_5884	pentapeptide repeat-containing protein	NPM_5907	OYD93949	OYD90190	OYE03910	NLP_4371		ACC82579	ODH00259	2631157792	AUB39796	0	11	0
group_5844	protein of unknown function DUF2252	NPM_5952	OYD89906	OYD99379	OYE02684		PHM11732	ACC83518	ODG97476	2631158369	AUB34207	1	7	3
group_6267	hypothetical protein	NPM_5965	OYD91204	OYD99368	OYE00883	NLP_0982	PHM07215	ACC79534			AUB36174	0	10	0
group_7663	RRM domain-containing RNA-binding protein	NPM_5966	OYD91205	OYD99367	OYE00884	NLP_0981		ACC79533	ODG99762	2631157467	AUB36172	0	4	3
group_7004	(2Fe-2S) ferredoxin	NPM_5992	OYD93864	OYD99342		NLP_0066	PHM08257	ACC82461	ODH02666	2631161442		6	0	0
group_7084	response regulator receiver protein	NPM_60018	OYD90969		OYE01690	NLP_4678	PHM10628	ACC85471	ODH03122	2631162914	AUB38042	3	2	2
group_8254	hypothetical protein	NPM_6046		OYD92183		NLP_0088	PHM06134	ACC78838	ODH03205	2631163201	AUB40750	0	3	1
group_5071	polar amino acid ABC transporter permease	NPM_6053	OYD97555	OYD92212	OYE03636	NLP_0740	PHM08683	ACC84598			AUB35788	3	13	3
group_4373	response regulator receiver sensor signal transduction histidine kinase	NPM_6082	OYD92305	OYD88339	OYE03660	NLP_3214	PHM11620	ACC84618			AUB35808	11	12	2
group_5462	hypothetical protein	NPM_6132	OYD89778	OYD87404	OYE00490	NLP_0366	PHM05677	ACC84653	ODH01254	2631159253	AUB36671	8	4	4
group_3993	protein of unknown function DUF820	NPM_6202	OYD90792	OYD95088	OYE06532	NLP_3566		ACC82113	ODH00868		AUB37878	9	11	2
group_8936	NIL domain-containing protein	NPM_6380	OYD96798		OYE06799	NLP_1506	PHM10722	ACC79571	ODG96288	2631161328	AUB36421	0	1	0
group_5372	hypothetical protein	NPM_6458	OYD94330	OYD98613	OYE04932	NLP_3499	PHM11176	ACC82194	ODH00484	2631159814	AUB38641	0	13	4
group_7305	O-antigen ligase	NPM_6518	OYD89494	OYD98666	OYE03277	NLP_4435	PHM07498		ODH02025	2631156509		2	4	1
group_4867	group 1 glycosyltransferase	NPM_6519	OYD89493	OYD98667	OYE03278	NLP_4434	PHM07497	ACC83806	ODH02024	2631156508	AUB41207	6	10	0
group_7275	antitoxin HicB	NPM_6534	OYD89478	OYD87151	OYE03451	NLP_4421	PHM09661	ACC83793		2631157911		4	2	0
group_4470	protein of unknown function DUF497	NPM_6545	OYD97411	OYD87663	OYE04585	NLP_6006	PHM08239		ODG98870	2631155715		7	9	1
group_9247	hypothetical protein	NPM_6587	OYD92990	OYD92712	OYE03485	NLP_2527	PHM08661	ACC82627	ODH00321	2631162617	AUB38807	0	0	0
group_6214	protein of unknown function DUF3134	NPM_6588	OYD92991	OYD92711	OYE03486	NLP_2528	PHM08662	ACC82626	ODH00322	2631162615	AUB38809	0	8	3
group_5981	type I restriction endonuclease subunit R	NPM_6596	OYD93005	OYD92703	OYE04994			ACC84388	ODH00984	2631162593	AUB39043	4	5	1
group_6720	PBS lyase HEAT-like repeat-containing protein	NPM_6619	OYD90891	OYD92782	OYE04142	NLP_5135	PHM08379	ACC81275		2631162668		3	5	1
group_5989	prevent-host-death protein	NPM_6678	OYD93932		OYE00316	NLP_4941	PHM08987		ODH03194	2631157367	AUB37627	3	8	1
group_5560	50S ribosomal protein L33	NPM_6692	OYD92091	OYD87031	OYE03017	NLP_5794	PHM09979	ACC83286	ODG98099	2631162437		5	8	4
group_9623	hypothetical protein	NPM_6694	OYD92093	OYD87033	OYE03019	NLP_5792	PHM09982	ACC83288	ODG98094	2631162432		0	0	0
group_3503	transposase		OYD96879	OYD89270	OYE03321		PHM10854	ACC84857	ODH02087	2631160347	AUB36036	2	11	2
group_4582	pimeloyl-ACP methyl ester carboxylesterase		OYD96424	OYD87700	OYE03331	NLP_1933	PHM05904	ACC80626	ODH01035	2631160369		6	8	1
group_5290	AAA domain protein		OYD97910	OYD88106	OYE04729	NLP_4249	PHM10556		ODG96472	2631163097	AUB34342	10	5	0
group_8791	hypothetical protein		OYD95850	OYD91364	OYE00357		PHM08493	ACC83079	ODG99921	2631158547	AUB42348	0	0	0

## Sheet: Lichen_cyanobionts
Supplementary Table 4. Orthogous groups enriched in different clades.
D. Orthologous groups enriched in lichen-associated Nostoc strains
Group	Product	Nostoc sp. N6	Nostoc sp. 210A	Nostoc sp. 213	Nostoc sp. 232	Nostoc sp. ‘L. pulmonaria’	Nostoc sp. ‘P. malacea’	Occurence in Nostoc I clade (16 strains)	Occurence in other strains in Nostoc II clade (21 strains)	Occurence in paraphyletic group (30 strains)	Occurence in other symbiotic Nostocs (4 strains)
group_8283	PEP-CTERM protein-sorting domain protein	NPM_0051	OYD94835	OYD88045	OYE04852		PHM10668	0	1	5	1
group_6222	PD-(D/E)XK nuclease superfamily protein	NPM_0053		OYD88043	OYE04850	NLP_5227	PHM10669	8	3	4	1
group_9063	hypothetical protein	NPM_0118	OYD90227	OYD99453	OYE04968	NLP_0349		3	1	1	1
group_8569	PIN domain protein	NPM_0119	OYD90228	OYD99454	OYE04967	NLP_0348		3	1	2	0
group_10550	cadmium resistance transporter	NPM_0197	OYD89242	OYD99551	OYE03175		PHM06644	0	2	1	1
group_8777	XRE family transcriptional regulator	NPM_0277		OYD89522	OYE03578	NLP_5162	PHM06875	3	2	1	2
group_6209	pentapeptide repeat-containing protein	NPM_0328	OYD95781	OYD98342	OYD99910	NLP_2854	PHM08867	3	3	7	1
group_6284	hypothetical protein	NPM_0330	OYD93374	OYD98340	OYE02244	NLP_0637	PHM09838	0	4	10	1
group_10070	hypothetical protein	NPM_0472	OYD97369	OYD99117	OYE06355		PHM06104	0	3	3	0
group_11233	group 1 glycosyltransferase	NPM_0495	OYD91137		OYE06333	NLP_1704	PHM08476	0	0	0	0
group_10872	transglycosylase-associated protein YeaQ/YmgE	NPM_0537	OYD93154		OYE06357	NLP_5544	PHM08512	0	1	1	0
group_5795	hypothetical protein	NPM_0554	OYD95270	OYD86545	OYE06278		PHM09521	4	2	5	2
group_6327	cytochrome b6-f complex subunit VIII	NPM_0602	OYD93161	OYD99249	OYE05275		PHM07930	6	3	5	2
group_11239	AbrB family transcriptional regulator	NPM_0619	OYD93182	OYD99267	OYE05256		PHM10156	0	1	0	1
group_8787	glucose/sorbosone dehydrogenase	NPM_0643	OYD92595	OYD99290	OYE06153	NLP_4917	PHM11319	0	5	4	1
group_8524	hypothetical protein	NPM_0947	OYD94798	OYD88585		NLP_5183	PHM06340	2	3	1	2
group_9373	PIN domain protein	NPM_0948	OYD94799	OYD88574		NLP_5185	PHM06341	2	2	1	1
group_8228	hypothetical protein	NPM_10150	OYD96404	OYD87532	OYE01004		PHM10368	4	1	3	0
group_11245	hypothetical protein	NPM_1122	OYD95492	OYD99584	OYE00290		PHM09120	0	1	0	1
group_9629	hypothetical protein	NPM_1241	OYD95629	OYD92165	OYE04203	NLP_0656		3	1	1	0
group_8232	hypothetical protein	NPM_1294	OYD95605	OYD91375	OYE04539	NLP_2196		5	2	0	2
group_6666	protein of unknown function DUF29	NPM_1333	OYD95320		OYE04503	NLP_2139	PHM09309	2	5	5	2
group_9625	mechanosensitive ion channel protein MscS	NPM_1413	OYD93361	OYD89632		NLP_2268	PHM06434	2	2	0	2
group_9598	hypothetical protein	NPM_1419		OYD89621	OYE02345	NLP_3885	PHM10509	2	1	2	0
group_4925	transposase	NPM_1435	OYD91939	OYD89630	OYE02278		PHM11534	8	3	9	1
group_9225	D-alanine-D-alanine ligase	NPM_1443	OYD97506	OYD89600	OYE02324	NLP_5467	PHM08321	0	3	4	0
group_10573	SET domain protein	NPM_1444	OYD97507	OYD89599	OYE02323	NLP_5468	PHM08312	0	1	1	0
group_9599	lysine-2,3-aminomutase	NPM_1445	OYD97508		OYE02322	NLP_5469	PHM08311	0	3	4	0
group_8548	hypothetical protein	NPM_1485		OYD97211	OYE05719	NLP_4630	PHM07422	3	0	2	0
group_7336	protein of unknown function DUF2281	NPM_1572	OYD94418	OYD89054	OYD99942		PHM10531	1	1	8	0
group_7721	methionine sulfoxide reductase A	NPM_1720	OYD91496	OYD86486	OYD99898		PHM08973	5	1	2	1
group_5794	hypothetical protein	NPM_1743	OYD91604	OYD87448	OYE00054	NLP_2438		6	4	7	2
group_7061	hypothetical protein	NPM_1771	OYD96389	OYD89266	OYD99963	NLP_2439		0	4	6	2
group_10561	hypothetical protein	NPM_1824	OYD92596	OYD88241	OYE00251	NLP_4859		0	2	0	2
group_7056	protein of unknown function DUF928	NPM_1828	OYD95802	OYD88258	OYE00257		PHM08926	1	3	6	2
group_9624	hypothetical protein	NPM_1908	OYD92651	OYD87991		NLP_0338	PHM08470	0	2	1	1
group_8794	GCN5-related N-acetyltransferase	NPM_1912	OYD97714	OYD87610		NLP_5265	PHM09619	4	2	0	2
group_7782	hypothetical protein	NPM_20033	OYD89409	OYD87950	OYD99204		PHM06188	0	4	5	2
group_10033	hypothetical protein	NPM_20076	OYD89698	OYD86640	OYE02849	NLP_2443		0	2	1	2
group_7378	TonB family C-terminal domain protein	NPM_2075		OYD86719	OYE01485	NLP_2358	PHM07836	0	1	4	1
group_7628	hypothetical protein	NPM_2077	OYD97375	OYD86721	OYE00782	NLP_4781		6	2	1	1
group_5527	hypothetical protein	NPM_2089	OYD92864	OYD86527		NLP_2286	PHM08555	2	2	11	0
group_5488	serine/threonine protein kinase	NPM_2112	OYD97710	OYD87226	OYE01483		PHM06370	5	0	11	0
group_6410	hypothetical protein	NPM_2114	OYD92942	OYD88303	OYE01219	NLP_2360		6	4	4	2
group_11244	hypothetical protein	NPM_2116	OYD95271	OYD88311	OYE01222	NLP_1061		0	1	0	1
group_5579	short-chain dehydrogenase/reductase SDR	NPM_2184	OYD97365	OYD88079		NLP_2469	PHM07252	9	2	3	2
group_5174	hypothetical protein	NPM_2258		OYD86668	OYE00303	NLP_10062	PHM08015	11	3	5	2
group_4874	thiopurine S-methyltransferase	NPM_2310	OYD90822	OYD86814		NLP_2852	PHM06897	11	2	8	1
group_7790	xanthine dehydrogenase	NPM_2485	OYD93075	OYD88897	OYE01533	NLP_0615	PHM05924	0	1	6	1
group_5357	peptidoglycan-binding protein	NPM_2496	OYD93073	OYD89294	OYE01546	NLP_0623	PHM05926	5	1	11	1
group_7710	DNA methyltransferase	NPM_2506	OYD94783		OYE06443	NLP_1824	PHM09999	3	1	4	1
group_7291	DNA-binding protein	NPM_2507	OYD94784		OYE06442	NLP_1825	PHM10000	4	1	4	1
group_7729	PAS/PAC sensor diguanylate cyclase/phosphodiesterase	NPM_2517	OYD90313	OYD89314		NLP_4125	PHM07766	4	3	2	1
group_10554	beta-lactamase/D-alanyl-D-alanine carboxypeptidase	NPM_2519	OYD90307	OYD92796	OYE06433	NLP_2974	PHM06778	0	1	0	1
group_8399	acriflavin resistance protein	NPM_2523	OYD94647	OYD92801	OYE06428	NLP_4820	PHM06841	0	3	5	0
group_11232	hypothetical protein	NPM_2555	OYD90847	OYD92835	OYE03336		PHM08801	1	0	0	0
group_8354	response regulator receiver protein	NPM_2557	OYD92504	OYD92830		NLP_2706	PHM07982	0	1	5	1
group_8751	protein of unknown function DUF4232	NPM_2656	OYD92889	OYD88395	OYE02998	NLP_2303	PHM09183	0	1	4	1
group_4534	cardiolipin synthetase	NPM_2675	OYD89949	OYD87673	OYE01127	NLP_4112	PHM07453	12	0	11	0
group_4637	endonuclease/exonuclease/phosphatase family protein	NPM_2676	OYD89948	OYD87672	OYE01126	NLP_4111		12	0	11	0
group_10329	hypothetical protein	NPM_2767	OYD91631	OYD88450	OYE05651		PHM09923	0	1	0	1
group_6981	type I site-specific restriction-modification system subunut R	NPM_2768	OYD91629	OYD92257	OYE05650	NLP_0025	PHM09922	2	0	7	0
group_8384	PIN domain protein	NPM_2839	OYD92966	OYD97090	OYE01521	NLP_3769		2	4	3	2
group_10055	hypothetical protein	NPM_2846	OYD92303	OYD97080	OYE03382		PHM11618	2	1	0	1
group_8754	radical SAM domain protein	NPM_2859	OYD90842	OYD97067	OYE03368		PHM08796	0	3	5	1
group_8755	TPR repeat-containing protein	NPM_2860	OYD90841	OYD97066	OYE03367		PHM08797	0	3	5	1
group_8756	hypothetical protein	NPM_2861	OYD90840	OYD97065	OYE03366		PHM08798	0	3	5	1
group_8757	trypsin-like peptidase	NPM_2862	OYD90839	OYD97064	OYE03365		PHM06910	0	3	5	1
group_9081	hypothetical protein	NPM_2893	OYD97757	OYD88089	OYE01117		PHM10694	0	5	3	2
group_5152	protein of unknown function DUF559	NPM_2905	OYD90406	OYD89238		NLP_4220	PHM11792	11	3	6	1
group_4785	alpha/beta hydrolase fold protein	NPM_3030	OYD94542	OYD87810	OYE00715		PHM10676	5	2	9	1
group_6106	cytochrome b6-f complex subunit V	NPM_3042	OYD90974	OYD90772	OYE04389	NLP_4682	PHM10641	6	2	6	1
group_6197	response regulator receiver sensor signal transduction histidine kinase	NPM_3083	OYD95664	OYD87534	OYE04354		PHM09159	5	2	6	2
group_5454	NIL domain-containing protein	NPM_3093	OYD93333	OYD87547		NLP_0783	PHM06713	6	2	9	2
group_10056	Calx-beta domain-containing protein	NPM_3175	OYD92450		OYE04685	NLP_2685	PHM09415	0	2	2	0
group_6160	growth inhibitor PemK/toxin MazF	NPM_3192	OYD95697	OYD95998	OYE04706	NLP_0383		6	4	5	2
group_8335	phosphoglucomutase	NPM_3336	OYD90067	OYD93475	OYE03630		PHM07194	0	2	6	1
group_6026	hypothetical protein	NPM_3343	OYD94000	OYD93468	OYE02538		PHM10484	11	2	1	2
group_6980	cytochrome b6-f complex iron-sulfur subunit	NPM_3401	OYD94689	OYD87650	OYE01009	NLP_3943		1	2	7	1
group_6926	short-chain dehydrogenase/reductase SDR	NPM_3427	OYD96183	OYD97304	OYE05821		PHM06750	4	4	5	2
group_8788	protein of unknown function DUF1993	NPM_3532	OYD93031	OYD88995	OYE00479	NLP_2572		2	2	0	2
group_5354	Ras family protein	NPM_3546	OYD92871	OYD88986		NLP_2293	PHM06314	8	5	8	2
group_4364	CHASE2 sensor histidine kinase	NPM_3593	OYD95267	OYD88463	OYE01555	NLP_1068		12	3	12	2
group_4658	hypothetical protein	NPM_3637	OYD91491		OYE01943	NLP_30039	PHM07599	8	4	6	2
group_10586	hypothetical protein	NPM_3729		OYD89052	OYE03988	NLP_3405	PHM05628	0	1	0	1
group_9639	hypothetical protein	NPM_3753		OYD91034	OYE01368	NLP_4628	PHM07425	0	3	3	1
group_4793	short-chain dehydrogenase/reductase SDR	NPM_3785	OYD96423	OYD87699		NLP_4132	PHM06348	6	5	10	2
group_10552	hypothetical protein	NPM_3844	OYD90109	OYD97122	OYE01492	NLP_5831	PHM10429	0	1	0	1
group_7226	KGK family protein	NPM_3869	OYD97737	OYD98418	OYE01527	NLP_5239		6	2	2	1
group_8281	transposase	NPM_3874	OYD96286	OYD98394		NLP_5897	PHM08059	0	4	5	2
group_12219	FkbM family methyltransferase	NPM_3885	OYD96314	OYD98383	OYE01881		PHM11447	0	0	0	0
group_9618	RNA polymerase sigma factor	NPM_3925	OYD91242	OYD87061	OYE06673	NLP_0940	PHM05965	0	1	2	1
group_9619	hypothetical protein	NPM_3926	OYD91241	OYD87062	OYE06672	NLP_0941	PHM05966	0	1	2	1
group_10041	hypothetical protein	NPM_3928	OYD91239	OYD87064	OYE06670	NLP_0943		0	1	2	1
group_10042	signal transduction histidine kinase	NPM_3929	OYD91238	OYD87065	OYE06669	NLP_0944		0	1	2	1
group_9555	LuxR family transcriptional regulator	NPM_3931	OYD91237	OYD87067	OYE06668	NLP_0945	PHM05804	0	1	2	1
group_6050	arsenic resistance protein ArsB	NPM_4055	OYD93365	OYD88494	OYE04662		PHM11287	2	5	10	2
group_9071	protein of unknown function DUF3775	NPM_4081		OYD89872	OYE00993	NLP_0164	PHM06403	4	0	0	0
group_5182	NACHT family ATPase	NPM_4082	OYD90852	OYD89871	OYE02871	NLP_0165	PHM06404	4	1	6	1
group_8575	response regulator receiver protein/heterocyst pattern formation protein PatA	NPM_4084	OYD91952	OYD89869	OYE04650	NLP_0166	PHM09257	4	0	1	0
group_10564	hypothetical protein	NPM_4191	OYD94753	OYD87488	OYE05158	NLP_4011	PHM10095	0	1	0	1
group_6040	cation diffusion facilitator family transporter	NPM_4228	OYD91525	OYD87831	OYE05128	NLP_0634	PHM09836	3	3	7	1
group_8240	pentapeptide repeat-containing protein	NPM_4287		OYD91294	OYD99751	NLP_5658	PHM06415	5	1	2	0
group_4742	protein of unknown function UPF0150	NPM_4289	OYD89468	OYD91292		NLP_3891	PHM10592	12	2	5	1
group_9214	hypothetical protein	NPM_4343	OYD98033	OYD88826		NLP_2761	PHM07081	1	2	0	2
group_12231	hypothetical protein	NPM_4346	OYD98034	OYD88828	OYE05185		PHM07080	0	0	0	0
group_7364	hypothetical protein	NPM_4356	OYD97574	OYD88836	OYE05194	NLP_0716	PHM06030	2	0	5	0
group_7008	HTH domain-containing transcriptional regulator	NPM_4632	OYD90779	OYD87773	OYE03423	NLP_3549	PHM07289	2	1	7	0
group_5866	glyoxalase/bleomycin resistance protein/dioxygenase	NPM_4836	OYD91595	OYD88078		NLP_0415	PHM09766	1	4	10	2
group_5661	YCII-related protein	NPM_4839	OYD91598	OYD86563		NLP_0417	PHM09767	1	4	9	2
group_6689	methyltransferase	NPM_4896	OYD89958		OYE00778	NLP_30026	PHM09489	7	2	2	2
group_7789	hypothetical protein	NPM_4920	OYD93276	OYD89191	OYE03301		PHM08089	2	1	5	1
group_5348	acriflavin resistance protein	NPM_4969	OYD94004	OYD88779	OYE00843		PHM10488	5	4	12	1
group_10560	sterol desaturase	NPM_5019	OYD92381	OYD87278	OYE01586	NLP_4164	PHM07898	0	1	0	1
group_5687	hypothetical protein	NPM_5037	OYD93148	OYD88746	OYE01475	NLP_5539	PHM08517	4	1	7	1
group_9604	FMNH2-dependent dimethyl sulfone monooxygenase	NPM_5048	OYD90301	OYD88757	OYE04224	NLP_5317		0	2	2	2
group_8649	putative sensory transduction regulator protein YbjN	NPM_5120	OYD97850	OYD88961	OYE01169		PHM08985	2	0	4	0
group_10551	protein of unknown function DUF4157	NPM_5122	OYD89925	OYD88963	OYE01171		PHM08252	0	2	1	1
group_5771	WD40 repeat-containing protein	NPM_5212	OYD95711	OYD98256	OYE05840	NLP_5068	PHM06864	2	3	8	1
group_5138	protein of unknown function DUF433	NPM_5307	OYD94865	OYD98826		NLP_5119	PHM06547	10	3	7	1
group_5049	hypothetical protein	NPM_5365		OYD86949	OYE03092	NLP_1246	PHM08004	3	2	12	1
group_4625	TPR repeat-containing protein	NPM_5366	OYD93603	OYD86950		NLP_1245	PHM08005	5	3	12	2
group_6999	leucine-rich repeat-containing protein	NPM_5376	OYD93039	OYD94096	OYE05321	NLP_2578		4	4	5	1
group_4955	cupin	NPM_5495	OYD90393	OYD95932		NLP_2798	PHM06752	1	3	12	1
group_7717	aldo/keto reductase	NPM_5503	OYD90058	OYD95940	OYE03720	NLP_4798	PHM05636	1	1	4	1
group_10594	hypothetical protein	NPM_5531		OYD95969	OYE03692	NLP_5607	PHM10194	0	2	2	0
group_5195	hypothetical protein	NPM_5735	OYD92946	OYD89099	OYE05585		PHM06278	8	3	5	2
group_11166	hypothetical protein	NPM_5809		OYD94270	OYE03773	NLP_0578	PHM11742	0	1	1	0
group_4060	non-ribosomal peptide synthetase	NPM_5834	OYD97949	OYD86628	OYD99681		PHM11855	4	3	10	2
group_7356	hypothetical protein	NPM_5855	OYD98178	OYD88337	OYE05664		PHM07251	2	1	7	0
group_7329	protein of unknown function DUF928	NPM_5858	OYD92885	OYD88852	OYE05618	NLP_2398		0	2	7	2
group_12205	hypothetical protein	NPM_5893	OYD93856	OYD90186	OYE03997	NLP_0051		0	0	0	0
group_11240	TM2 domain-containing protein	NPM_5894	OYD93855	OYD90185	OYE03998	NLP_0050	PHM07263	0	0	0	0
group_3886	protein of unknown function DUF820	NPM_5920	OYD97644	OYD90164	OYE03881		PHM09334	11	5	11	2
group_10568	putative membrane chloride channel family protein	NPM_5948	OYD96453	OYD99382	OYE03902	NLP_1879	PHM09369	1	0	0	0
group_12197	AAA domain protein	NPM_6038	OYD92388	OYD86903	OYE00058		PHM09606	0	0	0	0
group_11235	hypothetical protein	NPM_6039	OYD92389	OYD86904	OYE00057		PHM09605	1	0	0	0
group_5837	bacteriophytochrome (light-regulated signal transduction histidine kinase)	NPM_6048	OYD98129	OYD92185	OYE03632		PHM07494	9	0	2	0
group_9820	response regulator receiver modulated diguanylate cyclase	NPM_6049	OYD98128	OYD92186	OYE03633		PHM07493	3	0	0	0
group_7791	protein of unknown function UPF0175	NPM_6061	OYD93601	OYD92195		NLP_1244	PHM06706	1	2	6	1
group_5509	phosphatidic acid phosphatase	NPM_6281	OYD98078	OYD96124	OYE06745	NLP_2711		6	3	8	1
group_6179	putative ATPase	NPM_6438	OYD92072	OYD98692		NLP_3180	PHM09399	8	5	3	2
group_5985	signal transduction histidine kinase	NPM_6488	OYD94354	OYD98638	OYE04957		PHM11438	9	4	4	1
group_10061	poly(3-hydroxybutyrate) depolymerase	NPM_6495	OYD93961	OYD98643	OYE03256	NLP_0197	PHM09406	0	2	1	1
group_10557	molybdopterin or thiamine biosynthesis adenylyltransferase ThiF/MoeB/HesA		OYD91189	OYD88442	OYD99316	NLP_2641	PHM09926	0	0	0	0
group_4782	hypothetical protein		OYD90508	OYD89304	OYE06441	NLP_3620	PHM06400	8	3	10	2
group_5003	protein of unknown function DUF433		OYD90282	OYD88386	OYE00746	NLP_2785	PHM06617	12	2	7	0
group_7034	hypothetical protein		OYD96933	OYD88280	OYE04603	NLP_4255	PHM10271	0	3	10	0
group_8359	hypothetical protein		OYD90978	OYD87020	OYE06865	NLP_3559	PHM07524	2	3	4	1
group_8497	molybdopterin-binding protein		OYD91635	OYD88443	OYE05665	NLP_2638	PHM09925	3	0	3	0
group_8523	quinolinate phosphoribosyl transferase ModD		OYD91192	OYD86532	OYE01868	NLP_2645	PHM10018	3	0	2	0
group_9288	hypothetical protein		OYD97911	OYD88107	OYE04730	NLP_4250	PHM10555	2	0	2	0

## Sheet: Legend
	Orthologous group contains more than one protein from the same strain (e.g. paralogs). Only one protein accession number is listed.
Pathways:
	Hormogonium regulating and sugar transporter loci
	Phosphonate biosynthetic gene cluster
	Sulfur metabolism gene cluster
	Sugar trasporter gene cluster
	ATP-graps ligase (D-Ala-D-Ala ligase) gene cluster
	Gas vesicle cluster
